# Supplementary material for: Naphthoquinone preferentially pairs with non-proton-pumping NADH dehydrogenase for respiratory electron transport
Source: PLoS Genet. 2025 Sep 24;21(9):e1011877. doi: 10.1371/journal.pgen.1011877 (PMC12510636; doi:10.1371/journal.pgen.1011877)
Supplement: S1 Sheet — (XLSX) [file pgen.1011877.s004.xlsx]

## Sheet: Sheet1
List of bacterial genomes used in this study with search results of representative genes involved in naphthoquinone and ubiquinone biosynthesis pathways, and NADH dehydrogenases.
Accession	MqnC	MenF	MenC	MenB	UbiG	MqnA	NuoE	MqnD	UbiA	NuoJ	Ndh	NuoA	UbiC	GenomeFile	#Organism/Name	TaxID	BioProject Accession	BioProject ID	Group	SubGroup	Size (Mb)	GC%	Replicons	WGS	Scaffolds	Genes	Proteins	Release Date	Modify Date	Status	Center	BioSample Accession	Assembly Accession	Reference	FTP Path	Pubmed ID	Strain	GenomePath	CDSPath	CDSFile	Organism	Lineage	LineageTaxIDs	Clade	Order	Class	Phylum	Genus
NZ_CP014646.1	TRUE	TRUE	TRUE	TRUE	TRUE	FALSE	TRUE	FALSE	TRUE	TRUE	FALSE	TRUE	TRUE	GCF_001051995.2_ASM105199v2_genomic.fna	Thauera humireducens	1134435	PRJNA288381	288381	Pseudomonadota	Betaproteobacteria	4.17175	66.4	chromosome:NZ_CP014646.1/CP014646.1	-	1	3937	3820	2016-03-08	2022-10-09	Complete Genome	Guangdong Institute of Eco-Environmental and Soil Science	SAMN03799235	GCA_001051995.2	REPR	ftp://ftp.ncbi.nlm.nih.gov/genomes/all/GCF/001/051/995/GCF_001051995.2_ASM105199v2	-	SgZ-1	ftp://ftp.ncbi.nlm.nih.gov/genomes/all/GCF/001/051/995/GCF_001051995.2_ASM105199v2/GCF_001051995.2_ASM105199v2_genomic.fna.gz	ftp://ftp.ncbi.nlm.nih.gov/genomes/all/GCF/001/051/995/GCF_001051995.2_ASM105199v2/GCF_001051995.2_ASM105199v2_cds_from_genomic.fna.gz	GCF_001051995.2_ASM105199v2_cds_from_genomic.fna	Bacteria	Thauera humireducens	1134435		Rhodocyclales	Betaproteobacteria	Pseudomonadota	Thauera
LS483452.1	FALSE	TRUE	TRUE	TRUE	TRUE	FALSE	TRUE	FALSE	TRUE	TRUE	FALSE	TRUE	TRUE	GCA_900476435.1_SHEWBE_PRJEB25587v2_genomic.fna	Shewanella benthica	43661	PRJEB25587	477483	Pseudomonadota	Gammaproteobacteria	4.35351	45.9	chromosome SHEWBE:NZ_LS483452.1/LS483452.1	-	1	3887	3532	2018-06-24	2021-12-15	Complete Genome	Genoscope CEA	SAMEA104724135	GCA_900476435.1	-	ftp://ftp.ncbi.nlm.nih.gov/genomes/all/GCA/900/476/435/GCA_900476435.1_SHEWBE_PRJEB25587v2	-	DB21MT-2	ftp://ftp.ncbi.nlm.nih.gov/genomes/all/GCA/900/476/435/GCA_900476435.1_SHEWBE_PRJEB25587v2/GCA_900476435.1_SHEWBE_PRJEB25587v2_genomic.fna.gz	ftp://ftp.ncbi.nlm.nih.gov/genomes/all/GCA/900/476/435/GCA_900476435.1_SHEWBE_PRJEB25587v2/GCA_900476435.1_SHEWBE_PRJEB25587v2_cds_from_genomic.fna.gz	GCA_900476435.1_SHEWBE_PRJEB25587v2_cds_from_genomic.fna	Bacteria	Shewanella benthica	43661		Alteromonadales	Gammaproteobacteria	Pseudomonadota	Shewanella
NZ_CP007212.1	FALSE	TRUE	TRUE	TRUE	TRUE	FALSE	TRUE	FALSE	TRUE	TRUE	FALSE	TRUE	TRUE	GCF_001411805.1_ASM141180v1_genomic.fna	Burkholderia plantarii	41899	PRJNA237833	237833	Pseudomonadota	Betaproteobacteria	8.08105	68.5777	chromosome 1:NZ_CP007212.1/CP007212.1; chromosome 2:NZ_CP007213.1/CP007213.1; plasmid bpln_1p:NZ_CP007214.1/CP007214.1	-	3	7060	6804	2015-10-23	2022-04-12	Complete Genome	Seoul National University	SAMN04210536	GCA_001411805.1	REPR	ftp://ftp.ncbi.nlm.nih.gov/genomes/all/GCF/001/411/805/GCF_001411805.1_ASM141180v1	25943361	ATCC 43733	ftp://ftp.ncbi.nlm.nih.gov/genomes/all/GCF/001/411/805/GCF_001411805.1_ASM141180v1/GCF_001411805.1_ASM141180v1_genomic.fna.gz	ftp://ftp.ncbi.nlm.nih.gov/genomes/all/GCF/001/411/805/GCF_001411805.1_ASM141180v1/GCF_001411805.1_ASM141180v1_cds_from_genomic.fna.gz	GCF_001411805.1_ASM141180v1_cds_from_genomic.fna	Bacteria	Burkholderia plantarii	41899		Burkholderiales	Betaproteobacteria	Pseudomonadota	Burkholderia
CP007029.1	FALSE	TRUE	TRUE	TRUE	TRUE	FALSE	TRUE	FALSE	TRUE	TRUE	FALSE	TRUE	TRUE	GCA_000227685.3_ASM22768v3_genomic.fna	Thioalkalivibrio paradoxus ARh 1	713585	PRJNA52643	52643	Pseudomonadota	Gammaproteobacteria	3.75673	66.5	chromosome:NZ_CP007029.1/CP007029.1	-	1	3537	3387	2014-01-03	2021-12-18	Complete Genome	DOE Joint Genome Institute	SAMN02256529	GCA_000227685.3	REPR	ftp://ftp.ncbi.nlm.nih.gov/genomes/all/GCA/000/227/685/GCA_000227685.3_ASM22768v3	-	ARh 1	ftp://ftp.ncbi.nlm.nih.gov/genomes/all/GCA/000/227/685/GCA_000227685.3_ASM22768v3/GCA_000227685.3_ASM22768v3_genomic.fna.gz	ftp://ftp.ncbi.nlm.nih.gov/genomes/all/GCA/000/227/685/GCA_000227685.3_ASM22768v3/GCA_000227685.3_ASM22768v3_cds_from_genomic.fna.gz	GCA_000227685.3_ASM22768v3_cds_from_genomic.fna	Bacteria	Thioalkalivibrio paradoxus	108010		Chromatiales	Gammaproteobacteria	Pseudomonadota	Thioalkalivibrio
NZ_CP128988.1	FALSE	TRUE	TRUE	TRUE	TRUE	FALSE	TRUE	FALSE	TRUE	TRUE	FALSE	TRUE	TRUE	GCF_030406045.1_ASM3040604v1_genomic.fna	Thiohalobacter sp. IOR34	3057176	PRJNA987757	987757	Other	Other	2.96128	65.5	chromosome:CP128988.1	-	1	2722	2640	2023-07-04	2023-07-04	Complete Genome	Korea Institute of Ocean Science and Technology	SAMN35992106	GCA_030406045.1	-	ftp://ftp.ncbi.nlm.nih.gov/genomes/all/GCF/030/406/045/GCF_030406045.1_ASM3040604v1	-	IOR34	ftp://ftp.ncbi.nlm.nih.gov/genomes/all/GCF/030/406/045/GCF_030406045.1_ASM3040604v1/GCF_030406045.1_ASM3040604v1_genomic.fna.gz	ftp://ftp.ncbi.nlm.nih.gov/genomes/all/GCF/030/406/045/GCF_030406045.1_ASM3040604v1/GCF_030406045.1_ASM3040604v1_cds_from_genomic.fna.gz	GCF_030406045.1_ASM3040604v1_cds_from_genomic.fna	Bacteria	Thiohalobacter sp. IOR34	3057176		Thiohalobacterales	Gammaproteobacteria	Pseudomonadota	Thiohalobacter
NZ_CP013414.1	FALSE	TRUE	TRUE	TRUE	TRUE	FALSE	TRUE	FALSE	TRUE	TRUE	FALSE	TRUE	TRUE	GCF_001718655.1_ASM171865v1_genomic.fna	Burkholderia ubonensis	101571	PRJNA279182	279182	Pseudomonadota	Betaproteobacteria	7.23506	66.8518	chromosome 1:NZ_CP013414.1/CP013414.1; chromosome 2:NZ_CP013416.1/CP013416.1; plasmid pMSMB2035:NZ_CP013415.1/CP013415.1	-	3	6794	6564	2016-09-02	2022-10-09	Complete Genome	Northern Arizona University	SAMN03449265	GCA_001718655.1	-	ftp://ftp.ncbi.nlm.nih.gov/genomes/all/GCF/001/718/655/GCF_001718655.1_ASM171865v1	-	MSMB2035	ftp://ftp.ncbi.nlm.nih.gov/genomes/all/GCF/001/718/655/GCF_001718655.1_ASM171865v1/GCF_001718655.1_ASM171865v1_genomic.fna.gz	ftp://ftp.ncbi.nlm.nih.gov/genomes/all/GCF/001/718/655/GCF_001718655.1_ASM171865v1/GCF_001718655.1_ASM171865v1_cds_from_genomic.fna.gz	GCF_001718655.1_ASM171865v1_cds_from_genomic.fna	Bacteria	Burkholderia ubonensis	101571		Burkholderiales	Betaproteobacteria	Pseudomonadota	Burkholderia
NZ_CP013401.1	FALSE	TRUE	TRUE	TRUE	TRUE	FALSE	TRUE	FALSE	TRUE	TRUE	FALSE	TRUE	TRUE	GCF_001718555.1_ASM171855v1_genomic.fna	Burkholderia metallica	488729	PRJNA279182	279182	Pseudomonadota	Betaproteobacteria	7.42424	67.1235	chromosome 1:NZ_CP013401.1/CP013401.1; chromosome 2:NZ_CP013403.1/CP013403.1; chromosome 3:NZ_CP013402.1/CP013402.1	-	3	6695	6521	2016-09-02	2022-10-09	Complete Genome	Northern Arizona University	SAMN03449247	GCA_001718555.1	REPR	ftp://ftp.ncbi.nlm.nih.gov/genomes/all/GCF/001/718/555/GCF_001718555.1_ASM171855v1	-	FL-6-5-30-S1-D7	ftp://ftp.ncbi.nlm.nih.gov/genomes/all/GCF/001/718/555/GCF_001718555.1_ASM171855v1/GCF_001718555.1_ASM171855v1_genomic.fna.gz	ftp://ftp.ncbi.nlm.nih.gov/genomes/all/GCF/001/718/555/GCF_001718555.1_ASM171855v1/GCF_001718555.1_ASM171855v1_cds_from_genomic.fna.gz	GCF_001718555.1_ASM171855v1_cds_from_genomic.fna	Bacteria	Burkholderia metallica	488729		Burkholderiales	Betaproteobacteria	Pseudomonadota	Burkholderia
NZ_CP042177.1	FALSE	TRUE	TRUE	TRUE	TRUE	FALSE	TRUE	FALSE	TRUE	TRUE	FALSE	TRUE	TRUE	GCF_005937855.2_ASM593785v2_genomic.fna	Burkholderia sp. KBS0801	1179675	PRJNA539822	539822	Pseudomonadota	Betaproteobacteria	7.38187	66.6422	chromosome 1:NZ_CP042177.1/CP042177.1; chromosome 2:NZ_CP042178.1/CP042178.1; chromosome 3:NZ_CP042179.1/CP042179.1	-	3	6686	6493	2019-07-24	2022-09-27	Complete Genome	Indiana University	SAMN11620957	GCA_005937855.2	-	ftp://ftp.ncbi.nlm.nih.gov/genomes/all/GCF/005/937/855/GCF_005937855.2_ASM593785v2	-	KBS0801	ftp://ftp.ncbi.nlm.nih.gov/genomes/all/GCF/005/937/855/GCF_005937855.2_ASM593785v2/GCF_005937855.2_ASM593785v2_genomic.fna.gz	ftp://ftp.ncbi.nlm.nih.gov/genomes/all/GCF/005/937/855/GCF_005937855.2_ASM593785v2/GCF_005937855.2_ASM593785v2_cds_from_genomic.fna.gz	GCF_005937855.2_ASM593785v2_cds_from_genomic.fna	Bacteria	Burkholderia sp. KBS0801	1179675		Burkholderiales	Betaproteobacteria	Pseudomonadota	Burkholderia
CP066037.1	FALSE	TRUE	TRUE	TRUE	TRUE	FALSE	TRUE	FALSE	TRUE	TRUE	FALSE	TRUE	TRUE	GCA_016127755.1_ASM1612775v1_genomic.fna	Burkholderia ambifaria	152480	PRJNA231221	231221	Pseudomonadota	Betaproteobacteria	7.5236	66.7905	chromosome 1:NZ_CP066037.1/CP066037.1; chromosome 2:NZ_CP066038.1/CP066038.1; chromosome 3:NZ_CP066040.1/CP066040.1; plasmid unnamed:NZ_CP066039.1/CP066039.1	-	4	6756	6587	2020-12-20	2022-01-15	Complete Genome	US Food and Drug Administration	SAMN16357196	GCA_016127755.1	REPR	ftp://ftp.ncbi.nlm.nih.gov/genomes/all/GCA/016/127/755/GCA_016127755.1_ASM1612775v1	-	FDAARGOS_1027	ftp://ftp.ncbi.nlm.nih.gov/genomes/all/GCA/016/127/755/GCA_016127755.1_ASM1612775v1/GCA_016127755.1_ASM1612775v1_genomic.fna.gz	ftp://ftp.ncbi.nlm.nih.gov/genomes/all/GCA/016/127/755/GCA_016127755.1_ASM1612775v1/GCA_016127755.1_ASM1612775v1_cds_from_genomic.fna.gz	GCA_016127755.1_ASM1612775v1_cds_from_genomic.fna	Bacteria	Burkholderia ambifaria	152480		Burkholderiales	Betaproteobacteria	Pseudomonadota	Burkholderia
NZ_CP013389.1	FALSE	TRUE	TRUE	TRUE	TRUE	FALSE	TRUE	FALSE	TRUE	TRUE	FALSE	TRUE	TRUE	GCF_001522635.2_ASM152263v2_genomic.fna	Burkholderia mayonis	1385591	PRJNA279182	279182	Pseudomonadota	Betaproteobacteria	7.35753	66.4586	chromosome 1:NZ_CP013389.1/CP013389.1; chromosome 2:NZ_CP013388.1/CP013388.1	-	2	6593	6272	2016-09-02	2022-06-20	Complete Genome	Northern Arizona University	SAMN03449222	GCA_001522635.2	REPR	ftp://ftp.ncbi.nlm.nih.gov/genomes/all/GCF/001/522/635/GCF_001522635.2_ASM152263v2	-	BDU8	ftp://ftp.ncbi.nlm.nih.gov/genomes/all/GCF/001/522/635/GCF_001522635.2_ASM152263v2/GCF_001522635.2_ASM152263v2_genomic.fna.gz	ftp://ftp.ncbi.nlm.nih.gov/genomes/all/GCF/001/522/635/GCF_001522635.2_ASM152263v2/GCF_001522635.2_ASM152263v2_cds_from_genomic.fna.gz	GCF_001522635.2_ASM152263v2_cds_from_genomic.fna	Bacteria	Burkholderia mayonis	1385591		Burkholderiales	Betaproteobacteria	Pseudomonadota	Burkholderia
NZ_CP011503.1	FALSE	TRUE	TRUE	TRUE	TRUE	FALSE	TRUE	FALSE	TRUE	TRUE	FALSE	TRUE	TRUE	GCF_001028665.1_ASM102866v1_genomic.fna	Burkholderia pyrrocinia	60550	PRJNA283474	283474	Pseudomonadota	Betaproteobacteria	7.96135	66.4698	chromosome 1:NZ_CP011503.1/CP011503.1; chromosome 2:NZ_CP011504.1/CP011504.1; chromosome 3:NZ_CP011505.1/CP011505.1; plasmid p2327:NZ_CP011506.1/CP011506.1	-	4	7199	6976	2015-06-12	2022-02-16	Complete Genome	Kyungpook National University	SAMN03651233	GCA_001028665.1	REPR	ftp://ftp.ncbi.nlm.nih.gov/genomes/all/GCF/001/028/665/GCF_001028665.1_ASM102866v1	26150017	DSM 10685	ftp://ftp.ncbi.nlm.nih.gov/genomes/all/GCF/001/028/665/GCF_001028665.1_ASM102866v1/GCF_001028665.1_ASM102866v1_genomic.fna.gz	ftp://ftp.ncbi.nlm.nih.gov/genomes/all/GCF/001/028/665/GCF_001028665.1_ASM102866v1/GCF_001028665.1_ASM102866v1_cds_from_genomic.fna.gz	GCF_001028665.1_ASM102866v1_cds_from_genomic.fna	Bacteria	Burkholderia pyrrocinia	60550		Burkholderiales	Betaproteobacteria	Pseudomonadota	Burkholderia
CP086294.1	FALSE	TRUE	TRUE	TRUE	TRUE	FALSE	TRUE	FALSE	TRUE	TRUE	FALSE	TRUE	TRUE	GCA_020843945.1_ASM2084394v1_genomic.fna	Burkholderia sp. B21-007	2890407	PRJNA775892	775892	Pseudomonadota	Betaproteobacteria	7.79601	66.4841	chromosome 1:NZ_CP086294.1/CP086294.1; chromosome 2:NZ_CP086295.1/CP086295.1; chromosome 3:NZ_CP086296.1/CP086296.1	-	3	7134	6909	2021-11-12	2021-11-19	Complete Genome	Agriculture and Agri-food Canada	SAMN22635688	GCA_020843945.1	-	ftp://ftp.ncbi.nlm.nih.gov/genomes/all/GCA/020/843/945/GCA_020843945.1_ASM2084394v1	-	B21-007	ftp://ftp.ncbi.nlm.nih.gov/genomes/all/GCA/020/843/945/GCA_020843945.1_ASM2084394v1/GCA_020843945.1_ASM2084394v1_genomic.fna.gz	ftp://ftp.ncbi.nlm.nih.gov/genomes/all/GCA/020/843/945/GCA_020843945.1_ASM2084394v1/GCA_020843945.1_ASM2084394v1_cds_from_genomic.fna.gz	GCA_020843945.1_ASM2084394v1_cds_from_genomic.fna	Bacteria	Burkholderia sp. B21-007	2890407		Burkholderiales	Betaproteobacteria	Pseudomonadota	Burkholderia
CP086301.1	FALSE	TRUE	TRUE	TRUE	TRUE	FALSE	TRUE	FALSE	TRUE	TRUE	FALSE	TRUE	TRUE	GCA_020843965.1_ASM2084396v1_genomic.fna	Burkholderia sp. B21-005	2890406	PRJNA775892	775892	Pseudomonadota	Betaproteobacteria	7.72074	66.5095	chromosome 1:NZ_CP086301.1/CP086301.1; chromosome 2:NZ_CP086302.1/CP086302.1; chromosome 3:NZ_CP086303.1/CP086303.1	-	3	7047	6823	2021-11-12	2021-11-19	Complete Genome	Agriculture and Agri-food Canada	SAMN22635686	GCA_020843965.1	-	ftp://ftp.ncbi.nlm.nih.gov/genomes/all/GCA/020/843/965/GCA_020843965.1_ASM2084396v1	-	B21-005	ftp://ftp.ncbi.nlm.nih.gov/genomes/all/GCA/020/843/965/GCA_020843965.1_ASM2084396v1/GCA_020843965.1_ASM2084396v1_genomic.fna.gz	ftp://ftp.ncbi.nlm.nih.gov/genomes/all/GCA/020/843/965/GCA_020843965.1_ASM2084396v1/GCA_020843965.1_ASM2084396v1_cds_from_genomic.fna.gz	GCA_020843965.1_ASM2084396v1_cds_from_genomic.fna	Bacteria	Burkholderia sp. B21-005	2890406		Burkholderiales	Betaproteobacteria	Pseudomonadota	Burkholderia
NZ_CP013459.1	FALSE	TRUE	TRUE	TRUE	TRUE	FALSE	TRUE	FALSE	TRUE	TRUE	FALSE	TRUE	TRUE	GCF_001718955.1_ASM171895v1_genomic.fna	Burkholderia stagnalis	1503054	PRJNA279182	279182	Pseudomonadota	Betaproteobacteria	7.58381	67.6836	chromosome 1:NZ_CP013459.1/CP013459.1; chromosome 2:NZ_CP013461.1/CP013461.1; chromosome 3:NZ_CP013460.1/CP013460.1	-	3	6849	6628	2016-09-02	2022-10-09	Complete Genome	Northern Arizona University	SAMN03449637	GCA_001718955.1	REPR	ftp://ftp.ncbi.nlm.nih.gov/genomes/all/GCF/001/718/955/GCF_001718955.1_ASM171895v1	-	MSMB735WGS	ftp://ftp.ncbi.nlm.nih.gov/genomes/all/GCF/001/718/955/GCF_001718955.1_ASM171895v1/GCF_001718955.1_ASM171895v1_genomic.fna.gz	ftp://ftp.ncbi.nlm.nih.gov/genomes/all/GCF/001/718/955/GCF_001718955.1_ASM171895v1/GCF_001718955.1_ASM171895v1_cds_from_genomic.fna.gz	GCF_001718955.1_ASM171895v1_cds_from_genomic.fna	Bacteria	Burkholderia stagnalis	1503054		Burkholderiales	Betaproteobacteria	Pseudomonadota	Burkholderia
CP000544.1	FALSE	TRUE	TRUE	TRUE	TRUE	FALSE	TRUE	FALSE	TRUE	TRUE	FALSE	TRUE	TRUE	GCA_000015585.1_ASM1558v1_genomic.fna	Halorhodospira halophila SL1	349124	PRJNA15767	15767	Pseudomonadota	Gammaproteobacteria	2.67845	68	chromosome:NC_008789.1/CP000544.1	-	1	2518	2429	2007-01-10	2022-04-14	Complete Genome	DOE Joint Genome Institute	SAMN00623046	GCA_000015585.1	REPR	ftp://ftp.ncbi.nlm.nih.gov/genomes/all/GCA/000/015/585/GCA_000015585.1_ASM1558v1	23991253	SL1	ftp://ftp.ncbi.nlm.nih.gov/genomes/all/GCA/000/015/585/GCA_000015585.1_ASM1558v1/GCA_000015585.1_ASM1558v1_genomic.fna.gz	ftp://ftp.ncbi.nlm.nih.gov/genomes/all/GCA/000/015/585/GCA_000015585.1_ASM1558v1/GCA_000015585.1_ASM1558v1_cds_from_genomic.fna.gz	GCA_000015585.1_ASM1558v1_cds_from_genomic.fna	Bacteria	Halorhodospira halophila	1053		Chromatiales	Gammaproteobacteria	Pseudomonadota	Halorhodospira
NZ_AP017372.2	FALSE	TRUE	TRUE	TRUE	TRUE	FALSE	TRUE	FALSE	TRUE	TRUE	FALSE	TRUE	TRUE	GCF_002356555.2_HH1059_assembly_1.0_genomic.fna	Halorhodospira halochloris	1052	PRJDB4565	312184	Pseudomonadota	Gammaproteobacteria	2.83456	56	chromosome:NZ_AP017372.2/AP017372.2	-	1	2577	2473	2016-02-19	2022-03-06	Complete Genome	Environment and Life Sciences, Toyohashi University of Technology	SAMD00046889	GCA_002356555.2	REPR	ftp://ftp.ncbi.nlm.nih.gov/genomes/all/GCF/002/356/555/GCF_002356555.2_HH1059_assembly_1.0	-	DSM 1059	ftp://ftp.ncbi.nlm.nih.gov/genomes/all/GCF/002/356/555/GCF_002356555.2_HH1059_assembly_1.0/GCF_002356555.2_HH1059_assembly_1.0_genomic.fna.gz	ftp://ftp.ncbi.nlm.nih.gov/genomes/all/GCF/002/356/555/GCF_002356555.2_HH1059_assembly_1.0/GCF_002356555.2_HH1059_assembly_1.0_cds_from_genomic.fna.gz	GCF_002356555.2_HH1059_assembly_1.0_cds_from_genomic.fna	Bacteria	Halorhodospira halochloris	1052		Chromatiales	Gammaproteobacteria	Pseudomonadota	Halorhodospira
NZ_CP013424.1	FALSE	TRUE	TRUE	TRUE	TRUE	FALSE	TRUE	FALSE	TRUE	TRUE	FALSE	TRUE	TRUE	GCF_001524625.2_ASM152462v2_genomic.fna	Burkholderia savannae	1637837	PRJNA279182	279182	Pseudomonadota	Betaproteobacteria	7.08117	67.3096	chromosome 1:NZ_CP013424.1/CP013424.1; chromosome 2:NZ_CP013425.1/CP013425.1; plasmid pMSMB0852:NZ_CP013423.1/CP013423.1	-	3	6275	6051	2016-09-02	2022-06-20	Complete Genome	Northern Arizona University	SAMN03449280	GCA_001524625.2	REPR	ftp://ftp.ncbi.nlm.nih.gov/genomes/all/GCF/001/524/625/GCF_001524625.2_ASM152462v2	-	MSMB852	ftp://ftp.ncbi.nlm.nih.gov/genomes/all/GCF/001/524/625/GCF_001524625.2_ASM152462v2/GCF_001524625.2_ASM152462v2_genomic.fna.gz	ftp://ftp.ncbi.nlm.nih.gov/genomes/all/GCF/001/524/625/GCF_001524625.2_ASM152462v2/GCF_001524625.2_ASM152462v2_cds_from_genomic.fna.gz	GCF_001524625.2_ASM152462v2_cds_from_genomic.fna	Bacteria	Burkholderia savannae	1637837		Burkholderiales	Betaproteobacteria	Pseudomonadota	Burkholderia
NZ_CP029824.1	FALSE	TRUE	TRUE	TRUE	TRUE	FALSE	TRUE	FALSE	TRUE	TRUE	FALSE	TRUE	TRUE	GCF_003233675.1_ASM323367v1_genomic.fna	Burkholderia sp. JP2-270	2217913	PRJNA474762	474762	Pseudomonadota	Betaproteobacteria	8.92531	65.9484	chromosome 1:NZ_CP029824.1/CP029824.1; chromosome 2:NZ_CP029825.1/CP029825.1; chromosome 3:NZ_CP029826.1/CP029826.1; plasmid p1:NZ_CP029827.1/CP029827.1; plasmid p2:NZ_CP029828.1/CP029828.1	-	5	8100	7680	2018-06-16	2022-02-23	Complete Genome	China National Rice Research Institute	SAMN09373284	GCA_003233675.1	-	ftp://ftp.ncbi.nlm.nih.gov/genomes/all/GCF/003/233/675/GCF_003233675.1_ASM323367v1	-	JP2-270	ftp://ftp.ncbi.nlm.nih.gov/genomes/all/GCF/003/233/675/GCF_003233675.1_ASM323367v1/GCF_003233675.1_ASM323367v1_genomic.fna.gz	ftp://ftp.ncbi.nlm.nih.gov/genomes/all/GCF/003/233/675/GCF_003233675.1_ASM323367v1/GCF_003233675.1_ASM323367v1_cds_from_genomic.fna.gz	GCF_003233675.1_ASM323367v1_cds_from_genomic.fna	Bacteria	Burkholderia sp. JP2-270	2217913		Burkholderiales	Betaproteobacteria	Pseudomonadota	Burkholderia
NZ_CP117782.1	FALSE	TRUE	TRUE	TRUE	TRUE	FALSE	TRUE	FALSE	TRUE	TRUE	FALSE	TRUE	TRUE	GCF_028657905.1_ASM2865790v1_genomic.fna	Burkholderia sp. FERM BP-3421	1494466	PRJNA899914	899914	Pseudomonadota	Betaproteobacteria	7.73206	67.5253	chromosome 1:CP117782.1; chromosome 2:CP117781.1; plasmid p1:CP117780.1; plasmid p2:CP117779.1	-	4	6771	6370	2023-02-16	2023-02-16	Complete Genome	University of Illinois at Chicago	SAMN31673526	GCA_028657905.1	-	ftp://ftp.ncbi.nlm.nih.gov/genomes/all/GCF/028/657/905/GCF_028657905.1_ASM2865790v1	-	FERM BP-3421	ftp://ftp.ncbi.nlm.nih.gov/genomes/all/GCF/028/657/905/GCF_028657905.1_ASM2865790v1/GCF_028657905.1_ASM2865790v1_genomic.fna.gz	ftp://ftp.ncbi.nlm.nih.gov/genomes/all/GCF/028/657/905/GCF_028657905.1_ASM2865790v1/GCF_028657905.1_ASM2865790v1_cds_from_genomic.fna.gz	GCF_028657905.1_ASM2865790v1_cds_from_genomic.fna	Bacteria	Burkholderia sp. FERM BP-3421	1494466		Burkholderiales	Betaproteobacteria	Pseudomonadota	Burkholderia
NZ_CP013457.1	FALSE	TRUE	TRUE	TRUE	TRUE	FALSE	TRUE	FALSE	TRUE	TRUE	FALSE	TRUE	TRUE	GCF_001532025.2_ASM153202v2_genomic.fna	Burkholderia sp. MSMB617WGS	1637831	PRJNA279182	279182	Pseudomonadota	Betaproteobacteria	6.9138	67.5048	chromosome 1:NZ_CP013457.1/CP013457.1; chromosome 2:NZ_CP013458.1/CP013458.1	-	2	6110	5877	2016-09-02	2022-10-10	Complete Genome	Northern Arizona University	SAMN03449615	GCA_001532025.2	-	ftp://ftp.ncbi.nlm.nih.gov/genomes/all/GCF/001/532/025/GCF_001532025.2_ASM153202v2	-	MSMB617WGS	ftp://ftp.ncbi.nlm.nih.gov/genomes/all/GCF/001/532/025/GCF_001532025.2_ASM153202v2/GCF_001532025.2_ASM153202v2_genomic.fna.gz	ftp://ftp.ncbi.nlm.nih.gov/genomes/all/GCF/001/532/025/GCF_001532025.2_ASM153202v2/GCF_001532025.2_ASM153202v2_cds_from_genomic.fna.gz	GCF_001532025.2_ASM153202v2_cds_from_genomic.fna	Bacteria	Burkholderia sp. MSMB617WGS	1637831		Burkholderiales	Betaproteobacteria	Pseudomonadota	Burkholderia
NZ_AP021844.1	FALSE	TRUE	TRUE	TRUE	TRUE	FALSE	TRUE	FALSE	TRUE	TRUE	FALSE	TRUE	TRUE	GCF_009177135.1_ASM917713v1_genomic.fna	Azospira sp. I09	1765049	PRJDB8801	573427	Pseudomonadota	Betaproteobacteria	4.16739	64.7516	chromosome:NZ_AP021844.1/AP021844.1; plasmid pAZI09:NZ_AP021845.1/AP021845.1	-	2	3997	3867	2019-09-25	2021-12-16	Complete Genome	Tokyo University of Agriculture and Technology	SAMD00186029	GCA_009177135.1	-	ftp://ftp.ncbi.nlm.nih.gov/genomes/all/GCF/009/177/135/GCF_009177135.1_ASM917713v1	-	I09	ftp://ftp.ncbi.nlm.nih.gov/genomes/all/GCF/009/177/135/GCF_009177135.1_ASM917713v1/GCF_009177135.1_ASM917713v1_genomic.fna.gz	ftp://ftp.ncbi.nlm.nih.gov/genomes/all/GCF/009/177/135/GCF_009177135.1_ASM917713v1/GCF_009177135.1_ASM917713v1_cds_from_genomic.fna.gz	GCF_009177135.1_ASM917713v1_cds_from_genomic.fna	Bacteria	Azospira sp. I09	1765049		Rhodocyclales	Betaproteobacteria	Pseudomonadota	Azospira
CP003153.1	FALSE	TRUE	TRUE	TRUE	TRUE	FALSE	TRUE	FALSE	TRUE	TRUE	FALSE	TRUE	TRUE	GCA_000236665.1_ASM23666v1_genomic.fna	Azospira oryzae PS	640081	PRJNA37693	37693	Pseudomonadota	Betaproteobacteria	3.80698	65.4	chromosome:NC_016616.1/CP003153.1	-	1	3602	3481	2011-12-05	2022-02-15	Complete Genome	US DOE Joint Genome Institute (JGI-PGF)	SAMN02232011	GCA_000236665.1	REPR	ftp://ftp.ncbi.nlm.nih.gov/genomes/all/GCA/000/236/665/GCA_000236665.1_ASM23666v1	22535943	PS	ftp://ftp.ncbi.nlm.nih.gov/genomes/all/GCA/000/236/665/GCA_000236665.1_ASM23666v1/GCA_000236665.1_ASM23666v1_genomic.fna.gz	ftp://ftp.ncbi.nlm.nih.gov/genomes/all/GCA/000/236/665/GCA_000236665.1_ASM23666v1/GCA_000236665.1_ASM23666v1_cds_from_genomic.fna.gz	GCA_000236665.1_ASM23666v1_cds_from_genomic.fna	Bacteria	Azospira oryzae	146939		Rhodocyclales	Betaproteobacteria	Pseudomonadota	Azospira
CP045202.1	FALSE	TRUE	TRUE	TRUE	TRUE	FALSE	TRUE	FALSE	TRUE	TRUE	FALSE	TRUE	TRUE	GCA_016864195.1_ASM1686419v1_genomic.fna	Dechloromonas sp. TW-R-39-2	2654218	PRJNA577287	577287	Pseudomonadota	Betaproteobacteria	3.46227	58.4	chromosome:NZ_CP045202.1/CP045202.1	-	1	3371	3269	2021-02-11	2022-08-02	Complete Genome	Nakdonggang National Institute of Biological Resources	SAMN13024990	GCA_016864195.1	-	ftp://ftp.ncbi.nlm.nih.gov/genomes/all/GCA/016/864/195/GCA_016864195.1_ASM1686419v1	-	TW-R-39-2	ftp://ftp.ncbi.nlm.nih.gov/genomes/all/GCA/016/864/195/GCA_016864195.1_ASM1686419v1/GCA_016864195.1_ASM1686419v1_genomic.fna.gz	ftp://ftp.ncbi.nlm.nih.gov/genomes/all/GCA/016/864/195/GCA_016864195.1_ASM1686419v1/GCA_016864195.1_ASM1686419v1_cds_from_genomic.fna.gz	GCA_016864195.1_ASM1686419v1_cds_from_genomic.fna	Bacteria	Dechloromonas sp. TW-R-39-2	2654218		Rhodocyclales	Betaproteobacteria	Pseudomonadota	Dechloromonas
NZ_CP013448.1	FALSE	TRUE	TRUE	TRUE	TRUE	FALSE	TRUE	FALSE	TRUE	TRUE	FALSE	TRUE	TRUE	GCF_001718875.1_ASM171887v1_genomic.fna	Burkholderia sp. Bp7605	1740163	PRJNA279182	279182	Pseudomonadota	Betaproteobacteria	5.70569	64.3841	chromosome 1:NZ_CP013448.1/CP013448.1; chromosome 2:NZ_CP013449.1/CP013449.1	-	2	4843	4672	2016-09-02	2022-10-09	Complete Genome	Northern Arizona University	SAMN04196785	GCA_001718875.1	-	ftp://ftp.ncbi.nlm.nih.gov/genomes/all/GCF/001/718/875/GCF_001718875.1_ASM171887v1	-	MSMB0175	ftp://ftp.ncbi.nlm.nih.gov/genomes/all/GCF/001/718/875/GCF_001718875.1_ASM171887v1/GCF_001718875.1_ASM171887v1_genomic.fna.gz	ftp://ftp.ncbi.nlm.nih.gov/genomes/all/GCF/001/718/875/GCF_001718875.1_ASM171887v1/GCF_001718875.1_ASM171887v1_cds_from_genomic.fna.gz	GCF_001718875.1_ASM171887v1_cds_from_genomic.fna	Bacteria	Burkholderia singularis	1503053		Burkholderiales	Betaproteobacteria	Pseudomonadota	Burkholderia
NZ_CP031842.1	FALSE	TRUE	TRUE	TRUE	TRUE	FALSE	TRUE	FALSE	TRUE	TRUE	FALSE	TRUE	TRUE	GCF_003441615.1_ASM344161v1_genomic.fna	Dechloromonas sp. HYN0024	2231055	PRJNA476041	476041	Pseudomonadota	Betaproteobacteria	3.2583	59.4	chromosome:NZ_CP031842.1/CP031842.1	-	1	3185	3070	2018-09-02	2022-08-01	Complete Genome	Korea University	SAMN09425396	GCA_003441615.1	-	ftp://ftp.ncbi.nlm.nih.gov/genomes/all/GCF/003/441/615/GCF_003441615.1_ASM344161v1	-	HYN0024	ftp://ftp.ncbi.nlm.nih.gov/genomes/all/GCF/003/441/615/GCF_003441615.1_ASM344161v1/GCF_003441615.1_ASM344161v1_genomic.fna.gz	ftp://ftp.ncbi.nlm.nih.gov/genomes/all/GCF/003/441/615/GCF_003441615.1_ASM344161v1/GCF_003441615.1_ASM344161v1_cds_from_genomic.fna.gz	GCF_003441615.1_ASM344161v1_cds_from_genomic.fna	Bacteria	Dechloromonas sp. HYN0024	2231055		Rhodocyclales	Betaproteobacteria	Pseudomonadota	Dechloromonas
CP075185.1	FALSE	TRUE	TRUE	TRUE	TRUE	FALSE	TRUE	FALSE	TRUE	TRUE	FALSE	TRUE	TRUE	GCA_020510685.1_ASM2051068v1_genomic.fna	Dechloromonas denitrificans	281362	PRJNA727717	727717	Pseudomonadota	Betaproteobacteria	4.61927	61.6	chromosome:NZ_CP075185.1/CP075185.1	-	1	4413	4301	2021-10-15	2021-10-19	Complete Genome	Helmholtz Zentrum Muenchen	SAMN19030608	GCA_020510685.1	-	ftp://ftp.ncbi.nlm.nih.gov/genomes/all/GCA/020/510/685/GCA_020510685.1_ASM2051068v1	-	110	ftp://ftp.ncbi.nlm.nih.gov/genomes/all/GCA/020/510/685/GCA_020510685.1_ASM2051068v1/GCA_020510685.1_ASM2051068v1_genomic.fna.gz	ftp://ftp.ncbi.nlm.nih.gov/genomes/all/GCA/020/510/685/GCA_020510685.1_ASM2051068v1/GCA_020510685.1_ASM2051068v1_cds_from_genomic.fna.gz	GCA_020510685.1_ASM2051068v1_cds_from_genomic.fna	Bacteria	Dechloromonas denitrificans	281362		Rhodocyclales	Betaproteobacteria	Pseudomonadota	Dechloromonas
NZ_CP013378.1	FALSE	TRUE	TRUE	TRUE	TRUE	FALSE	TRUE	FALSE	TRUE	TRUE	FALSE	TRUE	TRUE	GCF_001718415.1_ASM171841v1_genomic.fna	Burkholderia pseudomultivorans	1207504	PRJNA279182	279182	Pseudomonadota	Betaproteobacteria	7.95679	67.2873	chromosome 1:NZ_CP013378.1/CP013378.1; chromosome 2:NZ_CP013377.1/CP013377.1; plasmid pINT23:NZ_CP013379.1/CP013379.1	-	3	7187	7032	2016-09-02	2022-10-09	Complete Genome	Northern Arizona University	SAMN03449185	GCA_001718415.1	-	ftp://ftp.ncbi.nlm.nih.gov/genomes/all/GCF/001/718/415/GCF_001718415.1_ASM171841v1	-	SUB-INT23-BP2	ftp://ftp.ncbi.nlm.nih.gov/genomes/all/GCF/001/718/415/GCF_001718415.1_ASM171841v1/GCF_001718415.1_ASM171841v1_genomic.fna.gz	ftp://ftp.ncbi.nlm.nih.gov/genomes/all/GCF/001/718/415/GCF_001718415.1_ASM171841v1/GCF_001718415.1_ASM171841v1_cds_from_genomic.fna.gz	GCF_001718415.1_ASM171841v1_cds_from_genomic.fna	Bacteria	Burkholderia pseudomultivorans	1207504		Burkholderiales	Betaproteobacteria	Pseudomonadota	Burkholderia
NZ_CP133784.1	FALSE	TRUE	TRUE	TRUE	TRUE	FALSE	TRUE	FALSE	TRUE	TRUE	FALSE	TRUE	TRUE	GCF_034353875.1_ASM3435387v1_genomic.fna	Pseudomonas sp. MH9.2	3048629	PRJNA942590	942590	Pseudomonadota	Gammaproteobacteria	5.58402	57.3	chromosome:CP133784.1	-	1	5150	4913	2023-12-13	2023-12-13	Complete Genome	Aarhus Universitet Tech ENVS	SAMN36999971	GCA_034353875.1	-	ftp://ftp.ncbi.nlm.nih.gov/genomes/all/GCF/034/353/875/GCF_034353875.1_ASM3435387v1	-	MH9.2	ftp://ftp.ncbi.nlm.nih.gov/genomes/all/GCF/034/353/875/GCF_034353875.1_ASM3435387v1/GCF_034353875.1_ASM3435387v1_genomic.fna.gz	ftp://ftp.ncbi.nlm.nih.gov/genomes/all/GCF/034/353/875/GCF_034353875.1_ASM3435387v1/GCF_034353875.1_ASM3435387v1_cds_from_genomic.fna.gz	GCF_034353875.1_ASM3435387v1_cds_from_genomic.fna	Bacteria	Pseudomonas sp. MH9.2	3048629		Pseudomonadales	Gammaproteobacteria	Pseudomonadota	Pseudomonas
AP012304.1	FALSE	TRUE	TRUE	TRUE	TRUE	FALSE	TRUE	FALSE	TRUE	TRUE	FALSE	TRUE	TRUE	GCA_000349945.1_ASM34994v1_genomic.fna	Azoarcus sp. KH32C	748247	PRJDB22	78183	Pseudomonadota	Betaproteobacteria	5.81876	65.0239	chromosome:NC_020516.1/AP012304.1; plasmid pAZKH:NC_020548.1/AP012305.1	-	2	5278	5143	2011-11-30	2022-07-29	Complete Genome	Laboratory of Soil Sciences, Department of Applied Biological Chemistry, Graducate School of Agricultural and Life Sciences, The University of Tokyo	SAMD00061029	GCA_000349945.1	-	ftp://ftp.ncbi.nlm.nih.gov/genomes/all/GCA/000/349/945/GCA_000349945.1_ASM34994v1	-	KH32C	ftp://ftp.ncbi.nlm.nih.gov/genomes/all/GCA/000/349/945/GCA_000349945.1_ASM34994v1/GCA_000349945.1_ASM34994v1_genomic.fna.gz	ftp://ftp.ncbi.nlm.nih.gov/genomes/all/GCA/000/349/945/GCA_000349945.1_ASM34994v1/GCA_000349945.1_ASM34994v1_cds_from_genomic.fna.gz	GCA_000349945.1_ASM34994v1_cds_from_genomic.fna	Bacteria	Azoarcus sp. KH32C	748247		Rhodocyclales	Betaproteobacteria	Pseudomonadota	Azoarcus
NZ_CP040077.1	FALSE	TRUE	TRUE	TRUE	TRUE	FALSE	TRUE	FALSE	TRUE	TRUE	FALSE	TRUE	TRUE	GCF_005280735.1_ASM528073v1_genomic.fna	Trinickia violacea	2571746	PRJNA534064	534064	Pseudomonadota	Betaproteobacteria	8.57652	63.0615	chromosome 1:NZ_CP040077.1/CP040077.1; chromosome 2:NZ_CP040078.1/CP040078.1; chromosome 3:NZ_CP040079.1/CP040079.1	-	3	7814	7531	2019-05-12	2023-07-25	Complete Genome	Sun Yat-sen University	SAMN11476262	GCA_005280735.1	REPR	ftp://ftp.ncbi.nlm.nih.gov/genomes/all/GCF/005/280/735/GCF_005280735.1_ASM528073v1	-	DHOD12	ftp://ftp.ncbi.nlm.nih.gov/genomes/all/GCF/005/280/735/GCF_005280735.1_ASM528073v1/GCF_005280735.1_ASM528073v1_genomic.fna.gz	ftp://ftp.ncbi.nlm.nih.gov/genomes/all/GCF/005/280/735/GCF_005280735.1_ASM528073v1/GCF_005280735.1_ASM528073v1_cds_from_genomic.fna.gz	GCF_005280735.1_ASM528073v1_cds_from_genomic.fna	Bacteria	Trinickia violacea	2571746		Burkholderiales	Betaproteobacteria	Pseudomonadota	Trinickia
NZ_CP130490.1	FALSE	TRUE	TRUE	TRUE	TRUE	FALSE	TRUE	FALSE	TRUE	TRUE	FALSE	TRUE	TRUE	GCF_030520125.1_ASM3052012v1_genomic.fna	Advenella alkanexedens	1481665	PRJNA995064	995064	Pseudomonadota	Betaproteobacteria	3.036	49.6	chromosome:CP130490.1	-	1	2897	2786	2023-07-24	2023-07-24	Complete Genome	Yangzhou University	SAMN36465260	GCA_030520125.1	-	ftp://ftp.ncbi.nlm.nih.gov/genomes/all/GCF/030/520/125/GCF_030520125.1_ASM3052012v1	-	TB2-1C1	ftp://ftp.ncbi.nlm.nih.gov/genomes/all/GCF/030/520/125/GCF_030520125.1_ASM3052012v1/GCF_030520125.1_ASM3052012v1_genomic.fna.gz	ftp://ftp.ncbi.nlm.nih.gov/genomes/all/GCF/030/520/125/GCF_030520125.1_ASM3052012v1/GCF_030520125.1_ASM3052012v1_cds_from_genomic.fna.gz	GCF_030520125.1_ASM3052012v1_cds_from_genomic.fna	Bacteria	Advenella alkanexedens	1481665		Burkholderiales	Betaproteobacteria	Pseudomonadota	Advenella
CP090864.1	FALSE	TRUE	TRUE	TRUE	TRUE	FALSE	TRUE	FALSE	TRUE	TRUE	FALSE	TRUE	TRUE	GCA_021560715.1_ASM2156071v1_genomic.fna	Acinetobacter sp. SCLZS86	2908637	PRJNA793932	793932	Pseudomonadota	Gammaproteobacteria	3.36747	40.9086	chromosome:NZ_CP090864.1/CP090864.1; plasmid pNDM_SCLZS86:NZ_CP090865.1/CP090865.1	-	6	3255	2978	2022-01-17	2022-01-27	Chromosome	Southwest Medical University	SAMN24593510	GCA_021560715.1	-	ftp://ftp.ncbi.nlm.nih.gov/genomes/all/GCA/021/560/715/GCA_021560715.1_ASM2156071v1	-	SCLZS86	ftp://ftp.ncbi.nlm.nih.gov/genomes/all/GCA/021/560/715/GCA_021560715.1_ASM2156071v1/GCA_021560715.1_ASM2156071v1_genomic.fna.gz	ftp://ftp.ncbi.nlm.nih.gov/genomes/all/GCA/021/560/715/GCA_021560715.1_ASM2156071v1/GCA_021560715.1_ASM2156071v1_cds_from_genomic.fna.gz	GCA_021560715.1_ASM2156071v1_cds_from_genomic.fna	Bacteria	Acinetobacter sp. SCLZS86	2908637		Moraxellales	Gammaproteobacteria	Pseudomonadota	Acinetobacter
CP071766.1	FALSE	TRUE	TRUE	TRUE	TRUE	FALSE	TRUE	FALSE	TRUE	TRUE	FALSE	TRUE	TRUE	GCA_017498585.1_ASM1749858v1_genomic.fna	Acinetobacter towneri	202956	PRJNA669159	669159	Pseudomonadota	Gammaproteobacteria	2.79983	41.4932	chromosome:NZ_CP071766.1/CP071766.1; plasmid pGX3-1:NZ_CP071767.1/CP071767.1; plasmid pGX3-2:NZ_CP071768.1/CP071768.1	-	3	2713	2536	2021-03-21	2021-11-08	Complete Genome	Northwest A&F University	SAMN16439931	GCA_017498585.1	REPR	ftp://ftp.ncbi.nlm.nih.gov/genomes/all/GCA/017/498/585/GCA_017498585.1_ASM1749858v1	33363052	GX3	ftp://ftp.ncbi.nlm.nih.gov/genomes/all/GCA/017/498/585/GCA_017498585.1_ASM1749858v1/GCA_017498585.1_ASM1749858v1_genomic.fna.gz	ftp://ftp.ncbi.nlm.nih.gov/genomes/all/GCA/017/498/585/GCA_017498585.1_ASM1749858v1/GCA_017498585.1_ASM1749858v1_cds_from_genomic.fna.gz	GCA_017498585.1_ASM1749858v1_cds_from_genomic.fna	Bacteria	Acinetobacter towneri	202956		Moraxellales	Gammaproteobacteria	Pseudomonadota	Acinetobacter
CP063982.1	FALSE	TRUE	TRUE	TRUE	TRUE	FALSE	TRUE	FALSE	TRUE	TRUE	FALSE	TRUE	TRUE	GCA_022811525.1_ASM2281152v1_genomic.fna	Orrella daihaiensis	2782176	PRJNA648497	648497	Pseudomonadota	Betaproteobacteria	2.80385	52.8	chromosome:NZ_CP063982.1/CP063982.1	-	1	2605	2519	2022-04-04	2022-08-02	Complete Genome	Inner mongolia normal university	SAMN16561532	GCA_022811525.1	REPR	ftp://ftp.ncbi.nlm.nih.gov/genomes/all/GCA/022/811/525/GCA_022811525.1_ASM2281152v1	-	f23	ftp://ftp.ncbi.nlm.nih.gov/genomes/all/GCA/022/811/525/GCA_022811525.1_ASM2281152v1/GCA_022811525.1_ASM2281152v1_genomic.fna.gz	ftp://ftp.ncbi.nlm.nih.gov/genomes/all/GCA/022/811/525/GCA_022811525.1_ASM2281152v1/GCA_022811525.1_ASM2281152v1_cds_from_genomic.fna.gz	GCA_022811525.1_ASM2281152v1_cds_from_genomic.fna	Bacteria	Orrella daihaiensis	2782176		Burkholderiales	Betaproteobacteria	Pseudomonadota	Orrella
CP028941.1	FALSE	TRUE	TRUE	TRUE	TRUE	FALSE	TRUE	FALSE	TRUE	TRUE	FALSE	TRUE	TRUE	GCA_013307245.1_ASM1330724v1_genomic.fna	Polynucleobacter antarcticus	1743162	PRJNA295639	295639	Pseudomonadota	Betaproteobacteria	2.15441	44.9	chromosome:NZ_CP028941.1/CP028941.1	-	1	2239	2170	2020-06-09	2021-07-02	Complete Genome	University of Innsbruck	SAMN08941735	GCA_013307245.1	REPR	ftp://ftp.ncbi.nlm.nih.gov/genomes/all/GCA/013/307/245/GCA_013307245.1_ASM1330724v1	-	LimPoW16	ftp://ftp.ncbi.nlm.nih.gov/genomes/all/GCA/013/307/245/GCA_013307245.1_ASM1330724v1/GCA_013307245.1_ASM1330724v1_genomic.fna.gz	ftp://ftp.ncbi.nlm.nih.gov/genomes/all/GCA/013/307/245/GCA_013307245.1_ASM1330724v1/GCA_013307245.1_ASM1330724v1_cds_from_genomic.fna.gz	GCA_013307245.1_ASM1330724v1_cds_from_genomic.fna	Bacteria	Polynucleobacter antarcticus	1743162		Burkholderiales	Betaproteobacteria	Pseudomonadota	Polynucleobacter
CP061291.1	FALSE	TRUE	TRUE	TRUE	TRUE	FALSE	TRUE	FALSE	TRUE	TRUE	FALSE	TRUE	TRUE	GCA_018687455.1_ASM1868745v1_genomic.fna	Polynucleobacter sp. TSB-Sco08W16	1758374	PRJNA295639	295639	Pseudomonadota	Betaproteobacteria	1.886	45.6	chromosome:NZ_CP061291.1/CP061291.1	-	1	1901	1841	2021-06-03	2022-08-02	Complete Genome	University of Innsbruck	SAMN11608211	GCA_018687455.1	-	ftp://ftp.ncbi.nlm.nih.gov/genomes/all/GCA/018/687/455/GCA_018687455.1_ASM1868745v1	-	TSB-Sco08W16	ftp://ftp.ncbi.nlm.nih.gov/genomes/all/GCA/018/687/455/GCA_018687455.1_ASM1868745v1/GCA_018687455.1_ASM1868745v1_genomic.fna.gz	ftp://ftp.ncbi.nlm.nih.gov/genomes/all/GCA/018/687/455/GCA_018687455.1_ASM1868745v1/GCA_018687455.1_ASM1868745v1_cds_from_genomic.fna.gz	GCA_018687455.1_ASM1868745v1_cds_from_genomic.fna	Bacteria	Polynucleobacter sp. TSB-Sco08W16	1758374		Burkholderiales	Betaproteobacteria	Pseudomonadota	Polynucleobacter
CP061310.1	FALSE	TRUE	TRUE	TRUE	TRUE	FALSE	TRUE	FALSE	TRUE	TRUE	FALSE	TRUE	TRUE	GCA_018687975.1_ASM1868797v1_genomic.fna	Polynucleobacter sp. es-EL-1	1855652	PRJNA295639	295639	Pseudomonadota	Betaproteobacteria	1.90376	45.5	chromosome:NZ_CP061310.1/CP061310.1	-	1	1946	1889	2021-06-03	2022-08-02	Complete Genome	University of Innsbruck	SAMN11609371	GCA_018687975.1	-	ftp://ftp.ncbi.nlm.nih.gov/genomes/all/GCA/018/687/975/GCA_018687975.1_ASM1868797v1	-	es-EL-1	ftp://ftp.ncbi.nlm.nih.gov/genomes/all/GCA/018/687/975/GCA_018687975.1_ASM1868797v1/GCA_018687975.1_ASM1868797v1_genomic.fna.gz	ftp://ftp.ncbi.nlm.nih.gov/genomes/all/GCA/018/687/975/GCA_018687975.1_ASM1868797v1/GCA_018687975.1_ASM1868797v1_cds_from_genomic.fna.gz	GCA_018687975.1_ASM1868797v1_cds_from_genomic.fna	Bacteria	Polynucleobacter sp. es-EL-1	1855652		Burkholderiales	Betaproteobacteria	Pseudomonadota	Polynucleobacter
CP007501.1	FALSE	TRUE	TRUE	TRUE	TRUE	FALSE	TRUE	FALSE	TRUE	TRUE	FALSE	TRUE	TRUE	GCA_000973625.1_ASM97362v1_genomic.fna	Polynucleobacter duraquae	1835254	PRJNA240713	240713	Pseudomonadota	Betaproteobacteria	2.02629	45.2	chromosome:NZ_CP007501.1/CP007501.1	-	1	2107	2037	2015-04-20	2022-10-09	Complete Genome	FREDI	SAMN02708862	GCA_000973625.1	REPR	ftp://ftp.ncbi.nlm.nih.gov/genomes/all/GCA/000/973/625/GCA_000973625.1_ASM97362v1	-	MWH-MoK4	ftp://ftp.ncbi.nlm.nih.gov/genomes/all/GCA/000/973/625/GCA_000973625.1_ASM97362v1/GCA_000973625.1_ASM97362v1_genomic.fna.gz	ftp://ftp.ncbi.nlm.nih.gov/genomes/all/GCA/000/973/625/GCA_000973625.1_ASM97362v1/GCA_000973625.1_ASM97362v1_cds_from_genomic.fna.gz	GCA_000973625.1_ASM97362v1_cds_from_genomic.fna	Bacteria	Polynucleobacter duraquae	1835254		Burkholderiales	Betaproteobacteria	Pseudomonadota	Polynucleobacter
CP061305.1	FALSE	TRUE	TRUE	TRUE	TRUE	FALSE	TRUE	FALSE	TRUE	TRUE	FALSE	TRUE	TRUE	GCA_018687755.1_ASM1868775v1_genomic.fna	Polynucleobacter sp. JS-Mosq-20-D10	2576922	PRJNA295639	295639	Pseudomonadota	Betaproteobacteria	2.0895	45.4	chromosome:NZ_CP061305.1/CP061305.1	-	1	2154	2091	2021-06-03	2022-08-02	Chromosome	University of Innsbruck	SAMN11608959	GCA_018687755.1	-	ftp://ftp.ncbi.nlm.nih.gov/genomes/all/GCA/018/687/755/GCA_018687755.1_ASM1868775v1	-	JS-Mosq-20-D10	ftp://ftp.ncbi.nlm.nih.gov/genomes/all/GCA/018/687/755/GCA_018687755.1_ASM1868775v1/GCA_018687755.1_ASM1868775v1_genomic.fna.gz	ftp://ftp.ncbi.nlm.nih.gov/genomes/all/GCA/018/687/755/GCA_018687755.1_ASM1868775v1/GCA_018687755.1_ASM1868775v1_cds_from_genomic.fna.gz	GCA_018687755.1_ASM1868775v1_cds_from_genomic.fna	Bacteria	Polynucleobacter sp. JS-Mosq-20-D10	2576922		Burkholderiales	Betaproteobacteria	Pseudomonadota	Polynucleobacter
CP061317.1	FALSE	TRUE	TRUE	TRUE	TRUE	FALSE	TRUE	FALSE	TRUE	TRUE	FALSE	TRUE	TRUE	GCA_018688355.1_ASM1868835v1_genomic.fna	Polynucleobacter sp. AP-Elch-400A-B2	2576930	PRJNA295639	295639	Pseudomonadota	Betaproteobacteria	2.09429	45.6	chromosome:NZ_CP061317.1/CP061317.1	-	1	2156	2094	2021-06-03	2022-08-02	Chromosome	University of Innsbruck	SAMN11609512	GCA_018688355.1	-	ftp://ftp.ncbi.nlm.nih.gov/genomes/all/GCA/018/688/355/GCA_018688355.1_ASM1868835v1	-	AP-Elch-400A-B2	ftp://ftp.ncbi.nlm.nih.gov/genomes/all/GCA/018/688/355/GCA_018688355.1_ASM1868835v1/GCA_018688355.1_ASM1868835v1_genomic.fna.gz	ftp://ftp.ncbi.nlm.nih.gov/genomes/all/GCA/018/688/355/GCA_018688355.1_ASM1868835v1/GCA_018688355.1_ASM1868835v1_cds_from_genomic.fna.gz	GCA_018688355.1_ASM1868835v1_cds_from_genomic.fna	Bacteria	Polynucleobacter sp. AP-Elch-400A-B2	2576930		Burkholderiales	Betaproteobacteria	Pseudomonadota	Polynucleobacter
CP061318.1	FALSE	TRUE	TRUE	TRUE	TRUE	FALSE	TRUE	FALSE	TRUE	TRUE	FALSE	TRUE	TRUE	GCA_018688375.1_ASM1868837v1_genomic.fna	Polynucleobacter sp. AP-Ainpum-60-G11	2576926	PRJNA295639	295639	Pseudomonadota	Betaproteobacteria	1.90656	45.9	chromosome:NZ_CP061318.1/CP061318.1	-	1	1981	1916	2021-06-03	2022-08-02	Complete Genome	University of Innsbruck	SAMN11609352	GCA_018688375.1	-	ftp://ftp.ncbi.nlm.nih.gov/genomes/all/GCA/018/688/375/GCA_018688375.1_ASM1868837v1	-	AP-Ainpum-60-G11	ftp://ftp.ncbi.nlm.nih.gov/genomes/all/GCA/018/688/375/GCA_018688375.1_ASM1868837v1/GCA_018688375.1_ASM1868837v1_genomic.fna.gz	ftp://ftp.ncbi.nlm.nih.gov/genomes/all/GCA/018/688/375/GCA_018688375.1_ASM1868837v1/GCA_018688375.1_ASM1868837v1_cds_from_genomic.fna.gz	GCA_018688375.1_ASM1868837v1_cds_from_genomic.fna	Bacteria	Polynucleobacter sp. AP-Ainpum-60-G11	2576926		Burkholderiales	Betaproteobacteria	Pseudomonadota	Polynucleobacter
NZ_AP027274.1	FALSE	TRUE	TRUE	TRUE	TRUE	FALSE	TRUE	FALSE	TRUE	TRUE	FALSE	TRUE	TRUE	GCF_030295705.1_ASM3029570v1_genomic.fna	Polynucleobacter sp. TUM22923	3022126	PRJDB14135	935996	Pseudomonadota	Betaproteobacteria	1.86013	46.1	chromosome:AP027274.1	-	1	1892	1848	2023-02-15	2023-02-16	Complete Genome	Toho University	SAMD00575312	GCA_030295705.1	-	ftp://ftp.ncbi.nlm.nih.gov/genomes/all/GCF/030/295/705/GCF_030295705.1_ASM3029570v1	-	TUM22923	ftp://ftp.ncbi.nlm.nih.gov/genomes/all/GCF/030/295/705/GCF_030295705.1_ASM3029570v1/GCF_030295705.1_ASM3029570v1_genomic.fna.gz	ftp://ftp.ncbi.nlm.nih.gov/genomes/all/GCF/030/295/705/GCF_030295705.1_ASM3029570v1/GCF_030295705.1_ASM3029570v1_cds_from_genomic.fna.gz	GCF_030295705.1_ASM3029570v1_cds_from_genomic.fna	Bacteria	Polynucleobacter sp. TUM22923	3022126		Burkholderiales	Betaproteobacteria	Pseudomonadota	Polynucleobacter
CP061302.1	FALSE	TRUE	TRUE	TRUE	TRUE	FALSE	TRUE	FALSE	TRUE	TRUE	FALSE	TRUE	TRUE	GCA_018687675.1_ASM1868767v1_genomic.fna	Polynucleobacter sp. MG-Unter2-18	2081052	PRJNA295639	295639	Pseudomonadota	Betaproteobacteria	2.00923	45.5	chromosome:NZ_CP061302.1/CP061302.1	-	1	2115	2047	2021-06-03	2022-08-02	Complete Genome	University of Innsbruck	SAMN08383926	GCA_018687675.1	-	ftp://ftp.ncbi.nlm.nih.gov/genomes/all/GCA/018/687/675/GCA_018687675.1_ASM1868767v1	-	MG-Unter2-18	ftp://ftp.ncbi.nlm.nih.gov/genomes/all/GCA/018/687/675/GCA_018687675.1_ASM1868767v1/GCA_018687675.1_ASM1868767v1_genomic.fna.gz	ftp://ftp.ncbi.nlm.nih.gov/genomes/all/GCA/018/687/675/GCA_018687675.1_ASM1868767v1/GCA_018687675.1_ASM1868767v1_cds_from_genomic.fna.gz	GCA_018687675.1_ASM1868767v1_cds_from_genomic.fna	Bacteria	Polynucleobacter sp. MG-Unter2-18	2081052		Burkholderiales	Betaproteobacteria	Pseudomonadota	Polynucleobacter
CP061320.1	FALSE	TRUE	TRUE	TRUE	TRUE	FALSE	TRUE	FALSE	TRUE	TRUE	FALSE	TRUE	TRUE	GCA_018688495.1_ASM1868849v1_genomic.fna	Polynucleobacter sp. Adler-ghost	2770234	PRJNA295639	295639	Pseudomonadota	Betaproteobacteria	2.10103	45.3	chromosome:NZ_CP061320.1/CP061320.1	-	1	2185	2125	2021-06-03	2022-08-02	Chromosome	University of Innsbruck	SAMN16057877	GCA_018688495.1	-	ftp://ftp.ncbi.nlm.nih.gov/genomes/all/GCA/018/688/495/GCA_018688495.1_ASM1868849v1	-	Adler-ghost	ftp://ftp.ncbi.nlm.nih.gov/genomes/all/GCA/018/688/495/GCA_018688495.1_ASM1868849v1/GCA_018688495.1_ASM1868849v1_genomic.fna.gz	ftp://ftp.ncbi.nlm.nih.gov/genomes/all/GCA/018/688/495/GCA_018688495.1_ASM1868849v1/GCA_018688495.1_ASM1868849v1_cds_from_genomic.fna.gz	GCA_018688495.1_ASM1868849v1_cds_from_genomic.fna	Bacteria	Polynucleobacter sp. Adler-ghost	2770234		Burkholderiales	Betaproteobacteria	Pseudomonadota	Polynucleobacter
NZ_AP018823.1	FALSE	TRUE	TRUE	TRUE	TRUE	FALSE	TRUE	FALSE	TRUE	TRUE	FALSE	TRUE	TRUE	GCF_002217795.2_ASM221779v2_genomic.fna	Aquitalea magnusonii	332411	PRJDB5811	391586	Pseudomonadota	Betaproteobacteria	4.85213	59.3	chromosome:NZ_AP018823.1/AP018823.1	-	1	4619	4437	2018-07-27	2021-12-16	Complete Genome	Bio-Environmental Engineering Lab, Department of Sustainable Energy and environmental Engineering, Graduate School of Engineering, Osaka university	SAMD00080950	GCA_002217795.2	-	ftp://ftp.ncbi.nlm.nih.gov/genomes/all/GCF/002/217/795/GCF_002217795.2_ASM221779v2	-	H3	ftp://ftp.ncbi.nlm.nih.gov/genomes/all/GCF/002/217/795/GCF_002217795.2_ASM221779v2/GCF_002217795.2_ASM221779v2_genomic.fna.gz	ftp://ftp.ncbi.nlm.nih.gov/genomes/all/GCF/002/217/795/GCF_002217795.2_ASM221779v2/GCF_002217795.2_ASM221779v2_cds_from_genomic.fna.gz	GCF_002217795.2_ASM221779v2_cds_from_genomic.fna	Bacteria	Aquitalea magnusonii	332411		Neisseriales	Betaproteobacteria	Pseudomonadota	Aquitalea
CP061312.1	FALSE	TRUE	TRUE	TRUE	TRUE	FALSE	TRUE	FALSE	TRUE	TRUE	FALSE	TRUE	TRUE	GCA_018688155.1_ASM1868815v1_genomic.fna	Polynucleobacter sp. AP-Sving-400A-A2	2081049	PRJNA295639	295639	Pseudomonadota	Betaproteobacteria	2.03453	45.6	chromosome:NZ_CP061312.1/CP061312.1	-	1	2143	2078	2021-06-03	2022-08-02	Complete Genome	University of Innsbruck	SAMN08383925	GCA_018688155.1	-	ftp://ftp.ncbi.nlm.nih.gov/genomes/all/GCA/018/688/155/GCA_018688155.1_ASM1868815v1	-	AP-Sving-400A-A2	ftp://ftp.ncbi.nlm.nih.gov/genomes/all/GCA/018/688/155/GCA_018688155.1_ASM1868815v1/GCA_018688155.1_ASM1868815v1_genomic.fna.gz	ftp://ftp.ncbi.nlm.nih.gov/genomes/all/GCA/018/688/155/GCA_018688155.1_ASM1868815v1/GCA_018688155.1_ASM1868815v1_cds_from_genomic.fna.gz	GCA_018688155.1_ASM1868815v1_cds_from_genomic.fna	Bacteria	Polynucleobacter sp. AP-Sving-400A-A2	2081049		Burkholderiales	Betaproteobacteria	Pseudomonadota	Polynucleobacter
CP061314.1	FALSE	TRUE	TRUE	TRUE	TRUE	FALSE	TRUE	FALSE	TRUE	TRUE	FALSE	TRUE	TRUE	GCA_018688255.1_ASM1868825v1_genomic.fna	Polynucleobacter corsicus	2081042	PRJNA295639	295639	Pseudomonadota	Betaproteobacteria	2.04502	45.9	chromosome:NZ_CP061314.1/CP061314.1	-	1	2106	2036	2021-06-03	2022-06-15	Complete Genome	University of Innsbruck	SAMN08383914	GCA_018688255.1	REPR	ftp://ftp.ncbi.nlm.nih.gov/genomes/all/GCA/018/688/255/GCA_018688255.1_ASM1868825v1	-	AP-Melu-1000-A1	ftp://ftp.ncbi.nlm.nih.gov/genomes/all/GCA/018/688/255/GCA_018688255.1_ASM1868825v1/GCA_018688255.1_ASM1868825v1_genomic.fna.gz	ftp://ftp.ncbi.nlm.nih.gov/genomes/all/GCA/018/688/255/GCA_018688255.1_ASM1868825v1/GCA_018688255.1_ASM1868825v1_cds_from_genomic.fna.gz	GCA_018688255.1_ASM1868825v1_cds_from_genomic.fna	Bacteria	Polynucleobacter corsicus	2081042		Burkholderiales	Betaproteobacteria	Pseudomonadota	Polynucleobacter
CP061288.1	FALSE	TRUE	TRUE	TRUE	TRUE	FALSE	TRUE	FALSE	TRUE	TRUE	FALSE	TRUE	TRUE	GCA_018687355.1_ASM1868735v1_genomic.fna	Polynucleobacter sp. VK25	1758398	PRJNA295639	295639	Pseudomonadota	Betaproteobacteria	2.00007	45.8	chromosome:NZ_CP061288.1/CP061288.1	-	1	2026	1965	2021-06-03	2022-08-02	Chromosome	University of Innsbruck	SAMN04086666	GCA_018687355.1	-	ftp://ftp.ncbi.nlm.nih.gov/genomes/all/GCA/018/687/355/GCA_018687355.1_ASM1868735v1	-	VK25	ftp://ftp.ncbi.nlm.nih.gov/genomes/all/GCA/018/687/355/GCA_018687355.1_ASM1868735v1/GCA_018687355.1_ASM1868735v1_genomic.fna.gz	ftp://ftp.ncbi.nlm.nih.gov/genomes/all/GCA/018/687/355/GCA_018687355.1_ASM1868735v1/GCA_018687355.1_ASM1868735v1_cds_from_genomic.fna.gz	GCA_018687355.1_ASM1868735v1_cds_from_genomic.fna	Bacteria	Polynucleobacter sp. VK25	1758398		Burkholderiales	Betaproteobacteria	Pseudomonadota	Polynucleobacter
CP061295.1	FALSE	TRUE	TRUE	TRUE	TRUE	FALSE	TRUE	FALSE	TRUE	TRUE	FALSE	TRUE	TRUE	GCA_018687535.1_ASM1868753v1_genomic.fna	Polynucleobacter sp. MWH-S4W17	1855910	PRJNA295639	295639	Pseudomonadota	Betaproteobacteria	2.05157	45.6	chromosome:NZ_CP061295.1/CP061295.1	-	1	2077	2020	2021-06-03	2022-08-02	Complete Genome	University of Innsbruck	SAMN08383922	GCA_018687535.1	-	ftp://ftp.ncbi.nlm.nih.gov/genomes/all/GCA/018/687/535/GCA_018687535.1_ASM1868753v1	-	MWH-S4W17	ftp://ftp.ncbi.nlm.nih.gov/genomes/all/GCA/018/687/535/GCA_018687535.1_ASM1868753v1/GCA_018687535.1_ASM1868753v1_genomic.fna.gz	ftp://ftp.ncbi.nlm.nih.gov/genomes/all/GCA/018/687/535/GCA_018687535.1_ASM1868753v1/GCA_018687535.1_ASM1868753v1_cds_from_genomic.fna.gz	GCA_018687535.1_ASM1868753v1_cds_from_genomic.fna	Bacteria	Polynucleobacter sp. MWH-S4W17	1855910		Burkholderiales	Betaproteobacteria	Pseudomonadota	Polynucleobacter
CP061300.1	FALSE	TRUE	TRUE	TRUE	TRUE	FALSE	TRUE	FALSE	TRUE	TRUE	FALSE	TRUE	TRUE	GCA_018687635.1_ASM1868763v1_genomic.fna	Polynucleobacter sp. MWH-Braz-FAM2G	1855883	PRJNA295639	295639	Pseudomonadota	Betaproteobacteria	2.17265	44.3	chromosome:NZ_CP061300.1/CP061300.1	-	1	2212	2143	2021-06-03	2022-08-02	Chromosome	University of Innsbruck	SAMN11609354	GCA_018687635.1	-	ftp://ftp.ncbi.nlm.nih.gov/genomes/all/GCA/018/687/635/GCA_018687635.1_ASM1868763v1	-	MWH-Braz-FAM2G	ftp://ftp.ncbi.nlm.nih.gov/genomes/all/GCA/018/687/635/GCA_018687635.1_ASM1868763v1/GCA_018687635.1_ASM1868763v1_genomic.fna.gz	ftp://ftp.ncbi.nlm.nih.gov/genomes/all/GCA/018/687/635/GCA_018687635.1_ASM1868763v1/GCA_018687635.1_ASM1868763v1_cds_from_genomic.fna.gz	GCA_018687635.1_ASM1868763v1_cds_from_genomic.fna	Bacteria	Polynucleobacter sp. MWH-Braz-FAM2G	1855883		Burkholderiales	Betaproteobacteria	Pseudomonadota	Polynucleobacter
CP061299.1	FALSE	TRUE	TRUE	TRUE	TRUE	FALSE	TRUE	FALSE	TRUE	TRUE	FALSE	TRUE	TRUE	GCA_018687615.1_ASM1868761v1_genomic.fna	Polynucleobacter sp. MWH-CaK5	2689107	PRJNA295639	295639	Pseudomonadota	Betaproteobacteria	1.70532	44.3	chromosome:NZ_CP061299.1/CP061299.1	-	1	1724	1661	2021-06-03	2022-08-02	Complete Genome	University of Innsbruck	SAMN13615247	GCA_018687615.1	-	ftp://ftp.ncbi.nlm.nih.gov/genomes/all/GCA/018/687/615/GCA_018687615.1_ASM1868761v1	-	MWH-CaK5	ftp://ftp.ncbi.nlm.nih.gov/genomes/all/GCA/018/687/615/GCA_018687615.1_ASM1868761v1/GCA_018687615.1_ASM1868761v1_genomic.fna.gz	ftp://ftp.ncbi.nlm.nih.gov/genomes/all/GCA/018/687/615/GCA_018687615.1_ASM1868761v1/GCA_018687615.1_ASM1868761v1_cds_from_genomic.fna.gz	GCA_018687615.1_ASM1868761v1_cds_from_genomic.fna	Bacteria	Polynucleobacter sp. MWH-CaK5	2689107		Burkholderiales	Betaproteobacteria	Pseudomonadota	Polynucleobacter
CP061303.1	FALSE	TRUE	TRUE	TRUE	TRUE	FALSE	TRUE	FALSE	TRUE	TRUE	FALSE	TRUE	TRUE	GCA_018687695.1_ASM1868769v1_genomic.fna	Polynucleobacter sp. MG-6-Vaara-E2	2576932	PRJNA295639	295639	Pseudomonadota	Betaproteobacteria	1.98541	45	chromosome:NZ_CP061303.1/CP061303.1	-	1	2057	1990	2021-06-03	2022-08-02	Chromosome	University of Innsbruck	SAMN11609515	GCA_018687695.1	-	ftp://ftp.ncbi.nlm.nih.gov/genomes/all/GCA/018/687/695/GCA_018687695.1_ASM1868769v1	-	MG-6-Vaara-E2	ftp://ftp.ncbi.nlm.nih.gov/genomes/all/GCA/018/687/695/GCA_018687695.1_ASM1868769v1/GCA_018687695.1_ASM1868769v1_genomic.fna.gz	ftp://ftp.ncbi.nlm.nih.gov/genomes/all/GCA/018/687/695/GCA_018687695.1_ASM1868769v1/GCA_018687695.1_ASM1868769v1_cds_from_genomic.fna.gz	GCA_018687695.1_ASM1868769v1_cds_from_genomic.fna	Bacteria	Polynucleobacter sp. MG-6-Vaara-E2	2576932		Burkholderiales	Betaproteobacteria	Pseudomonadota	Polynucleobacter
CP061309.1	FALSE	TRUE	TRUE	TRUE	TRUE	FALSE	TRUE	FALSE	TRUE	TRUE	FALSE	TRUE	TRUE	GCA_018687955.1_ASM1868795v1_genomic.fna	Polynucleobacter ibericus	1819725	PRJNA295639	295639	Pseudomonadota	Betaproteobacteria	1.90427	45.4	chromosome:NZ_CP061309.1/CP061309.1	-	1	1945	1885	2021-06-03	2022-06-15	Chromosome	University of Innsbruck	SAMN04086665	GCA_018687955.1	REPR	ftp://ftp.ncbi.nlm.nih.gov/genomes/all/GCA/018/687/955/GCA_018687955.1_ASM1868795v1	-	es-MAR-2	ftp://ftp.ncbi.nlm.nih.gov/genomes/all/GCA/018/687/955/GCA_018687955.1_ASM1868795v1/GCA_018687955.1_ASM1868795v1_genomic.fna.gz	ftp://ftp.ncbi.nlm.nih.gov/genomes/all/GCA/018/687/955/GCA_018687955.1_ASM1868795v1/GCA_018687955.1_ASM1868795v1_cds_from_genomic.fna.gz	GCA_018687955.1_ASM1868795v1_cds_from_genomic.fna	Bacteria	Polynucleobacter ibericus	1819725		Burkholderiales	Betaproteobacteria	Pseudomonadota	Polynucleobacter
CP061286.1	FALSE	TRUE	TRUE	TRUE	TRUE	FALSE	TRUE	FALSE	TRUE	TRUE	FALSE	TRUE	TRUE	GCA_018687095.1_ASM1868709v1_genomic.fna	Polynucleobacter sp. MWH-UH25E	1855616	PRJNA295639	295639	Pseudomonadota	Betaproteobacteria	1.97186	45.3	chromosome:NZ_CP061286.1/CP061286.1	-	1	2012	1951	2021-06-03	2022-08-02	Chromosome	University of Innsbruck	SAMN16057888	GCA_018687095.1	-	ftp://ftp.ncbi.nlm.nih.gov/genomes/all/GCA/018/687/095/GCA_018687095.1_ASM1868709v1	-	MWH-UH25E	ftp://ftp.ncbi.nlm.nih.gov/genomes/all/GCA/018/687/095/GCA_018687095.1_ASM1868709v1/GCA_018687095.1_ASM1868709v1_genomic.fna.gz	ftp://ftp.ncbi.nlm.nih.gov/genomes/all/GCA/018/687/095/GCA_018687095.1_ASM1868709v1/GCA_018687095.1_ASM1868709v1_cds_from_genomic.fna.gz	GCA_018687095.1_ASM1868709v1_cds_from_genomic.fna	Bacteria	Polynucleobacter sp. MWH-UH25E	1855616		Burkholderiales	Betaproteobacteria	Pseudomonadota	Polynucleobacter
CP061315.1	FALSE	TRUE	TRUE	TRUE	TRUE	FALSE	TRUE	FALSE	TRUE	TRUE	FALSE	TRUE	TRUE	GCA_018688315.1_ASM1868831v1_genomic.fna	Polynucleobacter sp. AP-Kolm-20A-A1	2081041	PRJNA295639	295639	Pseudomonadota	Betaproteobacteria	1.92142	46.2	chromosome:NZ_CP061315.1/CP061315.1	-	1	1929	1867	2021-06-03	2022-08-02	Complete Genome	University of Innsbruck	SAMN08383912	GCA_018688315.1	-	ftp://ftp.ncbi.nlm.nih.gov/genomes/all/GCA/018/688/315/GCA_018688315.1_ASM1868831v1	-	AP-Kolm-20A-A1	ftp://ftp.ncbi.nlm.nih.gov/genomes/all/GCA/018/688/315/GCA_018688315.1_ASM1868831v1/GCA_018688315.1_ASM1868831v1_genomic.fna.gz	ftp://ftp.ncbi.nlm.nih.gov/genomes/all/GCA/018/688/315/GCA_018688315.1_ASM1868831v1/GCA_018688315.1_ASM1868831v1_cds_from_genomic.fna.gz	GCA_018688315.1_ASM1868831v1_cds_from_genomic.fna	Bacteria	Polynucleobacter sp. AP-Kolm-20A-A1	2081041		Burkholderiales	Betaproteobacteria	Pseudomonadota	Polynucleobacter
CP061321.1	FALSE	TRUE	TRUE	TRUE	TRUE	FALSE	TRUE	FALSE	TRUE	TRUE	FALSE	TRUE	TRUE	GCA_018687195.1_ASM1868719v1_genomic.fna	Polynucleobacter sp. MWH-UH2A	1855617	PRJNA295639	295639	Pseudomonadota	Betaproteobacteria	2.02109	45.4	chromosome:NZ_CP061321.1/CP061321.1	-	1	2094	2036	2021-06-03	2022-08-02	Complete Genome	University of Innsbruck	SAMN16057887	GCA_018687195.1	-	ftp://ftp.ncbi.nlm.nih.gov/genomes/all/GCA/018/687/195/GCA_018687195.1_ASM1868719v1	-	MWH-UH2A	ftp://ftp.ncbi.nlm.nih.gov/genomes/all/GCA/018/687/195/GCA_018687195.1_ASM1868719v1/GCA_018687195.1_ASM1868719v1_genomic.fna.gz	ftp://ftp.ncbi.nlm.nih.gov/genomes/all/GCA/018/687/195/GCA_018687195.1_ASM1868719v1/GCA_018687195.1_ASM1868719v1_cds_from_genomic.fna.gz	GCA_018687195.1_ASM1868719v1_cds_from_genomic.fna	Bacteria	Polynucleobacter sp. MWH-UH2A	1855617		Burkholderiales	Betaproteobacteria	Pseudomonadota	Polynucleobacter
CP061285.1	FALSE	TRUE	TRUE	TRUE	TRUE	FALSE	TRUE	FALSE	TRUE	TRUE	FALSE	TRUE	TRUE	GCA_018687075.1_ASM1868707v1_genomic.fna	Polynucleobacter sp. MWH-UH35A	1855619	PRJNA295639	295639	Pseudomonadota	Betaproteobacteria	1.96056	45.5	chromosome:NZ_CP061285.1/CP061285.1	-	1	2049	1984	2021-06-03	2022-08-02	Complete Genome	University of Innsbruck	SAMN16057889	GCA_018687075.1	-	ftp://ftp.ncbi.nlm.nih.gov/genomes/all/GCA/018/687/075/GCA_018687075.1_ASM1868707v1	-	MWH-UH35A	ftp://ftp.ncbi.nlm.nih.gov/genomes/all/GCA/018/687/075/GCA_018687075.1_ASM1868707v1/GCA_018687075.1_ASM1868707v1_genomic.fna.gz	ftp://ftp.ncbi.nlm.nih.gov/genomes/all/GCA/018/687/075/GCA_018687075.1_ASM1868707v1/GCA_018687075.1_ASM1868707v1_cds_from_genomic.fna.gz	GCA_018687075.1_ASM1868707v1_cds_from_genomic.fna	Bacteria	Polynucleobacter sp. MWH-UH35A	1855619		Burkholderiales	Betaproteobacteria	Pseudomonadota	Polynucleobacter
NZ_CP094972.1	FALSE	TRUE	TRUE	TRUE	TRUE	FALSE	TRUE	FALSE	TRUE	TRUE	FALSE	TRUE	TRUE	GCF_025985425.1_ASM2598542v1_genomic.fna	Entomomonas sp. E2T0	2930213	PRJNA821407	821407	Other	Other	3.32593	35.9045	chromosome:CP094972.1; plasmid pE2T0_1:CP094973.1	-	2	3148	3054	2022-11-03	2022-11-03	Complete Genome	University of Bern	SAMN27069517	GCA_025985425.1	-	ftp://ftp.ncbi.nlm.nih.gov/genomes/all/GCF/025/985/425/GCF_025985425.1_ASM2598542v1	-	E2T0	ftp://ftp.ncbi.nlm.nih.gov/genomes/all/GCF/025/985/425/GCF_025985425.1_ASM2598542v1/GCF_025985425.1_ASM2598542v1_genomic.fna.gz	ftp://ftp.ncbi.nlm.nih.gov/genomes/all/GCF/025/985/425/GCF_025985425.1_ASM2598542v1/GCF_025985425.1_ASM2598542v1_cds_from_genomic.fna.gz	GCF_025985425.1_ASM2598542v1_cds_from_genomic.fna	Bacteria	Entomomonas sp. E2T0	2930213		Pseudomonadales	Gammaproteobacteria	Pseudomonadota	Entomomonas
CP061287.1	FALSE	TRUE	TRUE	TRUE	TRUE	FALSE	TRUE	FALSE	TRUE	TRUE	FALSE	TRUE	TRUE	GCA_018687275.1_ASM1868727v1_genomic.fna	Polynucleobacter sp. MWH-Aus1W21	1855880	PRJNA295639	295639	Pseudomonadota	Betaproteobacteria	2.23158	45.7	chromosome:NZ_CP061287.1/CP061287.1	-	1	2322	2261	2021-06-03	2022-08-02	Complete Genome	University of Innsbruck	SAMN16057886	GCA_018687275.1	-	ftp://ftp.ncbi.nlm.nih.gov/genomes/all/GCA/018/687/275/GCA_018687275.1_ASM1868727v1	-	MWH-Aus1W21	ftp://ftp.ncbi.nlm.nih.gov/genomes/all/GCA/018/687/275/GCA_018687275.1_ASM1868727v1/GCA_018687275.1_ASM1868727v1_genomic.fna.gz	ftp://ftp.ncbi.nlm.nih.gov/genomes/all/GCA/018/687/275/GCA_018687275.1_ASM1868727v1/GCA_018687275.1_ASM1868727v1_cds_from_genomic.fna.gz	GCA_018687275.1_ASM1868727v1_cds_from_genomic.fna	Bacteria	Polynucleobacter sp. MWH-Aus1W21	1855880		Burkholderiales	Betaproteobacteria	Pseudomonadota	Polynucleobacter
NZ_CP046570.1	FALSE	TRUE	TRUE	TRUE	TRUE	FALSE	TRUE	FALSE	TRUE	TRUE	FALSE	TRUE	TRUE	GCF_009931595.1_ASM993159v1_genomic.fna	Xanthomonas albilineans	29447	PRJNA575611	575611	Pseudomonadota	Gammaproteobacteria	3.75612	62.974	chromosome:NZ_CP046570.1/CP046570.1; plasmid pXaFJ1:NZ_CP046571.1/CP046571.1	-	2	3180	2985	2020-01-27	2022-02-20	Complete Genome	Fujian Agriculture and Forestry University	SAMN12905433	GCA_009931595.1	REPR	ftp://ftp.ncbi.nlm.nih.gov/genomes/all/GCF/009/931/595/GCF_009931595.1_ASM993159v1	-	Xa-FJ1	ftp://ftp.ncbi.nlm.nih.gov/genomes/all/GCF/009/931/595/GCF_009931595.1_ASM993159v1/GCF_009931595.1_ASM993159v1_genomic.fna.gz	ftp://ftp.ncbi.nlm.nih.gov/genomes/all/GCF/009/931/595/GCF_009931595.1_ASM993159v1/GCF_009931595.1_ASM993159v1_cds_from_genomic.fna.gz	GCF_009931595.1_ASM993159v1_cds_from_genomic.fna	Bacteria	Xanthomonas albilineans	29447		Lysobacterales	Gammaproteobacteria	Pseudomonadota	Xanthomonas
CP061304.1	FALSE	TRUE	TRUE	TRUE	TRUE	FALSE	TRUE	FALSE	TRUE	TRUE	FALSE	TRUE	TRUE	GCA_018687735.1_ASM1868773v1_genomic.fna	Polynucleobacter sp. MG-5-Ahmo-C2	2081051	PRJNA295639	295639	Pseudomonadota	Betaproteobacteria	1.82195	45.8	chromosome:NZ_CP061304.1/CP061304.1	-	1	1879	1816	2021-06-03	2022-08-02	Complete Genome	University of Innsbruck	SAMN08383907	GCA_018687735.1	-	ftp://ftp.ncbi.nlm.nih.gov/genomes/all/GCA/018/687/735/GCA_018687735.1_ASM1868773v1	-	MG-5-Ahmo-C2	ftp://ftp.ncbi.nlm.nih.gov/genomes/all/GCA/018/687/735/GCA_018687735.1_ASM1868773v1/GCA_018687735.1_ASM1868773v1_genomic.fna.gz	ftp://ftp.ncbi.nlm.nih.gov/genomes/all/GCA/018/687/735/GCA_018687735.1_ASM1868773v1/GCA_018687735.1_ASM1868773v1_cds_from_genomic.fna.gz	GCA_018687735.1_ASM1868773v1_cds_from_genomic.fna	Bacteria	Polynucleobacter sp. MG-5-Ahmo-C2	2081051		Burkholderiales	Betaproteobacteria	Pseudomonadota	Polynucleobacter
NZ_CP046913.1	FALSE	TRUE	TRUE	TRUE	TRUE	FALSE	TRUE	FALSE	TRUE	TRUE	FALSE	TRUE	TRUE	GCF_009789675.1_ASM978967v1_genomic.fna	Paraburkholderia acidisoli	2571748	PRJNA534071	534071	Pseudomonadota	Betaproteobacteria	7.94506	65.4091	chromosome 1:NZ_CP046913.1/CP046913.1; chromosome 2:NZ_CP046914.1/CP046914.1; chromosome 3:NZ_CP046915.1/CP046915.1; chromosome 4:NZ_CP046916.1/CP046916.1; plasmid p1:NZ_CP046917.1/CP046917.1	-	5	7096	6905	2019-12-22	2022-01-02	Complete Genome	Sun Yat-sen University	SAMN11476409	GCA_009789675.1	REPR	ftp://ftp.ncbi.nlm.nih.gov/genomes/all/GCF/009/789/675/GCF_009789675.1_ASM978967v1	-	DHF22	ftp://ftp.ncbi.nlm.nih.gov/genomes/all/GCF/009/789/675/GCF_009789675.1_ASM978967v1/GCF_009789675.1_ASM978967v1_genomic.fna.gz	ftp://ftp.ncbi.nlm.nih.gov/genomes/all/GCF/009/789/675/GCF_009789675.1_ASM978967v1/GCF_009789675.1_ASM978967v1_cds_from_genomic.fna.gz	GCF_009789675.1_ASM978967v1_cds_from_genomic.fna	Bacteria	Paraburkholderia acidisoli	2571748		Burkholderiales	Betaproteobacteria	Pseudomonadota	Paraburkholderia
CP084271.1	FALSE	TRUE	TRUE	TRUE	TRUE	FALSE	TRUE	FALSE	TRUE	TRUE	FALSE	TRUE	TRUE	GCA_022879615.1_ASM2287961v1_genomic.fna	Caballeronia grimmiae	1071679	PRJNA765207	765207	Pseudomonadota	Betaproteobacteria	6.65074	62.7603	chromosome 1:NZ_CP084271.1/CP084271.1; chromosome 2:NZ_CP084272.1/CP084272.1; chromosome 3:NZ_CP084274.1/CP084274.1; plasmid p1:NZ_CP084273.1/CP084273.1; plasmid p2:NZ_CP084275.1/CP084275.1; plasmid p3:NZ_CP084276.1/CP084276.1; plasmid p4:NZ_CP084277.1/CP084277.1; plasmid p5:NZ_CP084278.1/CP084278.1	-	8	6228	5961	2022-04-11	2022-04-14	Complete Genome	University of Texas at Arlington	SAMN21547026	GCA_022879615.1	REPR	ftp://ftp.ncbi.nlm.nih.gov/genomes/all/GCA/022/879/615/GCA_022879615.1_ASM2287961v1	-	Lep1A1	ftp://ftp.ncbi.nlm.nih.gov/genomes/all/GCA/022/879/615/GCA_022879615.1_ASM2287961v1/GCA_022879615.1_ASM2287961v1_genomic.fna.gz	ftp://ftp.ncbi.nlm.nih.gov/genomes/all/GCA/022/879/615/GCA_022879615.1_ASM2287961v1/GCA_022879615.1_ASM2287961v1_cds_from_genomic.fna.gz	GCA_022879615.1_ASM2287961v1_cds_from_genomic.fna	Bacteria	Caballeronia grimmiae	1071679		Burkholderiales	Betaproteobacteria	Pseudomonadota	Caballeronia
NZ_CP023276.1	FALSE	TRUE	TRUE	TRUE	TRUE	FALSE	TRUE	FALSE	TRUE	TRUE	FALSE	TRUE	TRUE	GCF_003065365.1_ASM306536v1_genomic.fna	Polynucleobacter difficilis	556054	PRJNA295639	295639	Pseudomonadota	Betaproteobacteria	1.99553	49.5	chromosome:NZ_CP023276.1/CP023276.1	-	1	2051	1991	2018-04-23	2022-01-14	Complete Genome	University of Innsbruck	SAMN04086706	GCA_003065365.1	REPR	ftp://ftp.ncbi.nlm.nih.gov/genomes/all/GCF/003/065/365/GCF_003065365.1_ASM306536v1	-	AM-8B5	ftp://ftp.ncbi.nlm.nih.gov/genomes/all/GCF/003/065/365/GCF_003065365.1_ASM306536v1/GCF_003065365.1_ASM306536v1_genomic.fna.gz	ftp://ftp.ncbi.nlm.nih.gov/genomes/all/GCF/003/065/365/GCF_003065365.1_ASM306536v1/GCF_003065365.1_ASM306536v1_cds_from_genomic.fna.gz	GCF_003065365.1_ASM306536v1_cds_from_genomic.fna	Bacteria	Polynucleobacter difficilis	556054		Burkholderiales	Betaproteobacteria	Pseudomonadota	Polynucleobacter
NZ_CP046909.1	FALSE	TRUE	TRUE	TRUE	TRUE	FALSE	TRUE	FALSE	TRUE	TRUE	FALSE	TRUE	TRUE	GCF_009789655.1_ASM978965v1_genomic.fna	Paraburkholderia acidiphila	2571747	PRJNA534068	534068	Pseudomonadota	Betaproteobacteria	7.80489	64.3369	chromosome 1:NZ_CP046909.1/CP046909.1; chromosome 2:NZ_CP046910.1/CP046910.1; chromosome 3:NZ_CP046911.1/CP046911.1; chromosome 4:NZ_CP046912.1/CP046912.1	-	4	7056	6869	2019-12-22	2022-01-02	Complete Genome	Sun Yat-sen University	SAMN11476398	GCA_009789655.1	REPR	ftp://ftp.ncbi.nlm.nih.gov/genomes/all/GCF/009/789/655/GCF_009789655.1_ASM978965v1	-	7Q-K02	ftp://ftp.ncbi.nlm.nih.gov/genomes/all/GCF/009/789/655/GCF_009789655.1_ASM978965v1/GCF_009789655.1_ASM978965v1_genomic.fna.gz	ftp://ftp.ncbi.nlm.nih.gov/genomes/all/GCF/009/789/655/GCF_009789655.1_ASM978965v1/GCF_009789655.1_ASM978965v1_cds_from_genomic.fna.gz	GCF_009789655.1_ASM978965v1_cds_from_genomic.fna	Bacteria	Paraburkholderia acidiphila	2571747		Burkholderiales	Betaproteobacteria	Pseudomonadota	Paraburkholderia
CP084260.1	FALSE	TRUE	TRUE	TRUE	TRUE	FALSE	TRUE	FALSE	TRUE	TRUE	FALSE	TRUE	TRUE	GCA_022879575.1_ASM2287957v1_genomic.fna	Caballeronia sp. SL2Y3	2878151	PRJNA765207	765207	Pseudomonadota	Betaproteobacteria	5.5116	64.0871	chromosome 1:NZ_CP084260.1/CP084260.1; chromosome 2:NZ_CP084261.1/CP084261.1; chromosome 3:NZ_CP084263.1/CP084263.1; plasmid p1:NZ_CP084262.1/CP084262.1; plasmid p2:NZ_CP084264.1/CP084264.1	-	5	5106	4949	2022-04-11	2022-04-14	Complete Genome	University of Texas at Arlington	SAMN21547028	GCA_022879575.1	-	ftp://ftp.ncbi.nlm.nih.gov/genomes/all/GCA/022/879/575/GCA_022879575.1_ASM2287957v1	-	SL2Y3	ftp://ftp.ncbi.nlm.nih.gov/genomes/all/GCA/022/879/575/GCA_022879575.1_ASM2287957v1/GCA_022879575.1_ASM2287957v1_genomic.fna.gz	ftp://ftp.ncbi.nlm.nih.gov/genomes/all/GCA/022/879/575/GCA_022879575.1_ASM2287957v1/GCA_022879575.1_ASM2287957v1_cds_from_genomic.fna.gz	GCA_022879575.1_ASM2287957v1_cds_from_genomic.fna	Bacteria	Caballeronia sp. SL2Y3	2878151		Burkholderiales	Betaproteobacteria	Pseudomonadota	Caballeronia
CP061290.1	FALSE	TRUE	TRUE	TRUE	TRUE	FALSE	TRUE	FALSE	TRUE	TRUE	FALSE	TRUE	TRUE	GCA_018687435.1_ASM1868743v1_genomic.fna	Polynucleobacter sp. UB-Raua-W9	1819736	PRJNA295639	295639	Pseudomonadota	Betaproteobacteria	1.8356	45.6	chromosome:NZ_CP061290.1/CP061290.1	-	1	1882	1821	2021-06-03	2022-08-02	Chromosome	University of Innsbruck	SAMN04076522	GCA_018687435.1	-	ftp://ftp.ncbi.nlm.nih.gov/genomes/all/GCA/018/687/435/GCA_018687435.1_ASM1868743v1	-	UB-Raua-W9	ftp://ftp.ncbi.nlm.nih.gov/genomes/all/GCA/018/687/435/GCA_018687435.1_ASM1868743v1/GCA_018687435.1_ASM1868743v1_genomic.fna.gz	ftp://ftp.ncbi.nlm.nih.gov/genomes/all/GCA/018/687/435/GCA_018687435.1_ASM1868743v1/GCA_018687435.1_ASM1868743v1_cds_from_genomic.fna.gz	GCA_018687435.1_ASM1868743v1_cds_from_genomic.fna	Bacteria	Polynucleobacter sp. UB-Raua-W9	1819736		Burkholderiales	Betaproteobacteria	Pseudomonadota	Polynucleobacter
CP071129.1	FALSE	TRUE	TRUE	TRUE	TRUE	FALSE	TRUE	FALSE	TRUE	TRUE	FALSE	TRUE	TRUE	GCA_017220215.1_ASM1722021v1_genomic.fna	Caballeronia sp. M1242	2814653	PRJNA704483	704483	Pseudomonadota	Betaproteobacteria	5.75554	63.8957	chromosome:NZ_CP071129.1/CP071129.1; plasmid unnamed1:NZ_CP071130.1/CP071130.1; plasmid unnamed2:NZ_CP071131.1/CP071131.1; plasmid unnamed3:NZ_CP071132.1/CP071132.1	-	4	5275	5124	2021-03-06	2022-08-02	Complete Genome	Queensland Health Forensic and Scientific Services	SAMN18042977	GCA_017220215.1	-	ftp://ftp.ncbi.nlm.nih.gov/genomes/all/GCA/017/220/215/GCA_017220215.1_ASM1722021v1	-	M1242	ftp://ftp.ncbi.nlm.nih.gov/genomes/all/GCA/017/220/215/GCA_017220215.1_ASM1722021v1/GCA_017220215.1_ASM1722021v1_genomic.fna.gz	ftp://ftp.ncbi.nlm.nih.gov/genomes/all/GCA/017/220/215/GCA_017220215.1_ASM1722021v1/GCA_017220215.1_ASM1722021v1_cds_from_genomic.fna.gz	GCA_017220215.1_ASM1722021v1_cds_from_genomic.fna	Bacteria	Caballeronia sp. M1242	2814653		Burkholderiales	Betaproteobacteria	Pseudomonadota	Caballeronia
AP013058.1	FALSE	TRUE	TRUE	TRUE	TRUE	FALSE	TRUE	FALSE	TRUE	TRUE	FALSE	TRUE	TRUE	GCA_000402035.1_ASM40203v1_genomic.fna	Caballeronia insecticola	758793	PRJDB1103	205117	Pseudomonadota	Betaproteobacteria	6.96449	63.1457	chromosome 1:NC_021287.1/AP013058.1; chromosome 2:NC_021294.1/AP013059.1; chromosome 3:NC_021288.1/AP013060.1; plasmid p1:NC_021289.1/AP013061.1; plasmid p2:NC_021295.1/AP013062.1	-	5	6441	6297	2013-05-21	2021-12-21	Complete Genome	National Institute for Basic Biology	SAMD00012854	GCA_000402035.1	REPR	ftp://ftp.ncbi.nlm.nih.gov/genomes/all/GCA/000/402/035/GCA_000402035.1_ASM40203v1	23833137,29863457	RPE64	ftp://ftp.ncbi.nlm.nih.gov/genomes/all/GCA/000/402/035/GCA_000402035.1_ASM40203v1/GCA_000402035.1_ASM40203v1_genomic.fna.gz	ftp://ftp.ncbi.nlm.nih.gov/genomes/all/GCA/000/402/035/GCA_000402035.1_ASM40203v1/GCA_000402035.1_ASM40203v1_cds_from_genomic.fna.gz	GCA_000402035.1_ASM40203v1_cds_from_genomic.fna	Bacteria	Caballeronia insecticola	758793		Burkholderiales	Betaproteobacteria	Pseudomonadota	Caballeronia
NZ_LNJS01000001.1	FALSE	TRUE	TRUE	TRUE	TRUE	FALSE	TRUE	FALSE	TRUE	TRUE	FALSE	TRUE	TRUE	GCF_001546925.1_ASM154692v1_genomic.fna	Burkholderia sp. MSMB1588	1636423	PRJNA279182	279182	Pseudomonadota	Betaproteobacteria	6.89963	67.3453	chromosome 2:NZ_CM003770.1/CM003770.1	LNJS01	5	6266	5931	2016-02-02	2022-03-26	Chromosome	Northern Arizona University	SAMN03449293	GCA_001546925.1	-	ftp://ftp.ncbi.nlm.nih.gov/genomes/all/GCF/001/546/925/GCF_001546925.1_ASM154692v1	-	MSMB1588	ftp://ftp.ncbi.nlm.nih.gov/genomes/all/GCF/001/546/925/GCF_001546925.1_ASM154692v1/GCF_001546925.1_ASM154692v1_genomic.fna.gz	ftp://ftp.ncbi.nlm.nih.gov/genomes/all/GCF/001/546/925/GCF_001546925.1_ASM154692v1/GCF_001546925.1_ASM154692v1_cds_from_genomic.fna.gz	GCF_001546925.1_ASM154692v1_cds_from_genomic.fna	Bacteria	Burkholderia sp. MSMB1588	1636423		Burkholderiales	Betaproteobacteria	Pseudomonadota	Burkholderia
NZ_CP009727.1	FALSE	TRUE	TRUE	TRUE	TRUE	FALSE	TRUE	FALSE	TRUE	TRUE	FALSE	TRUE	TRUE	GCF_002346025.1_ASM234602v1_genomic.fna	Burkholderia mallei	13373	PRJNA264186	264186	Pseudomonadota	Betaproteobacteria	5.59205	68.5034	chromosome 1:NZ_CP009727.1/CP009727.1; chromosome 2:NZ_CP009728.1/CP009728.1	-	2	4973	4669	2017-09-22	2022-02-20	Complete Genome	USAMRIID	SAMN03121649	GCA_002346025.1	REPR	ftp://ftp.ncbi.nlm.nih.gov/genomes/all/GCF/002/346/025/GCF_002346025.1_ASM234602v1	-	Turkey2	ftp://ftp.ncbi.nlm.nih.gov/genomes/all/GCF/002/346/025/GCF_002346025.1_ASM234602v1/GCF_002346025.1_ASM234602v1_genomic.fna.gz	ftp://ftp.ncbi.nlm.nih.gov/genomes/all/GCF/002/346/025/GCF_002346025.1_ASM234602v1/GCF_002346025.1_ASM234602v1_cds_from_genomic.fna.gz	GCF_002346025.1_ASM234602v1_cds_from_genomic.fna	Bacteria	Burkholderia mallei	13373		Burkholderiales	Betaproteobacteria	Pseudomonadota	Burkholderia
CP084250.1	FALSE	TRUE	TRUE	TRUE	TRUE	FALSE	TRUE	FALSE	TRUE	TRUE	FALSE	TRUE	TRUE	GCA_023170545.1_ASM2317054v1_genomic.fna	Caballeronia sp. Sq4a	2878152	PRJNA765207	765207	Pseudomonadota	Betaproteobacteria	6.00864	63.839	chromosome 1:NZ_CP084250.1/CP084250.1; chromosome 2:NZ_CP084251.1/CP084251.1; chromosome 3:NZ_CP084252.1/CP084252.1; plasmid p1:NZ_CP084253.1/CP084253.1; plasmid p2:NZ_CP084254.1/CP084254.1	-	5	5593	5406	2022-04-11	2022-05-03	Complete Genome	University of Texas at Arlington	SAMN21547030	GCA_023170545.1	-	ftp://ftp.ncbi.nlm.nih.gov/genomes/all/GCA/023/170/545/GCA_023170545.1_ASM2317054v1	-	Sq4a	ftp://ftp.ncbi.nlm.nih.gov/genomes/all/GCA/023/170/545/GCA_023170545.1_ASM2317054v1/GCA_023170545.1_ASM2317054v1_genomic.fna.gz	ftp://ftp.ncbi.nlm.nih.gov/genomes/all/GCA/023/170/545/GCA_023170545.1_ASM2317054v1/GCA_023170545.1_ASM2317054v1_cds_from_genomic.fna.gz	GCA_023170545.1_ASM2317054v1_cds_from_genomic.fna	Bacteria	Caballeronia sp. Sq4a	2878152		Burkholderiales	Betaproteobacteria	Pseudomonadota	Caballeronia
CP009549.1	FALSE	TRUE	TRUE	TRUE	TRUE	FALSE	TRUE	FALSE	TRUE	TRUE	FALSE	TRUE	TRUE	GCA_000959325.1_ASM95932v1_genomic.fna	Burkholderia sp. 2002721687	1468409	PRJNA239255	239255	Pseudomonadota	Betaproteobacteria	7.28582	67.1361	chromosome I:NZ_CP009549.1/CP009549.1; chromosome II:NZ_CP009548.1/CP009548.1; plasmid pBTU:NZ_CP009547.1/CP009547.1	-	3	6581	6196	2015-03-20	2022-01-21	Complete Genome	Los Alamos National Laboratory	SAMN03023794	GCA_000959325.1	-	ftp://ftp.ncbi.nlm.nih.gov/genomes/all/GCA/000/959/325/GCA_000959325.1_ASM95932v1	25931592	2002721687	ftp://ftp.ncbi.nlm.nih.gov/genomes/all/GCA/000/959/325/GCA_000959325.1_ASM95932v1/GCA_000959325.1_ASM95932v1_genomic.fna.gz	ftp://ftp.ncbi.nlm.nih.gov/genomes/all/GCA/000/959/325/GCA_000959325.1_ASM95932v1/GCA_000959325.1_ASM95932v1_cds_from_genomic.fna.gz	GCA_000959325.1_ASM95932v1_cds_from_genomic.fna	Bacteria	Burkholderia sp. 2002721687	1468409		Burkholderiales	Betaproteobacteria	Pseudomonadota	Burkholderia
CP065686.1	FALSE	TRUE	TRUE	TRUE	TRUE	FALSE	TRUE	FALSE	TRUE	TRUE	FALSE	TRUE	TRUE	GCA_016027455.1_ASM1602745v1_genomic.fna	Burkholderia humptydooensis	430531	PRJNA231221	231221	Pseudomonadota	Betaproteobacteria	7.28666	67.1361	chromosome 1:NZ_CP065686.1/CP065686.1; chromosome 2:NZ_CP065687.1/CP065687.1; plasmid unnamed:NZ_CP065685.1/CP065685.1	-	3	6578	6209	2020-12-14	2021-12-18	Complete Genome	US Food and Drug Administration	SAMN13450429	GCA_016027455.1	REPR	ftp://ftp.ncbi.nlm.nih.gov/genomes/all/GCA/016/027/455/GCA_016027455.1_ASM1602745v1	-	FDAARGOS_899	ftp://ftp.ncbi.nlm.nih.gov/genomes/all/GCA/016/027/455/GCA_016027455.1_ASM1602745v1/GCA_016027455.1_ASM1602745v1_genomic.fna.gz	ftp://ftp.ncbi.nlm.nih.gov/genomes/all/GCA/016/027/455/GCA_016027455.1_ASM1602745v1/GCA_016027455.1_ASM1602745v1_cds_from_genomic.fna.gz	GCA_016027455.1_ASM1602745v1_cds_from_genomic.fna	Bacteria	Burkholderia humptydooensis	430531		Burkholderiales	Betaproteobacteria	Pseudomonadota	Burkholderia
CP008781.1	FALSE	TRUE	TRUE	TRUE	TRUE	FALSE	TRUE	FALSE	TRUE	TRUE	FALSE	TRUE	TRUE	GCA_000756125.1_ASM75612v1_genomic.fna	Burkholderia pseudomallei	28450	PRJNA244417	244417	Pseudomonadota	Betaproteobacteria	7.0854	68.2625	chromosome 1:NZ_CP008781.1/CP008781.1; chromosome 2:NZ_CP008782.1/CP008782.1	-	2	6108	5947	2014-09-18	2022-01-20	Complete Genome	Los Alamos National Laboratory	SAMN02866341	GCA_000756125.1	REPR	ftp://ftp.ncbi.nlm.nih.gov/genomes/all/GCA/000/756/125/GCA_000756125.1_ASM75612v1	25414490	Mahidol-1106a	ftp://ftp.ncbi.nlm.nih.gov/genomes/all/GCA/000/756/125/GCA_000756125.1_ASM75612v1/GCA_000756125.1_ASM75612v1_genomic.fna.gz	ftp://ftp.ncbi.nlm.nih.gov/genomes/all/GCA/000/756/125/GCA_000756125.1_ASM75612v1/GCA_000756125.1_ASM75612v1_cds_from_genomic.fna.gz	GCA_000756125.1_ASM75612v1_cds_from_genomic.fna	Bacteria	Burkholderia pseudomallei	28450		Burkholderiales	Betaproteobacteria	Pseudomonadota	Burkholderia
NZ_CP139970.1	FALSE	TRUE	TRUE	TRUE	TRUE	FALSE	TRUE	FALSE	TRUE	TRUE	FALSE	TRUE	TRUE	GCF_034424545.1_ASM3442454v1_genomic.fna	Trinickia caryophylli	28094	PRJNA1047486	1047486	Pseudomonadota	Betaproteobacteria	6.58928	64.6911	chromosome 1:CP139970.1; chromosome 2:CP139971.1	-	2	5836	5682	2023-12-17	2023-12-17	Complete Genome	University of Turku	SAMN38562713	GCA_034424545.1	-	ftp://ftp.ncbi.nlm.nih.gov/genomes/all/GCF/034/424/545/GCF_034424545.1_ASM3442454v1	-	HAMBI_2159	ftp://ftp.ncbi.nlm.nih.gov/genomes/all/GCF/034/424/545/GCF_034424545.1_ASM3442454v1/GCF_034424545.1_ASM3442454v1_genomic.fna.gz	ftp://ftp.ncbi.nlm.nih.gov/genomes/all/GCF/034/424/545/GCF_034424545.1_ASM3442454v1/GCF_034424545.1_ASM3442454v1_cds_from_genomic.fna.gz	GCF_034424545.1_ASM3442454v1_cds_from_genomic.fna	Bacteria	Trinickia caryophylli	28094		Burkholderiales	Betaproteobacteria	Pseudomonadota	Trinickia
CP084265.1	FALSE	TRUE	TRUE	TRUE	TRUE	FALSE	TRUE	FALSE	TRUE	TRUE	FALSE	TRUE	TRUE	GCA_022879595.1_ASM2287959v1_genomic.fna	Caballeronia sp. Lep1P3	2878150	PRJNA765207	765207	Pseudomonadota	Betaproteobacteria	6.17849	63.6679	chromosome 1:NZ_CP084265.1/CP084265.1; chromosome 2:NZ_CP084266.1/CP084266.1; chromosome 3:NZ_CP084268.1/CP084268.1; plasmid p1:NZ_CP084267.1/CP084267.1; plasmid p2:NZ_CP084270.1/CP084270.1; plasmid p3:NZ_CP084269.1/CP084269.1	-	6	5768	5522	2022-04-11	2022-04-14	Complete Genome	University of Texas at Arlington	SAMN21547027	GCA_022879595.1	-	ftp://ftp.ncbi.nlm.nih.gov/genomes/all/GCA/022/879/595/GCA_022879595.1_ASM2287959v1	-	Lep1P3	ftp://ftp.ncbi.nlm.nih.gov/genomes/all/GCA/022/879/595/GCA_022879595.1_ASM2287959v1/GCA_022879595.1_ASM2287959v1_genomic.fna.gz	ftp://ftp.ncbi.nlm.nih.gov/genomes/all/GCA/022/879/595/GCA_022879595.1_ASM2287959v1/GCA_022879595.1_ASM2287959v1_cds_from_genomic.fna.gz	GCA_022879595.1_ASM2287959v1_cds_from_genomic.fna	Bacteria	Caballeronia sp. Lep1P3	2878150		Burkholderiales	Betaproteobacteria	Pseudomonadota	Caballeronia
CP136513.1	FALSE	TRUE	TRUE	TRUE	TRUE	FALSE	TRUE	FALSE	TRUE	TRUE	FALSE	TRUE	TRUE	GCA_032806925.1_ASM3280692v1_genomic.fna	Paraburkholderia kirstenboschensis	1245436	PRJNA1023980	1023980	Pseudomonadota	Betaproteobacteria	8.95002	61.6934	chromosome 1:CP136513.1; chromosome 2:CP136512.1; chromosome 3:CP136511.1	-	3	8214	7576	2023-10-18	2023-10-18	Complete Genome	University of California Berkeley	SAMN37686530	GCA_032806925.1	-	ftp://ftp.ncbi.nlm.nih.gov/genomes/all/GCA/032/806/925/GCA_032806925.1_ASM3280692v1	-	F3	ftp://ftp.ncbi.nlm.nih.gov/genomes/all/GCA/032/806/925/GCA_032806925.1_ASM3280692v1/GCA_032806925.1_ASM3280692v1_genomic.fna.gz	ftp://ftp.ncbi.nlm.nih.gov/genomes/all/GCA/032/806/925/GCA_032806925.1_ASM3280692v1/GCA_032806925.1_ASM3280692v1_cds_from_genomic.fna.gz	GCA_032806925.1_ASM3280692v1_cds_from_genomic.fna	Bacteria	Paraburkholderia kirstenboschensis	1245436		Burkholderiales	Betaproteobacteria	Pseudomonadota	Paraburkholderia
NZ_CP110395.1	FALSE	TRUE	TRUE	TRUE	TRUE	FALSE	TRUE	FALSE	TRUE	TRUE	FALSE	TRUE	TRUE	GCF_029910215.1_ASM2991021v1_genomic.fna	Paraburkholderia sp. D15	2880218	PRJNA768145	768145	Pseudomonadota	Betaproteobacteria	8.32517	63.4827	chromosome 1:CP110395.1; chromosome 2:CP110396.1; plasmid pla:CP110397.1	-	3	7408	7223	2023-05-01	2023-05-01	Complete Genome	Shangrao Normal University	SAMN31525272	GCA_029910215.1	-	ftp://ftp.ncbi.nlm.nih.gov/genomes/all/GCF/029/910/215/GCF_029910215.1_ASM2991021v1	-	D15	ftp://ftp.ncbi.nlm.nih.gov/genomes/all/GCF/029/910/215/GCF_029910215.1_ASM2991021v1/GCF_029910215.1_ASM2991021v1_genomic.fna.gz	ftp://ftp.ncbi.nlm.nih.gov/genomes/all/GCF/029/910/215/GCF_029910215.1_ASM2991021v1/GCF_029910215.1_ASM2991021v1_cds_from_genomic.fna.gz	GCF_029910215.1_ASM2991021v1_cds_from_genomic.fna	Bacteria	Paraburkholderia sp. D15	2880218		Burkholderiales	Betaproteobacteria	Pseudomonadota	Paraburkholderia
CP009795.1	FALSE	TRUE	TRUE	TRUE	TRUE	FALSE	TRUE	FALSE	TRUE	TRUE	FALSE	TRUE	TRUE	GCA_000959505.1_ASM95950v1_genomic.fna	Burkholderia dolosa AU0158	350701	PRJNA235220	235220	Pseudomonadota	Betaproteobacteria	6.40909	67.0353	chromosome 1:NZ_CP009795.1/CP009795.1; chromosome 2:NZ_CP009793.1/CP009793.1; chromosome 3:NZ_CP009794.1/CP009794.1	-	3	5815	5622	2015-03-20	2022-01-30	Complete Genome	Los Alamos National Laboratory	SAMN03144971	GCA_000959505.1	REPR	ftp://ftp.ncbi.nlm.nih.gov/genomes/all/GCA/000/959/505/GCA_000959505.1_ASM95950v1	25931592	AU0158	ftp://ftp.ncbi.nlm.nih.gov/genomes/all/GCA/000/959/505/GCA_000959505.1_ASM95950v1/GCA_000959505.1_ASM95950v1_genomic.fna.gz	ftp://ftp.ncbi.nlm.nih.gov/genomes/all/GCA/000/959/505/GCA_000959505.1_ASM95950v1/GCA_000959505.1_ASM95950v1_cds_from_genomic.fna.gz	GCA_000959505.1_ASM95950v1_cds_from_genomic.fna	Bacteria	Burkholderia dolosa	152500		Burkholderiales	Betaproteobacteria	Pseudomonadota	Burkholderia
CP084626.1	FALSE	TRUE	TRUE	TRUE	TRUE	FALSE	TRUE	FALSE	TRUE	TRUE	FALSE	TRUE	TRUE	GCA_022878925.1_ASM2287892v1_genomic.fna	Caballeronia sp. TF1N1	2878153	PRJNA765207	765207	Pseudomonadota	Betaproteobacteria	7.07021	61.6445	chromosome 1:NZ_CP084626.1/CP084626.1; chromosome 2:NZ_CP084627.1/CP084627.1; chromosome 3a:NZ_CP084628.1/CP084628.1; chromosome 3b:NZ_CP084629.1/CP084629.1; plasmid p1:NZ_CP084630.1/CP084630.1; plasmid p2:NZ_CP084631.1/CP084631.1; plasmid p3:NZ_CP084632.1/CP084632.1; plasmid p4:NZ_CP084633.1/CP084633.1; plasmid p5:NZ_CP084634.1/CP084634.1	-	9	6530	6346	2022-04-11	2022-04-14	Chromosome	University of Texas at Arlington	SAMN21547031	GCA_022878925.1	-	ftp://ftp.ncbi.nlm.nih.gov/genomes/all/GCA/022/878/925/GCA_022878925.1_ASM2287892v1	-	TF1N1	ftp://ftp.ncbi.nlm.nih.gov/genomes/all/GCA/022/878/925/GCA_022878925.1_ASM2287892v1/GCA_022878925.1_ASM2287892v1_genomic.fna.gz	ftp://ftp.ncbi.nlm.nih.gov/genomes/all/GCA/022/878/925/GCA_022878925.1_ASM2287892v1/GCA_022878925.1_ASM2287892v1_cds_from_genomic.fna.gz	GCA_022878925.1_ASM2287892v1_cds_from_genomic.fna	Bacteria	Caballeronia sp. TF1N1	2878153		Burkholderiales	Betaproteobacteria	Pseudomonadota	Caballeronia
CP049156.1	FALSE	TRUE	TRUE	TRUE	TRUE	FALSE	TRUE	FALSE	TRUE	TRUE	FALSE	TRUE	TRUE	GCA_011493005.1_ASM1149300v1_genomic.fna	Caballeronia sp. SBC1	2705548	PRJNA604524	604524	Pseudomonadota	Betaproteobacteria	8.84815	59.685	chromosome:NZ_CP049156.1/CP049156.1; plasmid pSBC1_1:NZ_CP049157.1/CP049157.1; plasmid pSBC1_2:NZ_CP049158.1/CP049158.1; plasmid pSBC1_3:NZ_CP049159.1/CP049159.1; plasmid pSBC1_4:NZ_CP049160.1/CP049160.1	-	5	7957	7646	2020-03-19	2022-08-02	Complete Genome	Georg-August-University Goettingen	SAMN13973595	GCA_011493005.1	-	ftp://ftp.ncbi.nlm.nih.gov/genomes/all/GCA/011/493/005/GCA_011493005.1_ASM1149300v1	-	SBC1	ftp://ftp.ncbi.nlm.nih.gov/genomes/all/GCA/011/493/005/GCA_011493005.1_ASM1149300v1/GCA_011493005.1_ASM1149300v1_genomic.fna.gz	ftp://ftp.ncbi.nlm.nih.gov/genomes/all/GCA/011/493/005/GCA_011493005.1_ASM1149300v1/GCA_011493005.1_ASM1149300v1_cds_from_genomic.fna.gz	GCA_011493005.1_ASM1149300v1_cds_from_genomic.fna	Bacteria	Caballeronia sp. SBC1	2705548		Burkholderiales	Betaproteobacteria	Pseudomonadota	Caballeronia
CP049316.1	FALSE	TRUE	TRUE	TRUE	TRUE	FALSE	TRUE	FALSE	TRUE	TRUE	FALSE	TRUE	TRUE	GCA_011039955.1_ASM1103995v1_genomic.fna	Caballeronia sp. SBC2	2705547	PRJNA604525	604525	Pseudomonadota	Betaproteobacteria	9.32342	59.507	chromosome:NZ_CP049316.1/CP049316.1; plasmid pSBC2-1:NZ_CP049317.1/CP049317.1; plasmid pSBC2-2:NZ_CP049318.1/CP049318.1; plasmid pSBC2-3:NZ_CP049319.1/CP049319.1; plasmid pSBC2-4:NZ_CP049320.1/CP049320.1; plasmid pSBC2-5:NZ_CP049321.1/CP049321.1; plasmid pSBC2-6:NZ_CP049322.1/CP049322.1; plasmid pSBC2-7:NZ_CP049323.1/CP049323.1	-	8	8394	8017	2020-02-28	2022-07-30	Complete Genome	Georg-August-University Goettingen	SAMN13973596	GCA_011039955.1	-	ftp://ftp.ncbi.nlm.nih.gov/genomes/all/GCA/011/039/955/GCA_011039955.1_ASM1103995v1	-	SBC2	ftp://ftp.ncbi.nlm.nih.gov/genomes/all/GCA/011/039/955/GCA_011039955.1_ASM1103995v1/GCA_011039955.1_ASM1103995v1_genomic.fna.gz	ftp://ftp.ncbi.nlm.nih.gov/genomes/all/GCA/011/039/955/GCA_011039955.1_ASM1103995v1/GCA_011039955.1_ASM1103995v1_cds_from_genomic.fna.gz	GCA_011039955.1_ASM1103995v1_cds_from_genomic.fna	Bacteria	Caballeronia sp. SBC2	2705547		Burkholderiales	Betaproteobacteria	Pseudomonadota	Caballeronia
CP045994.1	FALSE	TRUE	TRUE	TRUE	TRUE	FALSE	TRUE	FALSE	TRUE	TRUE	FALSE	TRUE	TRUE	GCA_016899425.1_ASM1689942v1_genomic.fna	Burkholderia sp. MS389	2811789	PRJNA588435	588435	Pseudomonadota	Betaproteobacteria	7.74625	66.7532	chromosome 1:NZ_CP045994.1/CP045994.1; chromosome 2:NZ_CP045995.1/CP045995.1; chromosome 3:NZ_CP045996.1/CP045996.1	-	3	6998	6823	2021-02-16	2022-02-22	Complete Genome	Mississippi State University	SAMN13243640	GCA_016899425.1	-	ftp://ftp.ncbi.nlm.nih.gov/genomes/all/GCA/016/899/425/GCA_016899425.1_ASM1689942v1	-	MS389	ftp://ftp.ncbi.nlm.nih.gov/genomes/all/GCA/016/899/425/GCA_016899425.1_ASM1689942v1/GCA_016899425.1_ASM1689942v1_genomic.fna.gz	ftp://ftp.ncbi.nlm.nih.gov/genomes/all/GCA/016/899/425/GCA_016899425.1_ASM1689942v1/GCA_016899425.1_ASM1689942v1_cds_from_genomic.fna.gz	GCA_016899425.1_ASM1689942v1_cds_from_genomic.fna	Bacteria	Burkholderia sp. MS389	2811789		Burkholderiales	Betaproteobacteria	Pseudomonadota	Burkholderia
NZ_AP022315.1	FALSE	TRUE	TRUE	TRUE	TRUE	FALSE	TRUE	FALSE	TRUE	TRUE	FALSE	TRUE	TRUE	GCF_009938265.1_ASM993826v1_genomic.fna	Burkholderia sp. THE68	758782	PRJDB9142	600177	Pseudomonadota	Betaproteobacteria	7.98245	63.1439	chromosome 1:AP022315.1; chromosome 2:AP022316.1; chromosome 3a:AP022317.1; chromosome 3b:AP022318.1; plasmid BTHE68_p1:AP022319.1; plasmid BTHE68_p2:AP022320.1	-	6	7363	7278	2020-01-08	2020-01-08	Complete Genome	Department of Biotechnology, Faculty of Bioresource Sciences, Akita Prefectural University	SAMD00199168	GCA_009938265.1	-	ftp://ftp.ncbi.nlm.nih.gov/genomes/all/GCF/009/938/265/GCF_009938265.1_ASM993826v1	-	THE68	ftp://ftp.ncbi.nlm.nih.gov/genomes/all/GCF/009/938/265/GCF_009938265.1_ASM993826v1/GCF_009938265.1_ASM993826v1_genomic.fna.gz	ftp://ftp.ncbi.nlm.nih.gov/genomes/all/GCF/009/938/265/GCF_009938265.1_ASM993826v1/GCF_009938265.1_ASM993826v1_cds_from_genomic.fna.gz	GCF_009938265.1_ASM993826v1_cds_from_genomic.fna	Bacteria	Burkholderia sp. THE68	758782		Burkholderiales	Betaproteobacteria	Pseudomonadota	Burkholderia
NZ_CP013411.1	FALSE	TRUE	TRUE	TRUE	TRUE	FALSE	TRUE	FALSE	TRUE	TRUE	FALSE	TRUE	TRUE	GCF_001718635.1_ASM171863v1_genomic.fna	Burkholderia thailandensis	57975	PRJNA279182	279182	Pseudomonadota	Betaproteobacteria	6.95026	67.4985	chromosome 1:NZ_CP013411.1/CP013411.1; chromosome 2:NZ_CP013413.1/CP013413.1; plasmid p2002721643:NZ_CP013412.1/CP013412.1	-	3	6204	5925	2016-09-02	2022-10-09	Complete Genome	Northern Arizona University	SAMN04196788	GCA_001718635.1	REPR	ftp://ftp.ncbi.nlm.nih.gov/genomes/all/GCF/001/718/635/GCF_001718635.1_ASM171863v1	-	2002721643	ftp://ftp.ncbi.nlm.nih.gov/genomes/all/GCF/001/718/635/GCF_001718635.1_ASM171863v1/GCF_001718635.1_ASM171863v1_genomic.fna.gz	ftp://ftp.ncbi.nlm.nih.gov/genomes/all/GCF/001/718/635/GCF_001718635.1_ASM171863v1/GCF_001718635.1_ASM171863v1_cds_from_genomic.fna.gz	GCF_001718635.1_ASM171863v1_cds_from_genomic.fna	Bacteria	Burkholderia thailandensis	57975		Burkholderiales	Betaproteobacteria	Pseudomonadota	Burkholderia
NZ_CP013427.1	FALSE	TRUE	TRUE	TRUE	TRUE	FALSE	TRUE	FALSE	TRUE	TRUE	FALSE	TRUE	TRUE	GCF_001524645.2_ASM152464v2_genomic.fna	Burkholderia sp. MSMB0856	1637869	PRJNA279182	279182	Pseudomonadota	Betaproteobacteria	7.2495	66.4943	chromosome 1:NZ_CP013427.1/CP013427.1; chromosome 2:NZ_CP013428.1/CP013428.1; chromosome 3:NZ_CP013429.1/CP013429.1; plasmid pMSMB0856:NZ_CP013426.1/CP013426.1	-	4	6537	6341	2016-09-02	2022-10-10	Complete Genome	Northern Arizona University	SAMN03449281	GCA_001524645.2	-	ftp://ftp.ncbi.nlm.nih.gov/genomes/all/GCF/001/524/645/GCF_001524645.2_ASM152464v2	-	MSMB0856	ftp://ftp.ncbi.nlm.nih.gov/genomes/all/GCF/001/524/645/GCF_001524645.2_ASM152464v2/GCF_001524645.2_ASM152464v2_genomic.fna.gz	ftp://ftp.ncbi.nlm.nih.gov/genomes/all/GCF/001/524/645/GCF_001524645.2_ASM152464v2/GCF_001524645.2_ASM152464v2_cds_from_genomic.fna.gz	GCF_001524645.2_ASM152464v2_cds_from_genomic.fna	Bacteria	Burkholderia sp. MSMB0856	1637869		Burkholderiales	Betaproteobacteria	Pseudomonadota	Burkholderia
NZ_CP014306.1	FALSE	TRUE	TRUE	TRUE	TRUE	FALSE	TRUE	FALSE	TRUE	TRUE	FALSE	TRUE	TRUE	GCF_001557535.2_ASM155753v2_genomic.fna	Burkholderia sp. PAMC 26561	1795043	PRJNA310663	310663	Pseudomonadota	Betaproteobacteria	9.05534	59.238	chromosome 1:NZ_CP014306.1/CP014306.1; chromosome 2:NZ_CP014307.1/CP014307.1; chromosome 3:NZ_CP014315.1/CP014315.1; plasmid unnamed1:NZ_CP014308.1/CP014308.1; plasmid unnamed2:NZ_CP014309.1/CP014309.1; plasmid unnamed3:NZ_CP014310.1/CP014310.1; plasmid unnamed4:NZ_CP014311.1/CP014311.1; plasmid unnamed5:NZ_CP014312.1/CP014312.1	-	8	8291	7766	2016-02-10	2022-10-10	Complete Genome	Korea Polar Research Institute	SAMN04453248	GCA_001557535.2	-	ftp://ftp.ncbi.nlm.nih.gov/genomes/all/GCF/001/557/535/GCF_001557535.2_ASM155753v2	-	PAMC 26561	ftp://ftp.ncbi.nlm.nih.gov/genomes/all/GCF/001/557/535/GCF_001557535.2_ASM155753v2/GCF_001557535.2_ASM155753v2_genomic.fna.gz	ftp://ftp.ncbi.nlm.nih.gov/genomes/all/GCF/001/557/535/GCF_001557535.2_ASM155753v2/GCF_001557535.2_ASM155753v2_cds_from_genomic.fna.gz	GCF_001557535.2_ASM155753v2_cds_from_genomic.fna	Bacteria	Burkholderia sp. PAMC 26561	1795043		Burkholderiales	Betaproteobacteria	Pseudomonadota	Burkholderia
CP084283.1	FALSE	TRUE	TRUE	TRUE	TRUE	FALSE	TRUE	FALSE	TRUE	TRUE	FALSE	TRUE	TRUE	GCA_022879815.1_ASM2287981v1_genomic.fna	Caballeronia zhejiangensis	871203	PRJNA765207	765207	Pseudomonadota	Betaproteobacteria	7.41216	62.9907	chromosome 1:NZ_CP084283.1/CP084283.1; chromosome 2:NZ_CP084284.1/CP084284.1; chromosome 3:NZ_CP084286.1/CP084286.1; plasmid p1:NZ_CP084285.1/CP084285.1; plasmid p2:NZ_CP084288.1/CP084288.1; plasmid p3:NZ_CP084287.1/CP084287.1; plasmid p4:NZ_CP084289.1/CP084289.1	-	7	6964	6731	2022-04-11	2022-04-14	Complete Genome	University of Texas at Arlington	SAMN21547024	GCA_022879815.1	REPR	ftp://ftp.ncbi.nlm.nih.gov/genomes/all/GCA/022/879/815/GCA_022879815.1_ASM2287981v1	-	A33_M4_a	ftp://ftp.ncbi.nlm.nih.gov/genomes/all/GCA/022/879/815/GCA_022879815.1_ASM2287981v1/GCA_022879815.1_ASM2287981v1_genomic.fna.gz	ftp://ftp.ncbi.nlm.nih.gov/genomes/all/GCA/022/879/815/GCA_022879815.1_ASM2287981v1/GCA_022879815.1_ASM2287981v1_cds_from_genomic.fna.gz	GCA_022879815.1_ASM2287981v1_cds_from_genomic.fna	Bacteria	Caballeronia zhejiangensis	871203		Burkholderiales	Betaproteobacteria	Pseudomonadota	Caballeronia
NZ_CP013435.1	FALSE	TRUE	TRUE	TRUE	TRUE	FALSE	TRUE	FALSE	TRUE	TRUE	FALSE	TRUE	TRUE	GCF_001718795.1_ASM171879v1_genomic.fna	Burkholderia latens	488446	PRJNA279182	279182	Pseudomonadota	Betaproteobacteria	6.61448	66.3874	chromosome 1:NZ_CP013435.1/CP013435.1; chromosome 2:NZ_CP013438.1/CP013438.1; chromosome 3:NZ_CP013437.1/CP013437.1; plasmid pAU17928:NZ_CP013436.1/CP013436.1	-	4	6009	5842	2016-09-02	2022-10-09	Complete Genome	Northern Arizona University	SAMN03449404	GCA_001718795.1	-	ftp://ftp.ncbi.nlm.nih.gov/genomes/all/GCF/001/718/795/GCF_001718795.1_ASM171879v1	-	AU17928	ftp://ftp.ncbi.nlm.nih.gov/genomes/all/GCF/001/718/795/GCF_001718795.1_ASM171879v1/GCF_001718795.1_ASM171879v1_genomic.fna.gz	ftp://ftp.ncbi.nlm.nih.gov/genomes/all/GCF/001/718/795/GCF_001718795.1_ASM171879v1/GCF_001718795.1_ASM171879v1_cds_from_genomic.fna.gz	GCF_001718795.1_ASM171879v1_cds_from_genomic.fna	Bacteria	Burkholderia latens	488446		Burkholderiales	Betaproteobacteria	Pseudomonadota	Burkholderia
NZ_CP090483.1	FALSE	TRUE	TRUE	TRUE	TRUE	FALSE	TRUE	FALSE	TRUE	TRUE	FALSE	TRUE	TRUE	GCF_025560745.1_ASM2556074v1_genomic.fna	Burkholderia sp. S-53	2906514	PRJNA792395	792395	Pseudomonadota	Betaproteobacteria	8.25407	66.3764	chromosome 1:NZ_CP090482.1/CP090482.1; chromosome 2:NZ_CP090483.1/CP090483.1; chromosome 3:NZ_CP090484.1/CP090484.1	-	3	7417	7188	2022-10-04	2022-10-06	Complete Genome	Shandong University	SAMN24424145	GCA_025560745.1	-	ftp://ftp.ncbi.nlm.nih.gov/genomes/all/GCF/025/560/745/GCF_025560745.1_ASM2556074v1	-	S-53	ftp://ftp.ncbi.nlm.nih.gov/genomes/all/GCF/025/560/745/GCF_025560745.1_ASM2556074v1/GCF_025560745.1_ASM2556074v1_genomic.fna.gz	ftp://ftp.ncbi.nlm.nih.gov/genomes/all/GCF/025/560/745/GCF_025560745.1_ASM2556074v1/GCF_025560745.1_ASM2556074v1_cds_from_genomic.fna.gz	GCF_025560745.1_ASM2556074v1_cds_from_genomic.fna	Bacteria	Burkholderia sp. S-53	2906514		Burkholderiales	Betaproteobacteria	Pseudomonadota	Burkholderia
CP003514.1	FALSE	TRUE	TRUE	TRUE	TRUE	FALSE	TRUE	FALSE	TRUE	TRUE	FALSE	TRUE	TRUE	GCA_000262695.1_ASM26269v1_genomic.fna	Burkholderia sp. KJ006	416344	PRJNA79219	79219	Pseudomonadota	Betaproteobacteria	6.62991	67.1891	chromosome 1:NC_017920.1/CP003514.1; chromosome 2:NC_017921.1/CP003515.1; chromosome 3:NC_017922.1/CP003516.1; plasmid pKJ006:NC_017923.1/CP003517.1	-	4	5938	5741	2012-05-14	2022-02-15	Complete Genome	Korea Research Institute of Bioscience and Biotechnology	SAMN02603481	GCA_000262695.1	-	ftp://ftp.ncbi.nlm.nih.gov/genomes/all/GCA/000/262/695/GCA_000262695.1_ASM26269v1	22843575	KJ006	ftp://ftp.ncbi.nlm.nih.gov/genomes/all/GCA/000/262/695/GCA_000262695.1_ASM26269v1/GCA_000262695.1_ASM26269v1_genomic.fna.gz	ftp://ftp.ncbi.nlm.nih.gov/genomes/all/GCA/000/262/695/GCA_000262695.1_ASM26269v1/GCA_000262695.1_ASM26269v1_cds_from_genomic.fna.gz	GCA_000262695.1_ASM26269v1_cds_from_genomic.fna	Bacteria	Burkholderia sp. KJ006	416344		Burkholderiales	Betaproteobacteria	Pseudomonadota	Burkholderia
CP083655.1	FALSE	TRUE	TRUE	TRUE	TRUE	FALSE	TRUE	FALSE	TRUE	TRUE	FALSE	TRUE	TRUE	GCA_020099355.1_ASM2009935v1_genomic.fna	Burkholderia vietnamiensis	60552	PRJNA231221	231221	Pseudomonadota	Betaproteobacteria	6.9305	66.8371	chromosome 1:NZ_CP083654.1/CP083654.1; chromosome 2:NZ_CP083655.1/CP083655.1; chromosome 3:NZ_CP083656.1/CP083656.1; plasmid unnamed:NZ_CP083657.1/CP083657.1	-	4	6286	6043	2021-09-23	2021-09-29	Complete Genome	US Food and Drug Administration	SAMN21218844	GCA_020099355.1	-	ftp://ftp.ncbi.nlm.nih.gov/genomes/all/GCA/020/099/355/GCA_020099355.1_ASM2009935v1	-	FDAARGOS_1488	ftp://ftp.ncbi.nlm.nih.gov/genomes/all/GCA/020/099/355/GCA_020099355.1_ASM2009935v1/GCA_020099355.1_ASM2009935v1_genomic.fna.gz	ftp://ftp.ncbi.nlm.nih.gov/genomes/all/GCA/020/099/355/GCA_020099355.1_ASM2009935v1/GCA_020099355.1_ASM2009935v1_cds_from_genomic.fna.gz	GCA_020099355.1_ASM2009935v1_cds_from_genomic.fna	Bacteria	Burkholderia vietnamiensis	60552		Burkholderiales	Betaproteobacteria	Pseudomonadota	Burkholderia
CP053609.1	FALSE	TRUE	TRUE	TRUE	TRUE	FALSE	TRUE	FALSE	TRUE	TRUE	FALSE	TRUE	TRUE	GCA_013822785.1_ASM1382278v1_genomic.fna	Burkholderia sp. MBR-1	2732364	PRJNA600395	600395	Pseudomonadota	Betaproteobacteria	7.10686	66.7457	chromosome 1:NZ_CP053609.1/CP053609.1; chromosome 2:NZ_CP053610.1/CP053610.1; chromosome 3:NZ_CP053611.1/CP053611.1; plasmid pMBR01:NZ_CP053612.1/CP053612.1; plasmid pMBR02:NZ_CP053613.1/CP053613.1	-	5	6445	6244	2020-07-28	2022-08-28	Complete Genome	Central South University	SAMN14770371	GCA_013822785.1	-	ftp://ftp.ncbi.nlm.nih.gov/genomes/all/GCA/013/822/785/GCA_013822785.1_ASM1382278v1	-	MBR-1	ftp://ftp.ncbi.nlm.nih.gov/genomes/all/GCA/013/822/785/GCA_013822785.1_ASM1382278v1/GCA_013822785.1_ASM1382278v1_genomic.fna.gz	ftp://ftp.ncbi.nlm.nih.gov/genomes/all/GCA/013/822/785/GCA_013822785.1_ASM1382278v1/GCA_013822785.1_ASM1382278v1_cds_from_genomic.fna.gz	GCA_013822785.1_ASM1382278v1_cds_from_genomic.fna	Bacteria	Burkholderia sp. MBR-1	2732364		Burkholderiales	Betaproteobacteria	Pseudomonadota	Burkholderia
NZ_CP020397.1	FALSE	TRUE	TRUE	TRUE	TRUE	FALSE	TRUE	FALSE	TRUE	TRUE	FALSE	TRUE	TRUE	GCF_003019965.1_ASM301996v1_genomic.fna	Burkholderia multivorans	87883	PRJNA231221	231221	Pseudomonadota	Betaproteobacteria	6.32286	67.2008	chromosome 1:NZ_CP020397.1/CP020397.1; chromosome 2:NZ_CP020398.1/CP020398.1; plasmid unnamed:NZ_CP020399.1/CP020399.1	-	3	5756	5603	2018-03-27	2021-10-25	Complete Genome	US Food and Drug Administration	SAMN05004755	GCA_003019965.1	REPR	ftp://ftp.ncbi.nlm.nih.gov/genomes/all/GCF/003/019/965/GCF_003019965.1_ASM301996v1	-	FDAARGOS_246	ftp://ftp.ncbi.nlm.nih.gov/genomes/all/GCF/003/019/965/GCF_003019965.1_ASM301996v1/GCF_003019965.1_ASM301996v1_genomic.fna.gz	ftp://ftp.ncbi.nlm.nih.gov/genomes/all/GCF/003/019/965/GCF_003019965.1_ASM301996v1/GCF_003019965.1_ASM301996v1_cds_from_genomic.fna.gz	GCF_003019965.1_ASM301996v1_cds_from_genomic.fna	Bacteria	Burkholderia multivorans	87883		Burkholderiales	Betaproteobacteria	Pseudomonadota	Burkholderia
NZ_CP013366.1	FALSE	TRUE	TRUE	TRUE	TRUE	FALSE	TRUE	FALSE	TRUE	TRUE	FALSE	TRUE	TRUE	GCF_001718335.1_ASM171833v1_genomic.fna	Burkholderia territorii	1503055	PRJNA279182	279182	Pseudomonadota	Betaproteobacteria	6.90237	66.7484	chromosome 1:NZ_CP013366.1/CP013366.1; chromosome 2:NZ_CP013365.1/CP013365.1; chromosome 3:NZ_CP013367.1/CP013367.1	-	3	6215	6060	2016-09-02	2022-10-09	Complete Genome	Northern Arizona University	SAMN03449137	GCA_001718335.1	REPR	ftp://ftp.ncbi.nlm.nih.gov/genomes/all/GCF/001/718/335/GCF_001718335.1_ASM171833v1	-	RF8-non-BP5	ftp://ftp.ncbi.nlm.nih.gov/genomes/all/GCF/001/718/335/GCF_001718335.1_ASM171833v1/GCF_001718335.1_ASM171833v1_genomic.fna.gz	ftp://ftp.ncbi.nlm.nih.gov/genomes/all/GCF/001/718/335/GCF_001718335.1_ASM171833v1/GCF_001718335.1_ASM171833v1_cds_from_genomic.fna.gz	GCF_001718335.1_ASM171833v1_cds_from_genomic.fna	Bacteria	Burkholderia territorii	1503055		Burkholderiales	Betaproteobacteria	Pseudomonadota	Burkholderia
AP024322.1	FALSE	TRUE	TRUE	TRUE	TRUE	FALSE	TRUE	FALSE	TRUE	TRUE	FALSE	TRUE	TRUE	GCA_018408855.1_ASM1840885v1_genomic.fna	Caballeronia sp. NK8	140098	PRJDB10322	721888	Pseudomonadota	Betaproteobacteria	9.21677	62.7209	chromosome 1:NZ_AP024322.1/AP024322.1; chromosome 2:NZ_AP024323.1/AP024323.1; chromosome 3:NZ_AP024324.1/AP024324.1; plasmid pNK81:NZ_AP024325.1/AP024325.1; plasmid pNK82:NZ_AP024326.1/AP024326.1; plasmid pNK83:NZ_AP024327.1/AP024327.1; plasmid pNK84:NZ_AP024328.1/AP024328.1	-	7	8600	8312	2021-04-20	2023-07-18	Complete Genome	The National Agriculture and Food Research Organization (NARO)	SAMD00242017	GCA_018408855.1	-	ftp://ftp.ncbi.nlm.nih.gov/genomes/all/GCA/018/408/855/GCA_018408855.1_ASM1840885v1	34351233	NK8	ftp://ftp.ncbi.nlm.nih.gov/genomes/all/GCA/018/408/855/GCA_018408855.1_ASM1840885v1/GCA_018408855.1_ASM1840885v1_genomic.fna.gz	ftp://ftp.ncbi.nlm.nih.gov/genomes/all/GCA/018/408/855/GCA_018408855.1_ASM1840885v1/GCA_018408855.1_ASM1840885v1_cds_from_genomic.fna.gz	GCA_018408855.1_ASM1840885v1_cds_from_genomic.fna	Bacteria	Caballeronia sp. NK8	140098		Burkholderiales	Betaproteobacteria	Pseudomonadota	Caballeronia
NZ_CP013384.1	FALSE	TRUE	TRUE	TRUE	TRUE	FALSE	TRUE	FALSE	TRUE	TRUE	FALSE	TRUE	TRUE	GCF_001523915.2_ASM152391v2_genomic.fna	Burkholderia sp. LA-2-3-30-S1-D2	1637862	PRJNA279182	279182	Pseudomonadota	Betaproteobacteria	7.12953	66.3457	chromosome 1:NZ_CP013384.1/CP013384.1; chromosome 2:NZ_CP013383.1/CP013383.1; chromosome 3:NZ_CP013385.1/CP013385.1	-	3	6539	6305	2016-09-02	2022-10-10	Complete Genome	Northern Arizona University	SAMN03449215	GCA_001523915.2	-	ftp://ftp.ncbi.nlm.nih.gov/genomes/all/GCF/001/523/915/GCF_001523915.2_ASM152391v2	-	LA-2-3-30-S1-D2	ftp://ftp.ncbi.nlm.nih.gov/genomes/all/GCF/001/523/915/GCF_001523915.2_ASM152391v2/GCF_001523915.2_ASM152391v2_genomic.fna.gz	ftp://ftp.ncbi.nlm.nih.gov/genomes/all/GCF/001/523/915/GCF_001523915.2_ASM152391v2/GCF_001523915.2_ASM152391v2_cds_from_genomic.fna.gz	GCF_001523915.2_ASM152391v2_cds_from_genomic.fna	Bacteria	Burkholderia sp. LA-2-3-30-S1-D2	1637862		Burkholderiales	Betaproteobacteria	Pseudomonadota	Burkholderia
NZ_CP013362.1	FALSE	TRUE	TRUE	TRUE	TRUE	FALSE	TRUE	FALSE	TRUE	TRUE	FALSE	TRUE	TRUE	GCF_001718315.1_ASM171831v1_genomic.fna	Burkholderia diffusa	488732	PRJNA279182	279182	Pseudomonadota	Betaproteobacteria	6.85783	66.4604	chromosome 1:NZ_CP013362.1/CP013362.1; chromosome 2:NZ_CP013363.1/CP013363.1; chromosome 3:NZ_CP013364.1/CP013364.1	-	3	6231	6059	2016-09-02	2022-10-09	Complete Genome	Northern Arizona University	SAMN03449129	GCA_001718315.1	-	ftp://ftp.ncbi.nlm.nih.gov/genomes/all/GCF/001/718/315/GCF_001718315.1_ASM171831v1	-	RF2-non-BP9	ftp://ftp.ncbi.nlm.nih.gov/genomes/all/GCF/001/718/315/GCF_001718315.1_ASM171831v1/GCF_001718315.1_ASM171831v1_genomic.fna.gz	ftp://ftp.ncbi.nlm.nih.gov/genomes/all/GCF/001/718/315/GCF_001718315.1_ASM171831v1/GCF_001718315.1_ASM171831v1_cds_from_genomic.fna.gz	GCF_001718315.1_ASM171831v1_cds_from_genomic.fna	Bacteria	Burkholderia diffusa	488732		Burkholderiales	Betaproteobacteria	Pseudomonadota	Burkholderia
NZ_CP014505.1	FALSE	TRUE	TRUE	TRUE	TRUE	FALSE	TRUE	FALSE	TRUE	TRUE	FALSE	TRUE	TRUE	GCF_001577465.1_ASM157746v1_genomic.fna	Burkholderia sp. PAMC 28687	1795874	PRJNA311142	311142	Pseudomonadota	Betaproteobacteria	6.88127	59.9824	chromosome 1:NZ_CP014505.1/CP014508.1; chromosome 2:NZ_CP014506.1/CP014506.1; chromosome 3:NZ_CP014507.1/CP014507.1; plasmid 1:NZ_CP014508.1/CP014505.1; plasmid 2:NZ_CP014509.1/CP014506.1; plasmid 3:NZ_CP014510.1/CP014507.1; plasmid 4:NZ_CP014511.1/CP014511.1; plasmid 5:NZ_CP014512.1/CP014512.1	-	8	6404	6155	2016-02-29	2022-10-09	Complete Genome	Korea Polar Research Institute	SAMN04479209	GCA_001577465.1	-	ftp://ftp.ncbi.nlm.nih.gov/genomes/all/GCF/001/577/465/GCF_001577465.1_ASM157746v1	-	PAMC 28687	ftp://ftp.ncbi.nlm.nih.gov/genomes/all/GCF/001/577/465/GCF_001577465.1_ASM157746v1/GCF_001577465.1_ASM157746v1_genomic.fna.gz	ftp://ftp.ncbi.nlm.nih.gov/genomes/all/GCF/001/577/465/GCF_001577465.1_ASM157746v1/GCF_001577465.1_ASM157746v1_cds_from_genomic.fna.gz	GCF_001577465.1_ASM157746v1_cds_from_genomic.fna	Bacteria	Burkholderia sp. PAMC 28687	1795874		Burkholderiales	Betaproteobacteria	Pseudomonadota	Burkholderia
NZ_CP078070.1	FALSE	TRUE	TRUE	TRUE	TRUE	FALSE	TRUE	FALSE	TRUE	TRUE	FALSE	TRUE	TRUE	GCF_024730645.1_ASM2473064v1_genomic.fna	Burkholderia sp. EMB26	2854261	PRJNA742854	742854	Pseudomonadota	Betaproteobacteria	7.54346	67.4149	chromosome 1:NZ_CP078070.1/CP078070.1; chromosome 2:NZ_CP078071.1/CP078071.1; chromosome 3:NZ_CP078072.1/CP078072.1	-	3	6912	6770	2022-08-22	2022-08-24	Complete Genome	Indian Institute of Technology Delhi	SAMN19981494	GCA_024730645.1	-	ftp://ftp.ncbi.nlm.nih.gov/genomes/all/GCF/024/730/645/GCF_024730645.1_ASM2473064v1	-	EMB26	ftp://ftp.ncbi.nlm.nih.gov/genomes/all/GCF/024/730/645/GCF_024730645.1_ASM2473064v1/GCF_024730645.1_ASM2473064v1_genomic.fna.gz	ftp://ftp.ncbi.nlm.nih.gov/genomes/all/GCF/024/730/645/GCF_024730645.1_ASM2473064v1/GCF_024730645.1_ASM2473064v1_cds_from_genomic.fna.gz	GCF_024730645.1_ASM2473064v1_cds_from_genomic.fna	Bacteria	Burkholderia sp. EMB26	2854261		Burkholderiales	Betaproteobacteria	Pseudomonadota	Burkholderia
NZ_CP101524.1	FALSE	TRUE	TRUE	TRUE	TRUE	FALSE	TRUE	FALSE	TRUE	TRUE	FALSE	TRUE	TRUE	GCF_024381035.1_ASM2438103v1_genomic.fna	Burkholderia arboris	488730	PRJNA856119	856119	Pseudomonadota	Betaproteobacteria	8.57381	66.7939	chromosome:NZ_CP101524.1/CP101524.1; plasmid pla_1:NZ_CP101525.1/CP101525.1; plasmid pla_2:NZ_CP101526.1/CP101526.1	-	3	7868	7682	2022-07-24	2022-07-31	Complete Genome	The Institute of Medicinal Plant Development	SAMN29515327	GCA_024381035.1	-	ftp://ftp.ncbi.nlm.nih.gov/genomes/all/GCF/024/381/035/GCF_024381035.1_ASM2438103v1	-	MEC_B345	ftp://ftp.ncbi.nlm.nih.gov/genomes/all/GCF/024/381/035/GCF_024381035.1_ASM2438103v1/GCF_024381035.1_ASM2438103v1_genomic.fna.gz	ftp://ftp.ncbi.nlm.nih.gov/genomes/all/GCF/024/381/035/GCF_024381035.1_ASM2438103v1/GCF_024381035.1_ASM2438103v1_cds_from_genomic.fna.gz	GCF_024381035.1_ASM2438103v1_cds_from_genomic.fna	Bacteria	Burkholderia arboris	488730		Burkholderiales	Betaproteobacteria	Pseudomonadota	Burkholderia
NZ_CP013450.1	FALSE	TRUE	TRUE	TRUE	TRUE	FALSE	TRUE	FALSE	TRUE	TRUE	FALSE	TRUE	TRUE	GCF_001718895.1_ASM171889v1_genomic.fna	Burkholderia cenocepacia	95486	PRJNA279182	279182	Pseudomonadota	Betaproteobacteria	7.7806	67.2443	chromosome 1:NZ_CP013450.1/CP013450.1; chromosome 2:NZ_CP013452.1/CP013452.1; chromosome 3:NZ_CP013451.1/CP013451.1	-	3	7109	6958	2016-09-02	2022-10-09	Complete Genome	Northern Arizona University	SAMN03449602	GCA_001718895.1	REPR	ftp://ftp.ncbi.nlm.nih.gov/genomes/all/GCF/001/718/895/GCF_001718895.1_ASM171889v1	-	MSMB384WGS	ftp://ftp.ncbi.nlm.nih.gov/genomes/all/GCF/001/718/895/GCF_001718895.1_ASM171889v1/GCF_001718895.1_ASM171889v1_genomic.fna.gz	ftp://ftp.ncbi.nlm.nih.gov/genomes/all/GCF/001/718/895/GCF_001718895.1_ASM171889v1/GCF_001718895.1_ASM171889v1_cds_from_genomic.fna.gz	GCF_001718895.1_ASM171889v1_cds_from_genomic.fna	Bacteria	Burkholderia cenocepacia	95486		Burkholderiales	Betaproteobacteria	Pseudomonadota	Burkholderia
LR025742.1	FALSE	TRUE	TRUE	TRUE	TRUE	FALSE	TRUE	FALSE	TRUE	TRUE	FALSE	TRUE	TRUE	GCA_900240005.1_BStabCH16_genomic.fna	Burkholderia stabilis	95485	PRJEB18658	420325	Pseudomonadota	Betaproteobacteria	8.50551	66.3297	chromosome I:NZ_LR025742.1/LR025742.1; chromosome II:NZ_LR025743.1/LR025743.1; chromosome III:NZ_LR025744.1/LR025744.1; plasmid IV:NZ_LR025745.1/LR025745.1	-	4	7860	7680	2018-10-22	2022-03-14	Chromosome	University Hospital Basel	SAMEA54103918	GCA_900240005.1	REPR	ftp://ftp.ncbi.nlm.nih.gov/genomes/all/GCA/900/240/005/GCA_900240005.1_BStabCH16	-	E	ftp://ftp.ncbi.nlm.nih.gov/genomes/all/GCA/900/240/005/GCA_900240005.1_BStabCH16/GCA_900240005.1_BStabCH16_genomic.fna.gz	ftp://ftp.ncbi.nlm.nih.gov/genomes/all/GCA/900/240/005/GCA_900240005.1_BStabCH16/GCA_900240005.1_BStabCH16_cds_from_genomic.fna.gz	GCA_900240005.1_BStabCH16_cds_from_genomic.fna	Bacteria	Burkholderia stabilis	95485		Burkholderiales	Betaproteobacteria	Pseudomonadota	Burkholderia
CP066075.1	FALSE	TRUE	TRUE	TRUE	TRUE	FALSE	TRUE	FALSE	TRUE	TRUE	FALSE	TRUE	TRUE	GCA_016128195.1_ASM1612819v1_genomic.fna	Paraburkholderia ginsengisoli	311231	PRJNA231221	231221	Pseudomonadota	Betaproteobacteria	6.59725	63.5434	chromosome 1:NZ_CP066075.1/CP066075.1; chromosome 2:NZ_CP066076.1/CP066076.1; plasmid unnamed:NZ_CP066077.1/CP066077.1	-	3	5897	5703	2020-12-20	2021-12-22	Complete Genome	US Food and Drug Administration	SAMN16357218	GCA_016128195.1	REPR	ftp://ftp.ncbi.nlm.nih.gov/genomes/all/GCA/016/128/195/GCA_016128195.1_ASM1612819v1	-	FDAARGOS_1049	ftp://ftp.ncbi.nlm.nih.gov/genomes/all/GCA/016/128/195/GCA_016128195.1_ASM1612819v1/GCA_016128195.1_ASM1612819v1_genomic.fna.gz	ftp://ftp.ncbi.nlm.nih.gov/genomes/all/GCA/016/128/195/GCA_016128195.1_ASM1612819v1/GCA_016128195.1_ASM1612819v1_cds_from_genomic.fna.gz	GCA_016128195.1_ASM1612819v1_cds_from_genomic.fna	Bacteria	Paraburkholderia ginsengisoli	311231		Burkholderiales	Betaproteobacteria	Pseudomonadota	Paraburkholderia
NZ_CP038148.1	FALSE	TRUE	TRUE	TRUE	TRUE	FALSE	TRUE	FALSE	TRUE	TRUE	FALSE	TRUE	TRUE	GCF_004524855.1_ASM452485v1_genomic.fna	Paraburkholderia pallida	2547399	PRJNA526442	526442	Pseudomonadota	Betaproteobacteria	10.3944	64.1983	chromosome 1:NZ_CP038148.1/CP038148.1; chromosome 2:NZ_CP038149.1/CP038149.1; chromosome 3:NZ_CP038150.1/CP038150.1; chromosome 4:NZ_CP038151.1/CP038151.1; plasmid unnamed1:NZ_CP038152.1/CP038152.1	-	5	9200	8866	2019-03-30	2022-06-20	Chromosome	Sun Yat-sen University	SAMN11098923	GCA_004524855.1	REPR	ftp://ftp.ncbi.nlm.nih.gov/genomes/all/GCF/004/524/855/GCF_004524855.1_ASM452485v1	31464659	7MH5	ftp://ftp.ncbi.nlm.nih.gov/genomes/all/GCF/004/524/855/GCF_004524855.1_ASM452485v1/GCF_004524855.1_ASM452485v1_genomic.fna.gz	ftp://ftp.ncbi.nlm.nih.gov/genomes/all/GCF/004/524/855/GCF_004524855.1_ASM452485v1/GCF_004524855.1_ASM452485v1_cds_from_genomic.fna.gz	GCF_004524855.1_ASM452485v1_cds_from_genomic.fna	Bacteria	Paraburkholderia pallida	2547399		Burkholderiales	Betaproteobacteria	Pseudomonadota	Paraburkholderia
CP041779.1	FALSE	TRUE	TRUE	TRUE	TRUE	FALSE	TRUE	FALSE	TRUE	TRUE	FALSE	TRUE	TRUE	GCA_016899445.1_ASM1689944v1_genomic.fna	Burkholderia sp. MS455	2811788	PRJNA556038	556038	Pseudomonadota	Betaproteobacteria	8.05579	66.0577	chromosome 1:NZ_CP041777.1/CP041777.1; chromosome 2:NZ_CP041778.1/CP041778.1; chromosome 3:NZ_CP041779.1/CP041779.1; plasmid unnamed1:NZ_CP041780.1/CP041780.1	-	4	7272	6982	2021-02-16	2022-02-22	Complete Genome	Mississippi State University	SAMN12339773	GCA_016899445.1	-	ftp://ftp.ncbi.nlm.nih.gov/genomes/all/GCA/016/899/445/GCA_016899445.1_ASM1689944v1	-	MS455	ftp://ftp.ncbi.nlm.nih.gov/genomes/all/GCA/016/899/445/GCA_016899445.1_ASM1689944v1/GCA_016899445.1_ASM1689944v1_genomic.fna.gz	ftp://ftp.ncbi.nlm.nih.gov/genomes/all/GCA/016/899/445/GCA_016899445.1_ASM1689944v1/GCA_016899445.1_ASM1689944v1_cds_from_genomic.fna.gz	GCA_016899445.1_ASM1689944v1_cds_from_genomic.fna	Bacteria	Burkholderia sp. MS455	2811788		Burkholderiales	Betaproteobacteria	Pseudomonadota	Burkholderia
NZ_CP013373.1	FALSE	TRUE	TRUE	TRUE	TRUE	FALSE	TRUE	FALSE	TRUE	TRUE	FALSE	TRUE	TRUE	GCF_001522585.2_ASM152258v2_genomic.fna	Burkholderia sp. NRF60-BP8	1637853	PRJNA279182	279182	Pseudomonadota	Betaproteobacteria	7.07994	67.2633	chromosome 1:NZ_CP013373.1/CP013373.1; chromosome 2:NZ_CP013372.1/CP013372.1; chromosome 3:NZ_CP013374.1/CP013374.1	-	3	6465	6320	2016-09-02	2022-10-10	Complete Genome	Northern Arizona University	SAMN03449153	GCA_001522585.2	-	ftp://ftp.ncbi.nlm.nih.gov/genomes/all/GCF/001/522/585/GCF_001522585.2_ASM152258v2	-	NRF60-BP8	ftp://ftp.ncbi.nlm.nih.gov/genomes/all/GCF/001/522/585/GCF_001522585.2_ASM152258v2/GCF_001522585.2_ASM152258v2_genomic.fna.gz	ftp://ftp.ncbi.nlm.nih.gov/genomes/all/GCF/001/522/585/GCF_001522585.2_ASM152258v2/GCF_001522585.2_ASM152258v2_cds_from_genomic.fna.gz	GCF_001522585.2_ASM152258v2_cds_from_genomic.fna	Bacteria	Burkholderia sp. NRF60-BP8	1637853		Burkholderiales	Betaproteobacteria	Pseudomonadota	Burkholderia
NZ_CP028963.1	FALSE	TRUE	TRUE	TRUE	TRUE	FALSE	TRUE	FALSE	TRUE	TRUE	FALSE	TRUE	TRUE	GCF_003366075.1_ASM336607v1_genomic.fna	Burkholderia sp. IDO3	1705310	PRJNA450727	450727	Pseudomonadota	Betaproteobacteria	8.00381	66.3724	chromosome 1:NZ_CP028962.1/CP028962.1; chromosome 2:NZ_CP028963.1/CP028963.1; chromosome 3:NZ_CP028964.1/CP028964.1; plasmid p1:NZ_CP028965.1/CP028965.1	-	4	7413	7186	2018-08-07	2022-03-04	Complete Genome	Dalian Maritime University	SAMN08944490	GCA_003366075.1	-	ftp://ftp.ncbi.nlm.nih.gov/genomes/all/GCF/003/366/075/GCF_003366075.1_ASM336607v1	-	IDO3	ftp://ftp.ncbi.nlm.nih.gov/genomes/all/GCF/003/366/075/GCF_003366075.1_ASM336607v1/GCF_003366075.1_ASM336607v1_genomic.fna.gz	ftp://ftp.ncbi.nlm.nih.gov/genomes/all/GCF/003/366/075/GCF_003366075.1_ASM336607v1/GCF_003366075.1_ASM336607v1_cds_from_genomic.fna.gz	GCF_003366075.1_ASM336607v1_cds_from_genomic.fna	Bacteria	Burkholderia sp. IDO3	1705310		Burkholderiales	Betaproteobacteria	Pseudomonadota	Burkholderia
NZ_CP045235.1	FALSE	TRUE	TRUE	TRUE	TRUE	FALSE	TRUE	FALSE	TRUE	TRUE	FALSE	TRUE	TRUE	GCF_009586235.1_ASM958623v1_genomic.fna	Burkholderia cepacia	292	PRJNA561256	561256	Pseudomonadota	Betaproteobacteria	8.36687	66.7633	chromosome 1:NZ_CP045235.1/CP045235.1; chromosome 2:NZ_CP045236.1/CP045236.1; chromosome 3:NZ_CP045237.1/CP045237.1	-	3	7616	7410	2019-10-29	2022-01-15	Complete Genome	School of Pharmacy and Life Sciences	SAMN12612766	GCA_009586235.1	REPR	ftp://ftp.ncbi.nlm.nih.gov/genomes/all/GCF/009/586/235/GCF_009586235.1_ASM958623v1	-	BC16	ftp://ftp.ncbi.nlm.nih.gov/genomes/all/GCF/009/586/235/GCF_009586235.1_ASM958623v1/GCF_009586235.1_ASM958623v1_genomic.fna.gz	ftp://ftp.ncbi.nlm.nih.gov/genomes/all/GCF/009/586/235/GCF_009586235.1_ASM958623v1/GCF_009586235.1_ASM958623v1_cds_from_genomic.fna.gz	GCF_009586235.1_ASM958623v1_cds_from_genomic.fna	Bacteria	Burkholderia cepacia	292		Burkholderiales	Betaproteobacteria	Pseudomonadota	Burkholderia
CP066769.1	FALSE	TRUE	TRUE	TRUE	TRUE	FALSE	TRUE	FALSE	TRUE	TRUE	FALSE	TRUE	TRUE	GCA_016458805.1_ASM1645880v1_genomic.fna	Burkholderia anthina	179879	PRJNA686829	686829	Pseudomonadota	Betaproteobacteria	6.4565	66.3853	chromosome 1:NZ_CP066769.1/CP066769.1; chromosome 2:NZ_CP066770.1/CP066770.1	-	2	6012	5790	2021-01-03	2022-01-05	Complete Genome	Beijing Technology and Business University	SAMN17126017	GCA_016458805.1	-	ftp://ftp.ncbi.nlm.nih.gov/genomes/all/GCA/016/458/805/GCA_016458805.1_ASM1645880v1	-	BJQ0011	ftp://ftp.ncbi.nlm.nih.gov/genomes/all/GCA/016/458/805/GCA_016458805.1_ASM1645880v1/GCA_016458805.1_ASM1645880v1_genomic.fna.gz	ftp://ftp.ncbi.nlm.nih.gov/genomes/all/GCA/016/458/805/GCA_016458805.1_ASM1645880v1/GCA_016458805.1_ASM1645880v1_cds_from_genomic.fna.gz	GCA_016458805.1_ASM1645880v1_cds_from_genomic.fna	Bacteria	Burkholderia anthina	179879		Burkholderiales	Betaproteobacteria	Pseudomonadota	Burkholderia
NZ_CP024941.1	FALSE	TRUE	TRUE	TRUE	TRUE	FALSE	TRUE	FALSE	TRUE	TRUE	FALSE	TRUE	TRUE	GCF_003330825.1_ASM333082v1_genomic.fna	Paraburkholderia terricola	169427	PRJNA417370	417370	Pseudomonadota	Betaproteobacteria	7.11804	63.6711	chromosome mHS1_A:NZ_CP024941.1/CP024941.1; chromosome mHS1_B:NZ_CP024942.1/CP024942.1	-	2	6438	6225	2018-07-20	2022-04-10	Complete Genome	Netherlands Institute of Ecology	SAMN07985400	GCA_003330825.1	REPR	ftp://ftp.ncbi.nlm.nih.gov/genomes/all/GCF/003/330/825/GCF_003330825.1_ASM333082v1	29899517	mHS1	ftp://ftp.ncbi.nlm.nih.gov/genomes/all/GCF/003/330/825/GCF_003330825.1_ASM333082v1/GCF_003330825.1_ASM333082v1_genomic.fna.gz	ftp://ftp.ncbi.nlm.nih.gov/genomes/all/GCF/003/330/825/GCF_003330825.1_ASM333082v1/GCF_003330825.1_ASM333082v1_cds_from_genomic.fna.gz	GCF_003330825.1_ASM333082v1_cds_from_genomic.fna	Bacteria	Paraburkholderia terricola	169427		Burkholderiales	Betaproteobacteria	Pseudomonadota	Paraburkholderia
CP000958.1	FALSE	TRUE	TRUE	TRUE	TRUE	FALSE	TRUE	FALSE	TRUE	TRUE	FALSE	TRUE	TRUE	GCA_000019505.1_ASM1950v1_genomic.fna	Burkholderia orbicola MC0-3	406425	PRJNA17929	17929	Pseudomonadota	Betaproteobacteria	7.97139	66.5829	chromosome 1:NC_010508.1/CP000958.1; chromosome 2:NC_010515.1/CP000959.1; chromosome 3:NC_010512.1/CP000960.1	-	3	7274	7080	2008-03-13	2021-12-19	Complete Genome	US DOE Joint Genome Institute	SAMN02598404	GCA_000019505.1	REPR	ftp://ftp.ncbi.nlm.nih.gov/genomes/all/GCA/000/019/505/GCA_000019505.1_ASM1950v1	-	MC0-3	ftp://ftp.ncbi.nlm.nih.gov/genomes/all/GCA/000/019/505/GCA_000019505.1_ASM1950v1/GCA_000019505.1_ASM1950v1_genomic.fna.gz	ftp://ftp.ncbi.nlm.nih.gov/genomes/all/GCA/000/019/505/GCA_000019505.1_ASM1950v1/GCA_000019505.1_ASM1950v1_cds_from_genomic.fna.gz	GCA_000019505.1_ASM1950v1_cds_from_genomic.fna	Bacteria	Burkholderia orbicola	2978683		Burkholderiales	Betaproteobacteria	Pseudomonadota	Burkholderia
CP002013.1	FALSE	TRUE	TRUE	TRUE	TRUE	FALSE	TRUE	FALSE	TRUE	TRUE	FALSE	TRUE	TRUE	GCA_000092885.1_ASM9288v1_genomic.fna	Paraburkholderia atlantica	2654982	PRJNA37719	37719	Pseudomonadota	Betaproteobacteria	7.88486	63.2559	chromosome 1:NC_014117.1/CP002013.1; chromosome 2:NC_014118.1/CP002014.1; chromosome 3:NC_014119.1/CP002015.1; plasmid pBC201:NC_014120.1/CP002016.1	-	4	7269	6869	2010-04-30	2022-02-15	Complete Genome	US DOE Joint Genome Institute	SAMN02598517	GCA_000092885.1	REPR	ftp://ftp.ncbi.nlm.nih.gov/genomes/all/GCA/000/092/885/GCA_000092885.1_ASM9288v1	23209196	CCGE1002	ftp://ftp.ncbi.nlm.nih.gov/genomes/all/GCA/000/092/885/GCA_000092885.1_ASM9288v1/GCA_000092885.1_ASM9288v1_genomic.fna.gz	ftp://ftp.ncbi.nlm.nih.gov/genomes/all/GCA/000/092/885/GCA_000092885.1_ASM9288v1/GCA_000092885.1_ASM9288v1_cds_from_genomic.fna.gz	GCA_000092885.1_ASM9288v1_cds_from_genomic.fna	Bacteria	Paraburkholderia atlantica	2654982		Burkholderiales	Betaproteobacteria	Pseudomonadota	Paraburkholderia
CP049134.1	FALSE	TRUE	TRUE	TRUE	TRUE	FALSE	TRUE	FALSE	TRUE	TRUE	FALSE	TRUE	TRUE	GCA_014171495.1_ASM1417149v1_genomic.fna	Paraburkholderia tropica	92647	PRJNA607018	607018	Pseudomonadota	Betaproteobacteria	8.82436	64.5696	chromosome A:NZ_CP049134.1/CP049134.1; chromosome B:NZ_CP049135.1/CP049135.1; chromosome C:NZ_CP049136.1/CP049136.1; chromosome D:NZ_CP049137.1/CP049137.1; chromosome E:NZ_CP049138.1/CP049138.1	-	5	7900	7601	2020-08-12	2022-02-04	Complete Genome	Netherlands Institute of Ecology (NIOO-KNAW)	SAMN14119948	GCA_014171495.1	REPR	ftp://ftp.ncbi.nlm.nih.gov/genomes/all/GCA/014/171/495/GCA_014171495.1_ASM1417149v1	32414048	IAC135	ftp://ftp.ncbi.nlm.nih.gov/genomes/all/GCA/014/171/495/GCA_014171495.1_ASM1417149v1/GCA_014171495.1_ASM1417149v1_genomic.fna.gz	ftp://ftp.ncbi.nlm.nih.gov/genomes/all/GCA/014/171/495/GCA_014171495.1_ASM1417149v1/GCA_014171495.1_ASM1417149v1_cds_from_genomic.fna.gz	GCA_014171495.1_ASM1417149v1_cds_from_genomic.fna	Bacteria	Paraburkholderia tropica	92647		Burkholderiales	Betaproteobacteria	Pseudomonadota	Paraburkholderia
NZ_CP099394.1	FALSE	TRUE	TRUE	TRUE	TRUE	FALSE	TRUE	FALSE	TRUE	TRUE	FALSE	TRUE	TRUE	GCF_028473685.1_ASM2847368v1_genomic.fna	Paraburkholderia bryophila	420952	PRJNA846155	846155	Pseudomonadota	Betaproteobacteria	8.17154	62.9	chromosome 1:NZ_CP099394.1/CP099394.1; chromosome 2:NZ_CP099395.1/CP099395.1	-	2	7266	7071	2023-02-06	2023-02-07	Complete Genome	University of Bologna	SAMN28869333	GCA_028473685.1	REPR	ftp://ftp.ncbi.nlm.nih.gov/genomes/all/GCF/028/473/685/GCF_028473685.1_ASM2847368v1	-	CA002	ftp://ftp.ncbi.nlm.nih.gov/genomes/all/GCF/028/473/685/GCF_028473685.1_ASM2847368v1/GCF_028473685.1_ASM2847368v1_genomic.fna.gz	ftp://ftp.ncbi.nlm.nih.gov/genomes/all/GCF/028/473/685/GCF_028473685.1_ASM2847368v1/GCF_028473685.1_ASM2847368v1_cds_from_genomic.fna.gz	GCF_028473685.1_ASM2847368v1_cds_from_genomic.fna	Bacteria	Paraburkholderia bryophila	420952		Burkholderiales	Betaproteobacteria	Pseudomonadota	Paraburkholderia
NZ_CP013398.1	FALSE	TRUE	TRUE	TRUE	TRUE	FALSE	TRUE	FALSE	TRUE	TRUE	FALSE	TRUE	TRUE	GCF_001718535.1_ASM171853v1_genomic.fna	Burkholderia seminalis	488731	PRJNA279182	279182	Pseudomonadota	Betaproteobacteria	7.64894	67.2738	chromosome 1:NZ_CP013398.1/CP013398.1; chromosome 2:NZ_CP013400.1/CP013400.1; chromosome 3:NZ_CP013399.1/CP013399.1	-	3	6969	6803	2016-09-02	2022-10-09	Complete Genome	Northern Arizona University	SAMN03449243	GCA_001718535.1	REPR	ftp://ftp.ncbi.nlm.nih.gov/genomes/all/GCF/001/718/535/GCF_001718535.1_ASM171853v1	-	FL-5-4-10-S1-D7	ftp://ftp.ncbi.nlm.nih.gov/genomes/all/GCF/001/718/535/GCF_001718535.1_ASM171853v1/GCF_001718535.1_ASM171853v1_genomic.fna.gz	ftp://ftp.ncbi.nlm.nih.gov/genomes/all/GCF/001/718/535/GCF_001718535.1_ASM171853v1/GCF_001718535.1_ASM171853v1_cds_from_genomic.fna.gz	GCF_001718535.1_ASM171853v1_cds_from_genomic.fna	Bacteria	Burkholderia seminalis	488731		Burkholderiales	Betaproteobacteria	Pseudomonadota	Burkholderia
NZ_CP029640.1	FALSE	TRUE	TRUE	TRUE	TRUE	FALSE	TRUE	FALSE	TRUE	TRUE	FALSE	TRUE	TRUE	GCF_003286395.1_ASM328639v1_genomic.fna	Paraburkholderia dokdonensis	2211211	PRJNA473399	473399	Pseudomonadota	Betaproteobacteria	4.40424	64.153	chromosome 1:NZ_CP029640.1/CP029640.1; chromosome 2:NZ_CP029641.1/CP029641.1	-	2	4001	3848	2018-06-27	2022-10-10	Complete Genome	Jeju National University	SAMN09273370	GCA_003286395.1	REPR	ftp://ftp.ncbi.nlm.nih.gov/genomes/all/GCF/003/286/395/GCF_003286395.1_ASM328639v1	30456756	DCT13	ftp://ftp.ncbi.nlm.nih.gov/genomes/all/GCF/003/286/395/GCF_003286395.1_ASM328639v1/GCF_003286395.1_ASM328639v1_genomic.fna.gz	ftp://ftp.ncbi.nlm.nih.gov/genomes/all/GCF/003/286/395/GCF_003286395.1_ASM328639v1/GCF_003286395.1_ASM328639v1_cds_from_genomic.fna.gz	GCF_003286395.1_ASM328639v1_cds_from_genomic.fna	Bacteria	Paraburkholderia dokdonensis	2211211		Burkholderiales	Betaproteobacteria	Pseudomonadota	Paraburkholderia
CP000151.1	FALSE	TRUE	TRUE	TRUE	TRUE	FALSE	TRUE	FALSE	TRUE	TRUE	FALSE	TRUE	TRUE	GCA_000012945.1_ASM1294v1_genomic.fna	Burkholderia lata	482957	PRJNA10695	10695	Pseudomonadota	Betaproteobacteria	8.67628	66.262	chromosome 1:NC_007510.1/CP000151.1; chromosome 2:NC_007511.1/CP000152.1; chromosome 3:NC_007509.1/CP000150.1	-	3	7855	7692	2005-10-20	2022-04-11	Complete Genome	DOE Joint Genome Institute	SAMN02598262	GCA_000012945.1	REPR	ftp://ftp.ncbi.nlm.nih.gov/genomes/all/GCA/000/012/945/GCA_000012945.1_ASM1294v1	-	383	ftp://ftp.ncbi.nlm.nih.gov/genomes/all/GCA/000/012/945/GCA_000012945.1_ASM1294v1/GCA_000012945.1_ASM1294v1_genomic.fna.gz	ftp://ftp.ncbi.nlm.nih.gov/genomes/all/GCA/000/012/945/GCA_000012945.1_ASM1294v1/GCA_000012945.1_ASM1294v1_cds_from_genomic.fna.gz	GCA_000012945.1_ASM1294v1_cds_from_genomic.fna	Bacteria	Burkholderia lata	482957		Burkholderiales	Betaproteobacteria	Pseudomonadota	Burkholderia
NZ_CP090640.1	FALSE	TRUE	TRUE	TRUE	TRUE	FALSE	TRUE	FALSE	TRUE	TRUE	FALSE	TRUE	TRUE	GCF_029633825.1_ASM2963382v1_genomic.fna	Burkholderia contaminans	488447	PRJNA774806	774806	Pseudomonadota	Betaproteobacteria	9.43686	-	chromosome 1:NZ_CP090640.1/CP090640.1; chromosome 2:NZ_CP090641.1/CP090641.1; chromosome 3:NZ_CP090642.1/CP090642.1; plasmid unnamed1:NZ_CP090643.1/CP090643.1; plasmid unnamed2:NZ_CP090644.1/CP090644.1; plasmid unnamed3:NZ_CP090645.1/CP090645.1; plasmid unnamed4:NZ_CP090646.1/CP090646.1	-	7	8728	8362	2023-04-10	2023-04-11	Complete Genome	Universidad de Buenos Aires. Facultad de Farmacia y Bioquimica	SAMN24289055	GCA_029633825.1	-	ftp://ftp.ncbi.nlm.nih.gov/genomes/all/GCF/029/633/825/GCF_029633825.1_ASM2963382v1	-	LMG 23361	ftp://ftp.ncbi.nlm.nih.gov/genomes/all/GCF/029/633/825/GCF_029633825.1_ASM2963382v1/GCF_029633825.1_ASM2963382v1_genomic.fna.gz	ftp://ftp.ncbi.nlm.nih.gov/genomes/all/GCF/029/633/825/GCF_029633825.1_ASM2963382v1/GCF_029633825.1_ASM2963382v1_cds_from_genomic.fna.gz	GCF_029633825.1_ASM2963382v1_cds_from_genomic.fna	Bacteria	Burkholderia contaminans	488447		Burkholderiales	Betaproteobacteria	Pseudomonadota	Burkholderia
CP058247.1	FALSE	TRUE	TRUE	TRUE	TRUE	FALSE	TRUE	FALSE	TRUE	TRUE	FALSE	TRUE	TRUE	GCA_013388395.1_ASM1338839v1_genomic.fna	Pseudomonas sp. LPB0260	2614442	PRJNA566225	566225	Pseudomonadota	Gammaproteobacteria	6.37143	65.6	chromosome:NZ_CP058247.1/CP058247.1	-	1	5794	5615	2020-07-04	2022-08-03	Chromosome	Korea University	SAMN12792934	GCA_013388395.1	-	ftp://ftp.ncbi.nlm.nih.gov/genomes/all/GCA/013/388/395/GCA_013388395.1_ASM1338839v1	-	LPB260	ftp://ftp.ncbi.nlm.nih.gov/genomes/all/GCA/013/388/395/GCA_013388395.1_ASM1338839v1/GCA_013388395.1_ASM1338839v1_genomic.fna.gz	ftp://ftp.ncbi.nlm.nih.gov/genomes/all/GCA/013/388/395/GCA_013388395.1_ASM1338839v1/GCA_013388395.1_ASM1338839v1_cds_from_genomic.fna.gz	GCA_013388395.1_ASM1338839v1_cds_from_genomic.fna	Bacteria	Pseudomonas sp. LPB0260	2614442		Pseudomonadales	Gammaproteobacteria	Pseudomonadota	Pseudomonas
CP137240.1	FALSE	TRUE	TRUE	TRUE	TRUE	FALSE	TRUE	FALSE	TRUE	TRUE	FALSE	TRUE	TRUE	GCA_033172025.1_ASM3317202v1_genomic.fna	Oligella urethralis	90245	PRJNA1020600	1020600	Pseudomonadota	Betaproteobacteria	2.58052	46.3	chromosome:NZ_CP137240.1/CP137240.1	-	1	2389	2283	2023-11-01	2023-11-02	Complete Genome	Menzies School of Health research	SAMN37526386	GCA_033172025.1	-	ftp://ftp.ncbi.nlm.nih.gov/genomes/all/GCA/033/172/025/GCA_033172025.1_ASM3317202v1	-	MSHR-50412PR	ftp://ftp.ncbi.nlm.nih.gov/genomes/all/GCA/033/172/025/GCA_033172025.1_ASM3317202v1/GCA_033172025.1_ASM3317202v1_genomic.fna.gz	ftp://ftp.ncbi.nlm.nih.gov/genomes/all/GCA/033/172/025/GCA_033172025.1_ASM3317202v1/GCA_033172025.1_ASM3317202v1_cds_from_genomic.fna.gz	GCA_033172025.1_ASM3317202v1_cds_from_genomic.fna	Bacteria	Oligella urethralis	90245		Burkholderiales	Betaproteobacteria	Pseudomonadota	Oligella
NZ_CP139961.1	FALSE	TRUE	TRUE	TRUE	TRUE	FALSE	TRUE	FALSE	TRUE	TRUE	FALSE	TRUE	TRUE	GCF_034424565.1_ASM3442456v1_genomic.fna	Moraxella canis	90239	PRJNA1047486	1047486	Pseudomonadota	Gammaproteobacteria	2.18733	45.1753	chromosome:CP139961.1; plasmid unnamed01:CP139962.1; plasmid unnamed02:CP139963.1	-	3	1984	1898	2023-12-17	2023-12-17	Complete Genome	University of Turku	SAMN38562719	GCA_034424565.1	-	ftp://ftp.ncbi.nlm.nih.gov/genomes/all/GCF/034/424/565/GCF_034424565.1_ASM3442456v1	-	HAMBI_2792	ftp://ftp.ncbi.nlm.nih.gov/genomes/all/GCF/034/424/565/GCF_034424565.1_ASM3442456v1/GCF_034424565.1_ASM3442456v1_genomic.fna.gz	ftp://ftp.ncbi.nlm.nih.gov/genomes/all/GCF/034/424/565/GCF_034424565.1_ASM3442456v1/GCF_034424565.1_ASM3442456v1_cds_from_genomic.fna.gz	GCF_034424565.1_ASM3442456v1_cds_from_genomic.fna	Bacteria	Moraxella canis	90239		Moraxellales	Gammaproteobacteria	Pseudomonadota	Moraxella
NZ_CM003596.1	FALSE	TRUE	TRUE	TRUE	TRUE	FALSE	TRUE	FALSE	TRUE	TRUE	FALSE	TRUE	TRUE	GCF_001435845.1_ASM143584v1_genomic.fna	Psychrobacter sp. P11G3	1699623	PRJNA292375	292375	Pseudomonadota	Gammaproteobacteria	3.28286	42.828	chromosome:NZ_CM003596.1/CM003596.1; plasmid pPspP11G3a:NZ_CM003597.1/CM003597.1; plasmid pPspP11G3b:NZ_CM003598.1/CM003598.1; plasmid pPspP11G3c:NZ_CM003599.1/CM003599.1; plasmid pPspP11G3d:NZ_CM003600.1/CM003600.1	LJCF01	5	5366	5140	2015-11-04	2021-10-31	Chromosome	Norwegian University of Science and Technology	SAMN03975701	GCA_001435845.1	-	ftp://ftp.ncbi.nlm.nih.gov/genomes/all/GCF/001/435/845/GCF_001435845.1_ASM143584v1	26879123	P11G3	ftp://ftp.ncbi.nlm.nih.gov/genomes/all/GCF/001/435/845/GCF_001435845.1_ASM143584v1/GCF_001435845.1_ASM143584v1_genomic.fna.gz	ftp://ftp.ncbi.nlm.nih.gov/genomes/all/GCF/001/435/845/GCF_001435845.1_ASM143584v1/GCF_001435845.1_ASM143584v1_cds_from_genomic.fna.gz	GCF_001435845.1_ASM143584v1_cds_from_genomic.fna	Bacteria	Psychrobacter sp. P11G3	1699623		Moraxellales	Gammaproteobacteria	Pseudomonadota	Psychrobacter
CP065725.1	FALSE	TRUE	TRUE	TRUE	TRUE	FALSE	TRUE	FALSE	TRUE	TRUE	FALSE	TRUE	TRUE	GCA_016028735.1_ASM1602873v1_genomic.fna	Oligella ureolytica	90244	PRJNA231221	231221	Pseudomonadota	Betaproteobacteria	2.83286	44.8372	chromosome:NZ_CP065725.1/CP065725.1; plasmid unnamed:NZ_CP065724.1/CP065724.1	-	2	2715	2564	2020-12-14	2021-12-18	Complete Genome	US Food and Drug Administration	SAMN13450402	GCA_016028735.1	REPR	ftp://ftp.ncbi.nlm.nih.gov/genomes/all/GCA/016/028/735/GCA_016028735.1_ASM1602873v1	-	FDAARGOS_872	ftp://ftp.ncbi.nlm.nih.gov/genomes/all/GCA/016/028/735/GCA_016028735.1_ASM1602873v1/GCA_016028735.1_ASM1602873v1_genomic.fna.gz	ftp://ftp.ncbi.nlm.nih.gov/genomes/all/GCA/016/028/735/GCA_016028735.1_ASM1602873v1/GCA_016028735.1_ASM1602873v1_cds_from_genomic.fna.gz	GCA_016028735.1_ASM1602873v1_cds_from_genomic.fna	Bacteria	Oligella ureolytica	90244		Burkholderiales	Betaproteobacteria	Pseudomonadota	Oligella
NZ_AP027361.1	FALSE	TRUE	TRUE	TRUE	TRUE	FALSE	TRUE	FALSE	TRUE	TRUE	FALSE	TRUE	TRUE	GCF_030295915.1_ASM3029591v1_genomic.fna	Thalassotalea sediminis	1759089	PRJDB5109	387272	Pseudomonadota	Gammaproteobacteria	3.89684	38.6	chromosome:AP027361.1	-	1	-	-	2023-04-01	2023-04-01	Complete Genome	Laboratory of Microbiology, Division of Marine Life Science, Faculty of Fisheries Sciences, Hokkaido University	SAMD00582803	GCA_030295915.1	REPR	ftp://ftp.ncbi.nlm.nih.gov/genomes/all/GCF/030/295/915/GCF_030295915.1_ASM3029591v1	-	KCTC 42588	ftp://ftp.ncbi.nlm.nih.gov/genomes/all/GCF/030/295/915/GCF_030295915.1_ASM3029591v1/GCF_030295915.1_ASM3029591v1_genomic.fna.gz	ftp://ftp.ncbi.nlm.nih.gov/genomes/all/GCF/030/295/915/GCF_030295915.1_ASM3029591v1/GCF_030295915.1_ASM3029591v1_cds_from_genomic.fna.gz	GCF_030295915.1_ASM3029591v1_cds_from_genomic.fna	Bacteria	Thalassotalea sediminis	1759089		Alteromonadales	Gammaproteobacteria	Pseudomonadota	Thalassotalea
NZ_CP041638.1	FALSE	TRUE	TRUE	TRUE	TRUE	FALSE	TRUE	FALSE	TRUE	TRUE	FALSE	TRUE	TRUE	GCF_007197775.1_ASM719777v1_genomic.fna	Thalassotalea sp. PS06	2594005	PRJNA553310	553310	Pseudomonadota	Gammaproteobacteria	3.79523	44.2	chromosome:NZ_CP041638.1/CP041638.1	-	1	3364	3239	2019-07-21	2022-09-20	Complete Genome	Jeju National University	SAMN12234422	GCA_007197775.1	-	ftp://ftp.ncbi.nlm.nih.gov/genomes/all/GCF/007/197/775/GCF_007197775.1_ASM719777v1	-	PS06	ftp://ftp.ncbi.nlm.nih.gov/genomes/all/GCF/007/197/775/GCF_007197775.1_ASM719777v1/GCF_007197775.1_ASM719777v1_genomic.fna.gz	ftp://ftp.ncbi.nlm.nih.gov/genomes/all/GCF/007/197/775/GCF_007197775.1_ASM719777v1/GCF_007197775.1_ASM719777v1_cds_from_genomic.fna.gz	GCF_007197775.1_ASM719777v1_cds_from_genomic.fna	Bacteria	Thalassotalea sp. PS06	2594005		Alteromonadales	Gammaproteobacteria	Pseudomonadota	Thalassotalea
NZ_CP017689.1	FALSE	TRUE	TRUE	TRUE	TRUE	FALSE	TRUE	FALSE	TRUE	TRUE	FALSE	TRUE	TRUE	GCF_001831495.1_ASM183149v1_genomic.fna	Thalassotalea crassostreae	1763536	PRJNA341534	341534	Pseudomonadota	Gammaproteobacteria	3.86167	38.8	chromosome:NZ_CP017689.1/CP017689.1	-	1	3364	3252	2016-10-24	2022-10-09	Complete Genome	Korea University	SAMN05725820	GCA_001831495.1	REPR	ftp://ftp.ncbi.nlm.nih.gov/genomes/all/GCF/001/831/495/GCF_001831495.1_ASM183149v1	28691654	LPB0090	ftp://ftp.ncbi.nlm.nih.gov/genomes/all/GCF/001/831/495/GCF_001831495.1_ASM183149v1/GCF_001831495.1_ASM183149v1_genomic.fna.gz	ftp://ftp.ncbi.nlm.nih.gov/genomes/all/GCF/001/831/495/GCF_001831495.1_ASM183149v1/GCF_001831495.1_ASM183149v1_cds_from_genomic.fna.gz	GCF_001831495.1_ASM183149v1_cds_from_genomic.fna	Bacteria	Thalassotalea crassostreae	1763536		Alteromonadales	Gammaproteobacteria	Pseudomonadota	Thalassotalea
NZ_AP027365.1	FALSE	TRUE	TRUE	TRUE	TRUE	FALSE	TRUE	FALSE	TRUE	TRUE	FALSE	TRUE	TRUE	GCF_030295995.1_ASM3029599v1_genomic.fna	Thalassotalea hakodatensis	3030492	PRJDB5109	387272	Pseudomonadota	Gammaproteobacteria	4.27531	38.4	chromosome:NZ_AP027365.1/AP027365.1	-	1	3797	3674	2023-04-01	2023-06-24	Complete Genome	Laboratory of Microbiology, Division of Marine Life Science, Faculty of Fisheries Sciences, Hokkaido University	SAMD00582810	GCA_030295995.1	REPR	ftp://ftp.ncbi.nlm.nih.gov/genomes/all/GCF/030/295/995/GCF_030295995.1_ASM3029599v1	-	PTE2	ftp://ftp.ncbi.nlm.nih.gov/genomes/all/GCF/030/295/995/GCF_030295995.1_ASM3029599v1/GCF_030295995.1_ASM3029599v1_genomic.fna.gz	ftp://ftp.ncbi.nlm.nih.gov/genomes/all/GCF/030/295/995/GCF_030295995.1_ASM3029599v1/GCF_030295995.1_ASM3029599v1_cds_from_genomic.fna.gz	GCF_030295995.1_ASM3029599v1_cds_from_genomic.fna	Bacteria	Thalassotalea hakodatensis	3030492		Alteromonadales	Gammaproteobacteria	Pseudomonadota	Thalassotalea
CP134146.1	FALSE	TRUE	TRUE	TRUE	TRUE	FALSE	TRUE	FALSE	TRUE	TRUE	FALSE	TRUE	TRUE	GCA_031583575.1_ASM3158357v1_genomic.fna	Colwelliaceae bacterium SQ345	3065648	PRJNA1012864	1012864	Pseudomonadota	Gammaproteobacteria	4.31107	38.5	chromosome:CP134146.1	-	1	3758	3653	2023-09-17	2023-09-17	Complete Genome	Institute of Deep-sea Science and Engineering, Chinese Academy of Sciences	SAMN37286375	GCA_031583575.1	-	ftp://ftp.ncbi.nlm.nih.gov/genomes/all/GCA/031/583/575/GCA_031583575.1_ASM3158357v1	-	SQ345	ftp://ftp.ncbi.nlm.nih.gov/genomes/all/GCA/031/583/575/GCA_031583575.1_ASM3158357v1/GCA_031583575.1_ASM3158357v1_genomic.fna.gz	ftp://ftp.ncbi.nlm.nih.gov/genomes/all/GCA/031/583/575/GCA_031583575.1_ASM3158357v1/GCA_031583575.1_ASM3158357v1_cds_from_genomic.fna.gz	GCA_031583575.1_ASM3158357v1_cds_from_genomic.fna	Bacteria	Thalassotalea nanhaiensis	3065648		Alteromonadales	Gammaproteobacteria	Pseudomonadota	Thalassotalea
NZ_AP027364.1	FALSE	TRUE	TRUE	TRUE	TRUE	FALSE	TRUE	FALSE	TRUE	TRUE	FALSE	TRUE	TRUE	GCF_030295975.1_ASM3029597v1_genomic.fna	Thalassotalea atypica	2054316	PRJDB5109	387272	Pseudomonadota	Gammaproteobacteria	4.38606	40.2	chromosome:AP027364.1	-	1	-	-	2023-04-01	2023-04-01	Complete Genome	Laboratory of Microbiology, Division of Marine Life Science, Faculty of Fisheries Sciences, Hokkaido University	SAMD00582806	GCA_030295975.1	REPR	ftp://ftp.ncbi.nlm.nih.gov/genomes/all/GCF/030/295/975/GCF_030295975.1_ASM3029597v1	-	JCM 31894	ftp://ftp.ncbi.nlm.nih.gov/genomes/all/GCF/030/295/975/GCF_030295975.1_ASM3029597v1/GCF_030295975.1_ASM3029597v1_genomic.fna.gz	ftp://ftp.ncbi.nlm.nih.gov/genomes/all/GCF/030/295/975/GCF_030295975.1_ASM3029597v1/GCF_030295975.1_ASM3029597v1_cds_from_genomic.fna.gz	GCF_030295975.1_ASM3029597v1_cds_from_genomic.fna	Bacteria	Thalassotalea atypica	2054316		Alteromonadales	Gammaproteobacteria	Pseudomonadota	Thalassotalea
AE016828.3	FALSE	TRUE	FALSE	TRUE	TRUE	FALSE	TRUE	FALSE	TRUE	TRUE	FALSE	TRUE	TRUE	GCA_000007765.2_ASM776v2_genomic.fna	Coxiella burnetii RSA 493	227377	PRJNA41	41	Pseudomonadota	Gammaproteobacteria	2.03281	42.6376	chromosome:NC_002971.4/AE016828.3; plasmid pQpH1:NC_004704.2/AE016829.2	-	2	2085	1833	2001-08-28	2017-10-04	Complete Genome	TIGR	SAMN02603970	GCA_000007765.2	REFR	ftp://ftp.ncbi.nlm.nih.gov/genomes/all/GCA/000/007/765/GCA_000007765.2_ASM776v2	12704232,19047403	RSA 493	ftp://ftp.ncbi.nlm.nih.gov/genomes/all/GCA/000/007/765/GCA_000007765.2_ASM776v2/GCA_000007765.2_ASM776v2_genomic.fna.gz	ftp://ftp.ncbi.nlm.nih.gov/genomes/all/GCA/000/007/765/GCA_000007765.2_ASM776v2/GCA_000007765.2_ASM776v2_cds_from_genomic.fna.gz	GCA_000007765.2_ASM776v2_cds_from_genomic.fna	Bacteria	Coxiella burnetii	777		Legionellales	Gammaproteobacteria	Pseudomonadota	Coxiella
CP001562.1	FALSE	FALSE	FALSE	TRUE	TRUE	FALSE	TRUE	FALSE	TRUE	TRUE	FALSE	TRUE	TRUE	GCA_000022725.1_ASM2272v1_genomic.fna	Bartonella grahamii as4aup	634504	PRJNA34873	34873	Pseudomonadota	Alphaproteobacteria	2.36952	38.0798	chromosome:NC_012846.1/CP001562.1; plasmid pBGR3:NC_012847.1/CP001563.1	-	2	2008	1875	2009-06-19	2022-04-11	Complete Genome	Dept. of Molecular Evolution, Uppsala University	SAMN02603206	GCA_000022725.1	REPR	ftp://ftp.ncbi.nlm.nih.gov/genomes/all/GCA/000/022/725/GCA_000022725.1_ASM2272v1	19578403	as4aup	ftp://ftp.ncbi.nlm.nih.gov/genomes/all/GCA/000/022/725/GCA_000022725.1_ASM2272v1/GCA_000022725.1_ASM2272v1_genomic.fna.gz	ftp://ftp.ncbi.nlm.nih.gov/genomes/all/GCA/000/022/725/GCA_000022725.1_ASM2272v1/GCA_000022725.1_ASM2272v1_cds_from_genomic.fna.gz	GCA_000022725.1_ASM2272v1_cds_from_genomic.fna	Bacteria	Bartonella grahamii	33045		Hyphomicrobiales	Alphaproteobacteria	Pseudomonadota	Bartonella
CP001707.1	FALSE	TRUE	FALSE	TRUE	TRUE	FALSE	TRUE	FALSE	TRUE	TRUE	FALSE	TRUE	TRUE	GCA_000024085.1_ASM2408v1_genomic.fna	Kangiella koreensis DSM 16069	523791	PRJNA29443	29443	Pseudomonadota	Gammaproteobacteria	2.85207	43.7	chromosome:NC_013166.1/CP001707.1	-	1	2664	2589	2009-08-28	2021-11-14	Complete Genome	US DOE Joint Genome Institute (JGI-PGF)	SAMN00002604	GCA_000024085.1	REPR	ftp://ftp.ncbi.nlm.nih.gov/genomes/all/GCA/000/024/085/GCA_000024085.1_ASM2408v1	21304661	DSM 16069	ftp://ftp.ncbi.nlm.nih.gov/genomes/all/GCA/000/024/085/GCA_000024085.1_ASM2408v1/GCA_000024085.1_ASM2408v1_genomic.fna.gz	ftp://ftp.ncbi.nlm.nih.gov/genomes/all/GCA/000/024/085/GCA_000024085.1_ASM2408v1/GCA_000024085.1_ASM2408v1_cds_from_genomic.fna.gz	GCA_000024085.1_ASM2408v1_cds_from_genomic.fna	Bacteria	Kangiella koreensis	261964		Kangiellales	Gammaproteobacteria	Pseudomonadota	Kangiella
AM260525.1	FALSE	FALSE	FALSE	TRUE	TRUE	FALSE	TRUE	FALSE	TRUE	TRUE	FALSE	TRUE	TRUE	GCA_000196435.1_ASM19643v1_genomic.fna	Bartonella tribocorum CIP 105476	382640	PRJNA28109	28109	Pseudomonadota	Alphaproteobacteria	2.6424	38.8655	chromosome:NC_010161.1/AM260525.1; plasmid pBT01:NC_010160.1/AM260524.1	-	2	2312	2147	2007-11-25	2022-04-11	Complete Genome	Department of Biochemistry and Molecular Biology, Center for Comparative Genomics and Bioinformatics Center for Infectious Disease Dynamics, Penn State University	SAMEA3138339	GCA_000196435.1	REPR	ftp://ftp.ncbi.nlm.nih.gov/genomes/all/GCA/000/196/435/GCA_000196435.1_ASM19643v1	18037886	type strain:506 = CIP 105476	ftp://ftp.ncbi.nlm.nih.gov/genomes/all/GCA/000/196/435/GCA_000196435.1_ASM19643v1/GCA_000196435.1_ASM19643v1_genomic.fna.gz	ftp://ftp.ncbi.nlm.nih.gov/genomes/all/GCA/000/196/435/GCA_000196435.1_ASM19643v1/GCA_000196435.1_ASM19643v1_cds_from_genomic.fna.gz	GCA_000196435.1_ASM19643v1_cds_from_genomic.fna	Bacteria	Bartonella tribocorum	85701		Hyphomicrobiales	Alphaproteobacteria	Pseudomonadota	Bartonella
CP002776.1	FALSE	TRUE	FALSE	FALSE	TRUE	FALSE	TRUE	FALSE	TRUE	TRUE	FALSE	TRUE	TRUE	GCA_000214825.1_ASM21482v1_genomic.fna	Thiomicrospira cyclica ALM1	717773	PRJNA52629	52629	Pseudomonadota	Gammaproteobacteria	1.93246	47	chromosome:NC_015581.1/CP002776.1	-	1	1724	1668	2011-05-25	2022-04-18	Complete Genome	US DOE Joint Genome Institute	SAMN02232061	GCA_000214825.1	REPR	ftp://ftp.ncbi.nlm.nih.gov/genomes/all/GCA/000/214/825/GCA_000214825.1_ASM21482v1	-	ALM1	ftp://ftp.ncbi.nlm.nih.gov/genomes/all/GCA/000/214/825/GCA_000214825.1_ASM21482v1/GCA_000214825.1_ASM21482v1_genomic.fna.gz	ftp://ftp.ncbi.nlm.nih.gov/genomes/all/GCA/000/214/825/GCA_000214825.1_ASM21482v1/GCA_000214825.1_ASM21482v1_cds_from_genomic.fna.gz	GCA_000214825.1_ASM21482v1_cds_from_genomic.fna	Bacteria	Thiomicrospira cyclica	147268		Thiotrichales	Gammaproteobacteria	Pseudomonadota	Thiomicrospira
FN645454.1	FALSE	FALSE	FALSE	FALSE	TRUE	FALSE	TRUE	FALSE	TRUE	TRUE	FALSE	TRUE	TRUE	GCA_000253015.1_ASM25301v1_genomic.fna	Bartonella clarridgeiae 73	696125	PRJEA42109	42109	Pseudomonadota	Alphaproteobacteria	1.52274	35.7	chromosome:NC_014932.1/FN645454.1	-	1	1279	1187	2011-01-17	2022-04-11	Complete Genome	Focal area Infection Biology, Biozentrum, University of Basel, Switzerland	SAMEA2272739	GCA_000253015.1	REPR	ftp://ftp.ncbi.nlm.nih.gov/genomes/all/GCA/000/253/015/GCA_000253015.1_ASM25301v1	21347280	73	ftp://ftp.ncbi.nlm.nih.gov/genomes/all/GCA/000/253/015/GCA_000253015.1_ASM25301v1/GCA_000253015.1_ASM25301v1_genomic.fna.gz	ftp://ftp.ncbi.nlm.nih.gov/genomes/all/GCA/000/253/015/GCA_000253015.1_ASM25301v1/GCA_000253015.1_ASM25301v1_cds_from_genomic.fna.gz	GCA_000253015.1_ASM25301v1_cds_from_genomic.fna	Bacteria	Bartonella clarridgeiae	56426		Hyphomicrobiales	Alphaproteobacteria	Pseudomonadota	Bartonella
CM001557.1	FALSE	FALSE	FALSE	TRUE	TRUE	FALSE	TRUE	FALSE	TRUE	TRUE	FALSE	TRUE	TRUE	GCA_000273375.1_ASM27337v1_genomic.fna	Bartonella birtlesii IBS 325	1095900	PRJNA86617	86617	Pseudomonadota	Alphaproteobacteria	1.83401	37.9	chromosome:NZ_CM001557.1/CM001557.1	AKIP01	1	1604	1411	2012-06-18	2022-04-17	Chromosome	URMITE	SAMN02472046	GCA_000273375.1	-	ftp://ftp.ncbi.nlm.nih.gov/genomes/all/GCA/000/273/375/GCA_000273375.1_ASM27337v1	22887676	IBS 325	ftp://ftp.ncbi.nlm.nih.gov/genomes/all/GCA/000/273/375/GCA_000273375.1_ASM27337v1/GCA_000273375.1_ASM27337v1_genomic.fna.gz	ftp://ftp.ncbi.nlm.nih.gov/genomes/all/GCA/000/273/375/GCA_000273375.1_ASM27337v1/GCA_000273375.1_ASM27337v1_cds_from_genomic.fna.gz	GCA_000273375.1_ASM27337v1_cds_from_genomic.fna	Bacteria	Bartonella birtlesii	111504		Hyphomicrobiales	Alphaproteobacteria	Pseudomonadota	Bartonella
CP005963.1	FALSE	TRUE	FALSE	TRUE	TRUE	FALSE	TRUE	FALSE	TRUE	TRUE	FALSE	TRUE	TRUE	GCA_000319575.2_ASM31957v2_genomic.fna	Spiribacter salinus M19-40	1260251	PRJNA179191	179191	Pseudomonadota	Gammaproteobacteria	1.73949	62.7	chromosome:NC_021291.1/CP005963.1	-	1	1744	1683	2013-05-24	2022-04-18	Complete Genome	Evolutionary Genomics Group, Universidad Miguel Hernandez, San Juan de Alicante, Spain	SAMN02603230	GCA_000319575.2	REPR	ftp://ftp.ncbi.nlm.nih.gov/genomes/all/GCA/000/319/575/GCA_000319575.2_ASM31957v2	23409269	M19-40	ftp://ftp.ncbi.nlm.nih.gov/genomes/all/GCA/000/319/575/GCA_000319575.2_ASM31957v2/GCA_000319575.2_ASM31957v2_genomic.fna.gz	ftp://ftp.ncbi.nlm.nih.gov/genomes/all/GCA/000/319/575/GCA_000319575.2_ASM31957v2/GCA_000319575.2_ASM31957v2_cds_from_genomic.fna.gz	GCA_000319575.2_ASM31957v2_cds_from_genomic.fna	Bacteria	Spiribacter salinus	1335746		Chromatiales	Gammaproteobacteria	Pseudomonadota	Spiribacter
CP021106.3	FALSE	TRUE	FALSE	FALSE	TRUE	FALSE	TRUE	FALSE	TRUE	TRUE	FALSE	TRUE	TRUE	GCA_000355765.4_ASM35576v4_genomic.fna	Nitrosospira lacus	1288494	PRJEB1373	195525	Pseudomonadota	Betaproteobacteria	3.26109	53.6	chromosome:NZ_CP021106.3/CP021106.3	-	1	2927	2850	2017-05-03	2022-10-10	Complete Genome	Aalborg Univiersity Hospital	SAMEA2272307	GCA_000355765.4	REPR	ftp://ftp.ncbi.nlm.nih.gov/genomes/all/GCA/000/355/765/GCA_000355765.4_ASM35576v4	25336720	APG3	ftp://ftp.ncbi.nlm.nih.gov/genomes/all/GCA/000/355/765/GCA_000355765.4_ASM35576v4/GCA_000355765.4_ASM35576v4_genomic.fna.gz	ftp://ftp.ncbi.nlm.nih.gov/genomes/all/GCA/000/355/765/GCA_000355765.4_ASM35576v4/GCA_000355765.4_ASM35576v4_cds_from_genomic.fna.gz	GCA_000355765.4_ASM35576v4_cds_from_genomic.fna	Bacteria	Nitrosospira lacus	1288494		Nitrosomonadales	Betaproteobacteria	Pseudomonadota	Nitrosospira
CM001844.1	FALSE	FALSE	FALSE	FALSE	TRUE	FALSE	TRUE	FALSE	TRUE	TRUE	FALSE	TRUE	TRUE	GCA_000384965.1_BBbMcIrM01_genomic.fna	Bartonella bovis 91-4	1094491	PRJNA73945	73945	Pseudomonadota	Alphaproteobacteria	1.62467	37.4	chromosome:NZ_CM001844.1/CM001844.1	AGWA01	1	2800	2631	2013-04-10	2022-04-11	Chromosome	Uppsala University	SAMN02472039	GCA_000384965.1	REPR	ftp://ftp.ncbi.nlm.nih.gov/genomes/all/GCA/000/384/965/GCA_000384965.1_BBbMcIrM01	23555299	91-4	ftp://ftp.ncbi.nlm.nih.gov/genomes/all/GCA/000/384/965/GCA_000384965.1_BBbMcIrM01/GCA_000384965.1_BBbMcIrM01_genomic.fna.gz	ftp://ftp.ncbi.nlm.nih.gov/genomes/all/GCA/000/384/965/GCA_000384965.1_BBbMcIrM01/GCA_000384965.1_BBbMcIrM01_cds_from_genomic.fna.gz	GCA_000384965.1_BBbMcIrM01_cds_from_genomic.fna	Bacteria	Bartonella bovis	155194		Hyphomicrobiales	Alphaproteobacteria	Pseudomonadota	Bartonella
HG965802.1	FALSE	FALSE	FALSE	TRUE	TRUE	FALSE	TRUE	FALSE	TRUE	TRUE	FALSE	TRUE	TRUE	GCA_000612965.1_PRJEB4971_assembly_1_genomic.fna	Bartonella henselae	38323	PRJEB4971	230328	Pseudomonadota	Alphaproteobacteria	1.90538	38.2	chromosome I:NZ_HG965802.1/HG965802.1	-	1	1618	1471	2014-04-01	2022-04-11	Complete Genome	IHU - Mediterranee Infection	SAMEA3138985	GCA_000612965.1	REPR	ftp://ftp.ncbi.nlm.nih.gov/genomes/all/GCA/000/612/965/GCA_000612965.1_PRJEB4971_assembly_1	-	BM1374163	ftp://ftp.ncbi.nlm.nih.gov/genomes/all/GCA/000/612/965/GCA_000612965.1_PRJEB4971_assembly_1/GCA_000612965.1_PRJEB4971_assembly_1_genomic.fna.gz	ftp://ftp.ncbi.nlm.nih.gov/genomes/all/GCA/000/612/965/GCA_000612965.1_PRJEB4971_assembly_1/GCA_000612965.1_PRJEB4971_assembly_1_cds_from_genomic.fna.gz	GCA_000612965.1_PRJEB4971_assembly_1_cds_from_genomic.fna	Bacteria	Bartonella henselae	38323		Hyphomicrobiales	Alphaproteobacteria	Pseudomonadota	Bartonella
LN614830.1	FALSE	TRUE	FALSE	TRUE	TRUE	FALSE	TRUE	FALSE	TRUE	TRUE	FALSE	TRUE	TRUE	GCA_000953635.1_LMI_genomic.fna	Legionella micdadei	451	PRJEB7312	264511	Pseudomonadota	Gammaproteobacteria	3.31003	40.5	chromosome I:NZ_LN614830.1/LN614830.1	-	1	2949	2872	2014-10-21	2021-12-14	Complete Genome	Institut Pasteur	SAMEA2785665	GCA_000953635.1	REPR	ftp://ftp.ncbi.nlm.nih.gov/genomes/all/GCA/000/953/635/GCA_000953635.1_LMI	-	ATCC 33218	ftp://ftp.ncbi.nlm.nih.gov/genomes/all/GCA/000/953/635/GCA_000953635.1_LMI/GCA_000953635.1_LMI_genomic.fna.gz	ftp://ftp.ncbi.nlm.nih.gov/genomes/all/GCA/000/953/635/GCA_000953635.1_LMI/GCA_000953635.1_LMI_cds_from_genomic.fna.gz	GCA_000953635.1_LMI_cds_from_genomic.fna	Bacteria	Legionella micdadei	451		Legionellales	Gammaproteobacteria	Pseudomonadota	Legionella
CP010975.1	FALSE	TRUE	FALSE	TRUE	TRUE	FALSE	TRUE	FALSE	TRUE	TRUE	FALSE	TRUE	TRUE	GCA_000981765.1_ASM98176v1_genomic.fna	Kangiella geojedonensis	914150	PRJNA274215	274215	Pseudomonadota	Gammaproteobacteria	2.49524	43.8	chromosome:NZ_CP010975.1/CP010975.1	-	1	2323	2256	2015-04-29	2021-11-14	Complete Genome	Korea Research Institute of Bioscience and Biotechnology	SAMN03323776	GCA_000981765.1	REPR	ftp://ftp.ncbi.nlm.nih.gov/genomes/all/GCA/000/981/765/GCA_000981765.1_ASM98176v1	-	YCS-5	ftp://ftp.ncbi.nlm.nih.gov/genomes/all/GCA/000/981/765/GCA_000981765.1_ASM98176v1/GCA_000981765.1_ASM98176v1_genomic.fna.gz	ftp://ftp.ncbi.nlm.nih.gov/genomes/all/GCA/000/981/765/GCA_000981765.1_ASM98176v1/GCA_000981765.1_ASM98176v1_cds_from_genomic.fna.gz	GCA_000981765.1_ASM98176v1_cds_from_genomic.fna	Bacteria	Kangiella geojedonensis	914150		Kangiellales	Gammaproteobacteria	Pseudomonadota	Kangiella
CP058235.1	FALSE	FALSE	FALSE	TRUE	TRUE	FALSE	TRUE	FALSE	TRUE	TRUE	FALSE	TRUE	TRUE	GCA_013388295.1_ASM1338829v1_genomic.fna	Bartonella alsatica	52764	PRJNA641327	641327	Pseudomonadota	Alphaproteobacteria	1.65912	36.9	chromosome:NZ_CP058235.1/CP058235.1	-	1	1392	1283	2020-07-04	2022-04-19	Complete Genome	University Hospital Frankfurt, Goethe University, Institute for Medical Microbiology and Infection Control	SAMN15350025	GCA_013388295.1	REPR	ftp://ftp.ncbi.nlm.nih.gov/genomes/all/GCA/013/388/295/GCA_013388295.1_ASM1338829v1	-	CIP 105477	ftp://ftp.ncbi.nlm.nih.gov/genomes/all/GCA/013/388/295/GCA_013388295.1_ASM1338829v1/GCA_013388295.1_ASM1338829v1_genomic.fna.gz	ftp://ftp.ncbi.nlm.nih.gov/genomes/all/GCA/013/388/295/GCA_013388295.1_ASM1338829v1/GCA_013388295.1_ASM1338829v1_cds_from_genomic.fna.gz	GCA_013388295.1_ASM1338829v1_cds_from_genomic.fna	Bacteria	Bartonella alsatica	52764		Hyphomicrobiales	Alphaproteobacteria	Pseudomonadota	Bartonella
CP059264.1	FALSE	TRUE	FALSE	TRUE	TRUE	FALSE	TRUE	FALSE	TRUE	TRUE	FALSE	TRUE	TRUE	GCA_013693915.1_ASM1369391v1_genomic.fna	Dechloromonas sp.	1917218	PRJNA607349	607349	Pseudomonadota	Betaproteobacteria	3.96196	64.1	chromosome:CP059264.1	-	1	3763	3428	2020-07-25	2020-07-25	Complete Genome	Singapore Centre for Environmental Life Sciences Engineering	SAMN15248434	GCA_013693915.1	-	ftp://ftp.ncbi.nlm.nih.gov/genomes/all/GCA/013/693/915/GCA_013693915.1_ASM1369391v1	-	SSD3	ftp://ftp.ncbi.nlm.nih.gov/genomes/all/GCA/013/693/915/GCA_013693915.1_ASM1369391v1/GCA_013693915.1_ASM1369391v1_genomic.fna.gz	ftp://ftp.ncbi.nlm.nih.gov/genomes/all/GCA/013/693/915/GCA_013693915.1_ASM1369391v1/GCA_013693915.1_ASM1369391v1_cds_from_genomic.fna.gz	GCA_013693915.1_ASM1369391v1_cds_from_genomic.fna	Bacteria	Dechloromonas sp.	1917218		Rhodocyclales	Betaproteobacteria	Pseudomonadota	Dechloromonas
CP059565.1	FALSE	TRUE	FALSE	FALSE	TRUE	FALSE	TRUE	FALSE	TRUE	TRUE	FALSE	TRUE	TRUE	GCA_014054885.1_ASM1405488v1_genomic.fna	Neisseria wadsworthii	607711	PRJNA647881	647881	Pseudomonadota	Betaproteobacteria	2.50153	48.7	chromosome:NZ_CP059565.1/CP059565.1	-	1	2409	2271	2020-08-04	2022-04-14	Complete Genome	INRS-Institut Armand-Frappier	SAMN15603185	GCA_014054885.1	REPR	ftp://ftp.ncbi.nlm.nih.gov/genomes/all/GCA/014/054/885/GCA_014054885.1_ASM1405488v1	-	DSM 22245	ftp://ftp.ncbi.nlm.nih.gov/genomes/all/GCA/014/054/885/GCA_014054885.1_ASM1405488v1/GCA_014054885.1_ASM1405488v1_genomic.fna.gz	ftp://ftp.ncbi.nlm.nih.gov/genomes/all/GCA/014/054/885/GCA_014054885.1_ASM1405488v1/GCA_014054885.1_ASM1405488v1_cds_from_genomic.fna.gz	GCA_014054885.1_ASM1405488v1_cds_from_genomic.fna	Bacteria	Neisseria wadsworthii	607711		Neisseriales	Betaproteobacteria	Pseudomonadota	Neisseria
CP059567.1	FALSE	TRUE	FALSE	TRUE	TRUE	FALSE	TRUE	FALSE	TRUE	TRUE	FALSE	TRUE	TRUE	GCA_014054965.1_ASM1405496v1_genomic.fna	Neisseria shayeganii	607712	PRJNA647881	647881	Pseudomonadota	Betaproteobacteria	2.41974	58	chromosome:NZ_CP059567.1/CP059567.1	-	1	2508	2328	2020-08-04	2022-04-14	Complete Genome	INRS-Institut Armand-Frappier	SAMN15603183	GCA_014054965.1	REPR	ftp://ftp.ncbi.nlm.nih.gov/genomes/all/GCA/014/054/965/GCA_014054965.1_ASM1405496v1	-	DSM 22244	ftp://ftp.ncbi.nlm.nih.gov/genomes/all/GCA/014/054/965/GCA_014054965.1_ASM1405496v1/GCA_014054965.1_ASM1405496v1_genomic.fna.gz	ftp://ftp.ncbi.nlm.nih.gov/genomes/all/GCA/014/054/965/GCA_014054965.1_ASM1405496v1/GCA_014054965.1_ASM1405496v1_cds_from_genomic.fna.gz	GCA_014054965.1_ASM1405496v1_cds_from_genomic.fna	Bacteria	Neisseria shayeganii	607712		Neisseriales	Betaproteobacteria	Pseudomonadota	Neisseria
CP059570.1	FALSE	TRUE	FALSE	FALSE	TRUE	FALSE	TRUE	FALSE	TRUE	TRUE	FALSE	TRUE	TRUE	GCA_014055005.1_ASM1405500v1_genomic.fna	Neisseria dentiae	194197	PRJNA647881	647881	Pseudomonadota	Betaproteobacteria	2.75593	54.4	chromosome:NZ_CP059570.1/CP059570.1	-	1	2665	2452	2020-08-04	2022-09-04	Complete Genome	INRS-Institut Armand-Frappier	SAMN15603181	GCA_014055005.1	-	ftp://ftp.ncbi.nlm.nih.gov/genomes/all/GCA/014/055/005/GCA_014055005.1_ASM1405500v1	-	DSM 19151	ftp://ftp.ncbi.nlm.nih.gov/genomes/all/GCA/014/055/005/GCA_014055005.1_ASM1405500v1/GCA_014055005.1_ASM1405500v1_genomic.fna.gz	ftp://ftp.ncbi.nlm.nih.gov/genomes/all/GCA/014/055/005/GCA_014055005.1_ASM1405500v1/GCA_014055005.1_ASM1405500v1_cds_from_genomic.fna.gz	GCA_014055005.1_ASM1405500v1_cds_from_genomic.fna	Bacteria	Neisseria dentiae	194197		Neisseriales	Betaproteobacteria	Pseudomonadota	Neisseria
CP060414.1	FALSE	TRUE	FALSE	FALSE	TRUE	FALSE	TRUE	FALSE	TRUE	TRUE	FALSE	TRUE	TRUE	GCA_014297595.1_ASM1429759v1_genomic.fna	Neisseria musculi	1815583	PRJNA656535	656535	Pseudomonadota	Betaproteobacteria	2.93307	53.1916	chromosome:NZ_CP060414.1/CP060414.1; plasmid unnamed:NZ_CP060415.1/CP060415.1	-	2	2952	2703	2020-08-26	2022-04-19	Complete Genome	Institute for Genome Sciences, University of Maryland, Baltimore	SAMN15791842	GCA_014297595.1	REPR	ftp://ftp.ncbi.nlm.nih.gov/genomes/all/GCA/014/297/595/GCA_014297595.1_ASM1429759v1	-	NW831	ftp://ftp.ncbi.nlm.nih.gov/genomes/all/GCA/014/297/595/GCA_014297595.1_ASM1429759v1/GCA_014297595.1_ASM1429759v1_genomic.fna.gz	ftp://ftp.ncbi.nlm.nih.gov/genomes/all/GCA/014/297/595/GCA_014297595.1_ASM1429759v1/GCA_014297595.1_ASM1429759v1_cds_from_genomic.fna.gz	GCA_014297595.1_ASM1429759v1_cds_from_genomic.fna	Bacteria	Neisseria musculi	1815583		Neisseriales	Betaproteobacteria	Pseudomonadota	Neisseria
CP110721.1	FALSE	TRUE	FALSE	FALSE	TRUE	FALSE	TRUE	FALSE	TRUE	TRUE	FALSE	TRUE	TRUE	GCA_014596425.2_ASM1459642v2_genomic.fna	Neisseria sp. RH3002v2g	1871109	PRJNA328015	328015	Pseudomonadota	Betaproteobacteria	2.22314	49.6	chromosome:CP110721.1	-	1	-	-	2022-11-09	2022-11-14	Complete Genome	Kingston University	SAMN05362870	GCA_014596425.2	-	ftp://ftp.ncbi.nlm.nih.gov/genomes/all/GCA/014/596/425/GCA_014596425.2_ASM1459642v2	-	RH3002v2g	ftp://ftp.ncbi.nlm.nih.gov/genomes/all/GCA/014/596/425/GCA_014596425.2_ASM1459642v2/GCA_014596425.2_ASM1459642v2_genomic.fna.gz	ftp://ftp.ncbi.nlm.nih.gov/genomes/all/GCA/014/596/425/GCA_014596425.2_ASM1459642v2/GCA_014596425.2_ASM1459642v2_cds_from_genomic.fna.gz	GCA_014596425.2_ASM1459642v2_cds_from_genomic.fna	Bacteria	Neisseria sp. RH3002v2g	1871109		Neisseriales	Betaproteobacteria	Pseudomonadota	Neisseria
CP067393.1	FALSE	TRUE	FALSE	TRUE	TRUE	FALSE	TRUE	FALSE	TRUE	TRUE	FALSE	TRUE	TRUE	GCA_016653615.1_ASM1665361v1_genomic.fna	Entomomonas asaccharolytica	2785331	PRJNA689002	689002	Pseudomonadota	Gammaproteobacteria	3.23691	36.4	chromosome:NZ_CP067393.1/CP067393.1	-	1	3033	2936	2021-01-17	2022-01-28	Complete Genome	Institute of Microbiology	SAMN17193215	GCA_016653615.1	REPR	ftp://ftp.ncbi.nlm.nih.gov/genomes/all/GCA/016/653/615/GCA_016653615.1_ASM1665361v1	-	F2A	ftp://ftp.ncbi.nlm.nih.gov/genomes/all/GCA/016/653/615/GCA_016653615.1_ASM1665361v1/GCA_016653615.1_ASM1665361v1_genomic.fna.gz	ftp://ftp.ncbi.nlm.nih.gov/genomes/all/GCA/016/653/615/GCA_016653615.1_ASM1665361v1/GCA_016653615.1_ASM1665361v1_cds_from_genomic.fna.gz	GCA_016653615.1_ASM1665361v1_cds_from_genomic.fna	Bacteria	Entomomonas asaccharolytica	2785331		Pseudomonadales	Gammaproteobacteria	Pseudomonadota	Entomomonas
CP072524.1	FALSE	TRUE	FALSE	FALSE	TRUE	FALSE	TRUE	FALSE	TRUE	TRUE	FALSE	TRUE	TRUE	GCA_017753665.1_ASM1775366v1_genomic.fna	Neisseria sicca	490	PRJNA714501	714501	Pseudomonadota	Betaproteobacteria	2.56641	51.1	chromosome:NZ_CP072524.1/CP072524.1	-	1	2418	2256	2021-04-05	2022-04-14	Complete Genome	First Affiliated Hospital, School of Medicine, Zhejiang University	SAMN18451419	GCA_017753665.1	REPR	ftp://ftp.ncbi.nlm.nih.gov/genomes/all/GCA/017/753/665/GCA_017753665.1_ASM1775366v1	-	NS20201025	ftp://ftp.ncbi.nlm.nih.gov/genomes/all/GCA/017/753/665/GCA_017753665.1_ASM1775366v1/GCA_017753665.1_ASM1775366v1_genomic.fna.gz	ftp://ftp.ncbi.nlm.nih.gov/genomes/all/GCA/017/753/665/GCA_017753665.1_ASM1775366v1/GCA_017753665.1_ASM1775366v1_cds_from_genomic.fna.gz	GCA_017753665.1_ASM1775366v1_cds_from_genomic.fna	Bacteria	Neisseria sicca	490		Neisseriales	Betaproteobacteria	Pseudomonadota	Neisseria
CP061293.1	FALSE	TRUE	FALSE	TRUE	TRUE	FALSE	TRUE	FALSE	TRUE	TRUE	FALSE	TRUE	TRUE	GCA_018687495.1_ASM1868749v1_genomic.fna	Polynucleobacter sp. MWH-Svant-W18	1855909	PRJNA295639	295639	Pseudomonadota	Betaproteobacteria	1.77046	45.8	chromosome:NZ_CP061293.1/CP061293.1	-	1	1805	1745	2021-06-03	2022-08-02	Complete Genome	University of Innsbruck	SAMN08383924	GCA_018687495.1	-	ftp://ftp.ncbi.nlm.nih.gov/genomes/all/GCA/018/687/495/GCA_018687495.1_ASM1868749v1	-	MWH-Svant-W18	ftp://ftp.ncbi.nlm.nih.gov/genomes/all/GCA/018/687/495/GCA_018687495.1_ASM1868749v1/GCA_018687495.1_ASM1868749v1_genomic.fna.gz	ftp://ftp.ncbi.nlm.nih.gov/genomes/all/GCA/018/687/495/GCA_018687495.1_ASM1868749v1/GCA_018687495.1_ASM1868749v1_cds_from_genomic.fna.gz	GCA_018687495.1_ASM1868749v1_cds_from_genomic.fna	Bacteria	Polynucleobacter sp. MWH-Svant-W18	1855909		Burkholderiales	Betaproteobacteria	Pseudomonadota	Polynucleobacter
CP064782.1	FALSE	TRUE	FALSE	TRUE	TRUE	FALSE	TRUE	FALSE	TRUE	TRUE	FALSE	TRUE	TRUE	GCA_018905915.1_ASM1890591v1_genomic.fna	Azospira inquinata	2785627	PRJNA675128	675128	Pseudomonadota	Betaproteobacteria	3.27746	62.7	chromosome:NZ_CP064782.1/CP064782.1	-	1	2956	2846	2021-06-16	2021-12-19	Complete Genome	Louisiana State University	SAMN16690065	GCA_018905915.1	REPR	ftp://ftp.ncbi.nlm.nih.gov/genomes/all/GCA/018/905/915/GCA_018905915.1_ASM1890591v1	-	Azo-3	ftp://ftp.ncbi.nlm.nih.gov/genomes/all/GCA/018/905/915/GCA_018905915.1_ASM1890591v1/GCA_018905915.1_ASM1890591v1_genomic.fna.gz	ftp://ftp.ncbi.nlm.nih.gov/genomes/all/GCA/018/905/915/GCA_018905915.1_ASM1890591v1/GCA_018905915.1_ASM1890591v1_cds_from_genomic.fna.gz	GCA_018905915.1_ASM1890591v1_cds_from_genomic.fna	Bacteria	Azospira inquinata	2785627		Rhodocyclales	Betaproteobacteria	Pseudomonadota	Azospira
AP024238.1	FALSE	TRUE	FALSE	TRUE	TRUE	FALSE	TRUE	FALSE	TRUE	TRUE	FALSE	TRUE	TRUE	GCA_019973615.1_ASM1997361v1_genomic.fna	Rhodoferax sp. MIZ03	2798804	PRJDB10411	746803	Pseudomonadota	Betaproteobacteria	4.93668	56.4	chromosome:NZ_AP024238.1/AP024238.1	-	1	4563	4416	2021-07-14	2022-07-30	Complete Genome	RIKEN-BRC	SAMD00265974	GCA_019973615.1	-	ftp://ftp.ncbi.nlm.nih.gov/genomes/all/GCA/019/973/615/GCA_019973615.1_ASM1997361v1	34431720	MIZ03	ftp://ftp.ncbi.nlm.nih.gov/genomes/all/GCA/019/973/615/GCA_019973615.1_ASM1997361v1/GCA_019973615.1_ASM1997361v1_genomic.fna.gz	ftp://ftp.ncbi.nlm.nih.gov/genomes/all/GCA/019/973/615/GCA_019973615.1_ASM1997361v1/GCA_019973615.1_ASM1997361v1_cds_from_genomic.fna.gz	GCA_019973615.1_ASM1997361v1_cds_from_genomic.fna	Bacteria	Rhodoferax sp. MIZ03	2798804		Burkholderiales	Betaproteobacteria	Pseudomonadota	Rhodoferax
CP087114.1	FALSE	FALSE	FALSE	TRUE	TRUE	FALSE	TRUE	FALSE	TRUE	TRUE	FALSE	TRUE	TRUE	GCA_022559585.1_ASM2255958v1_genomic.fna	Bartonella machadoae	2893471	PRJNA778951	778951	Pseudomonadota	Alphaproteobacteria	2.7086	39	chromosome:NZ_CP087114.1/CP087114.1	-	1	2544	2279	2022-03-14	2022-04-17	Complete Genome	School of Agricultural and Veterinarian Sciences (FCAV)	SAMN23010494	GCA_022559585.1	REPR	ftp://ftp.ncbi.nlm.nih.gov/genomes/all/GCA/022/559/585/GCA_022559585.1_ASM2255958v1	-	46A	ftp://ftp.ncbi.nlm.nih.gov/genomes/all/GCA/022/559/585/GCA_022559585.1_ASM2255958v1/GCA_022559585.1_ASM2255958v1_genomic.fna.gz	ftp://ftp.ncbi.nlm.nih.gov/genomes/all/GCA/022/559/585/GCA_022559585.1_ASM2255958v1/GCA_022559585.1_ASM2255958v1_cds_from_genomic.fna.gz	GCA_022559585.1_ASM2255958v1_cds_from_genomic.fna	Bacteria	Bartonella machadoae	2893471		Hyphomicrobiales	Alphaproteobacteria	Pseudomonadota	Bartonella
CP094241.1	FALSE	TRUE	FALSE	FALSE	TRUE	FALSE	TRUE	FALSE	TRUE	TRUE	FALSE	TRUE	TRUE	GCA_022749495.1_ASM2274949v1_genomic.fna	Neisseria macacae ATCC 33926	997348	PRJNA815950	815950	Pseudomonadota	Betaproteobacteria	2.80197	51.1	chromosome:NZ_CP094241.1/CP094241.1	-	1	2667	2514	2022-03-29	2022-03-31	Complete Genome	Korea University	SAMN26652324	GCA_022749495.1	REPR	ftp://ftp.ncbi.nlm.nih.gov/genomes/all/GCA/022/749/495/GCA_022749495.1_ASM2274949v1	-	ATCC 33926	ftp://ftp.ncbi.nlm.nih.gov/genomes/all/GCA/022/749/495/GCA_022749495.1_ASM2274949v1/GCA_022749495.1_ASM2274949v1_genomic.fna.gz	ftp://ftp.ncbi.nlm.nih.gov/genomes/all/GCA/022/749/495/GCA_022749495.1_ASM2274949v1/GCA_022749495.1_ASM2274949v1_cds_from_genomic.fna.gz	GCA_022749495.1_ASM2274949v1_cds_from_genomic.fna	Bacteria	Neisseria macacae	496		Neisseriales	Betaproteobacteria	Pseudomonadota	Neisseria
CP091522.1	FALSE	TRUE	FALSE	FALSE	TRUE	FALSE	TRUE	FALSE	TRUE	TRUE	FALSE	TRUE	TRUE	GCA_022870825.1_ASM2287082v1_genomic.fna	Neisseria sp. Dent CA1/247	2912675	PRJNA788950	788950	Pseudomonadota	Betaproteobacteria	2.74921	50.8	chromosome:NZ_CP091522.1/CP091522.1	-	1	2661	2531	2022-04-11	2022-04-14	Complete Genome	INRS-Centre Armand-Frappier Sante Biotechnologie	SAMN24043416	GCA_022870825.1	-	ftp://ftp.ncbi.nlm.nih.gov/genomes/all/GCA/022/870/825/GCA_022870825.1_ASM2287082v1	-	Dent CA1/247	ftp://ftp.ncbi.nlm.nih.gov/genomes/all/GCA/022/870/825/GCA_022870825.1_ASM2287082v1/GCA_022870825.1_ASM2287082v1_genomic.fna.gz	ftp://ftp.ncbi.nlm.nih.gov/genomes/all/GCA/022/870/825/GCA_022870825.1_ASM2287082v1/GCA_022870825.1_ASM2287082v1_cds_from_genomic.fna.gz	GCA_022870825.1_ASM2287082v1_cds_from_genomic.fna	Bacteria	Neisseria sp. Dent CA1/247	2912675		Neisseriales	Betaproteobacteria	Pseudomonadota	Neisseria
CP091509.1	FALSE	TRUE	FALSE	FALSE	TRUE	FALSE	TRUE	FALSE	TRUE	TRUE	FALSE	TRUE	TRUE	GCA_022870885.1_ASM2287088v1_genomic.fna	Neisseria dumasiana	1931275	PRJNA788950	788950	Pseudomonadota	Betaproteobacteria	2.67956	50.4	chromosome:NZ_CP091509.1/CP091509.1	-	1	2502	2369	2022-04-11	2022-04-14	Complete Genome	INRS-Centre Armand-Frappier Sante Biotechnologie	SAMN24043413	GCA_022870885.1	REPR	ftp://ftp.ncbi.nlm.nih.gov/genomes/all/GCA/022/870/885/GCA_022870885.1_ASM2287088v1	-	LMG 30012	ftp://ftp.ncbi.nlm.nih.gov/genomes/all/GCA/022/870/885/GCA_022870885.1_ASM2287088v1/GCA_022870885.1_ASM2287088v1_genomic.fna.gz	ftp://ftp.ncbi.nlm.nih.gov/genomes/all/GCA/022/870/885/GCA_022870885.1_ASM2287088v1/GCA_022870885.1_ASM2287088v1_cds_from_genomic.fna.gz	GCA_022870885.1_ASM2287088v1_cds_from_genomic.fna	Bacteria	Neisseria dumasiana	1931275		Neisseriales	Betaproteobacteria	Pseudomonadota	Neisseria
CP091510.1	FALSE	TRUE	FALSE	FALSE	TRUE	FALSE	TRUE	FALSE	TRUE	TRUE	FALSE	TRUE	TRUE	GCA_022870905.1_ASM2287090v1_genomic.fna	Neisseria arctica	1470200	PRJNA788950	788950	Pseudomonadota	Betaproteobacteria	2.37822	46.4	chromosome:NZ_CP091510.1/CP091510.1	-	1	2202	2107	2022-04-11	2022-04-14	Complete Genome	INRS-Centre Armand-Frappier Sante Biotechnologie	SAMN24043412	GCA_022870905.1	REPR	ftp://ftp.ncbi.nlm.nih.gov/genomes/all/GCA/022/870/905/GCA_022870905.1_ASM2287090v1	-	KH1503	ftp://ftp.ncbi.nlm.nih.gov/genomes/all/GCA/022/870/905/GCA_022870905.1_ASM2287090v1/GCA_022870905.1_ASM2287090v1_genomic.fna.gz	ftp://ftp.ncbi.nlm.nih.gov/genomes/all/GCA/022/870/905/GCA_022870905.1_ASM2287090v1/GCA_022870905.1_ASM2287090v1_cds_from_genomic.fna.gz	GCA_022870905.1_ASM2287090v1_cds_from_genomic.fna	Bacteria	Neisseria arctica	1470200		Neisseriales	Betaproteobacteria	Pseudomonadota	Neisseria
CP091516.1	FALSE	TRUE	FALSE	FALSE	TRUE	FALSE	TRUE	FALSE	TRUE	TRUE	FALSE	TRUE	TRUE	GCA_022870985.1_ASM2287098v1_genomic.fna	Kingella potus	265175	PRJNA788950	788950	Pseudomonadota	Betaproteobacteria	2.45143	57.696	chromosome:NZ_CP091516.1/CP091516.1; plasmid p1Npotu:NZ_CP091517.1/CP091517.1	-	2	2933	2217	2022-04-11	2022-04-14	Complete Genome	INRS-Centre Armand-Frappier Sante Biotechnologie	SAMN24043408	GCA_022870985.1	-	ftp://ftp.ncbi.nlm.nih.gov/genomes/all/GCA/022/870/985/GCA_022870985.1_ASM2287098v1	-	3/SID/1128	ftp://ftp.ncbi.nlm.nih.gov/genomes/all/GCA/022/870/985/GCA_022870985.1_ASM2287098v1/GCA_022870985.1_ASM2287098v1_genomic.fna.gz	ftp://ftp.ncbi.nlm.nih.gov/genomes/all/GCA/022/870/985/GCA_022870985.1_ASM2287098v1/GCA_022870985.1_ASM2287098v1_cds_from_genomic.fna.gz	GCA_022870985.1_ASM2287098v1_cds_from_genomic.fna	Bacteria	Kingella potus	265175		Neisseriales	Betaproteobacteria	Pseudomonadota	Kingella
CP083444.1	FALSE	FALSE	FALSE	TRUE	TRUE	FALSE	TRUE	FALSE	TRUE	TRUE	FALSE	TRUE	TRUE	GCA_023920085.1_ASM2392008v1_genomic.fna	Bartonella taylorii	33046	PRJNA763173	763173	Pseudomonadota	Alphaproteobacteria	1.94831	38.8	chromosome:NZ_CP083444.1/CP083444.1	-	1	1712	1619	2022-06-27	2022-06-29	Complete Genome	The University of Basel	SAMN21428279	GCA_023920085.1	REPR	ftp://ftp.ncbi.nlm.nih.gov/genomes/all/GCA/023/920/085/GCA_023920085.1_ASM2392008v1	-	IBS296	ftp://ftp.ncbi.nlm.nih.gov/genomes/all/GCA/023/920/085/GCA_023920085.1_ASM2392008v1/GCA_023920085.1_ASM2392008v1_genomic.fna.gz	ftp://ftp.ncbi.nlm.nih.gov/genomes/all/GCA/023/920/085/GCA_023920085.1_ASM2392008v1/GCA_023920085.1_ASM2392008v1_cds_from_genomic.fna.gz	GCA_023920085.1_ASM2392008v1_cds_from_genomic.fna	Bacteria	Bartonella taylorii	33046		Hyphomicrobiales	Alphaproteobacteria	Pseudomonadota	Bartonella
CP119391.1	FALSE	TRUE	FALSE	TRUE	TRUE	FALSE	TRUE	FALSE	TRUE	TRUE	FALSE	TRUE	TRUE	GCA_031886125.1_ASM3188612v1_genomic.fna	Halomonas piscis	3031727	PRJNA940285	940285	Pseudomonadota	Gammaproteobacteria	3.22707	63.3	chromosome:NZ_CP119391.1/CP119391.1	-	1	3025	2880	2023-09-25	2023-09-29	Complete Genome	Korea Research Institute of Bioscience and Biotechnology (KRIBB)	SAMN33560840	GCA_031886125.1	-	ftp://ftp.ncbi.nlm.nih.gov/genomes/all/GCA/031/886/125/GCA_031886125.1_ASM3188612v1	-	SG2L-4	ftp://ftp.ncbi.nlm.nih.gov/genomes/all/GCA/031/886/125/GCA_031886125.1_ASM3188612v1/GCA_031886125.1_ASM3188612v1_genomic.fna.gz	ftp://ftp.ncbi.nlm.nih.gov/genomes/all/GCA/031/886/125/GCA_031886125.1_ASM3188612v1/GCA_031886125.1_ASM3188612v1_cds_from_genomic.fna.gz	GCA_031886125.1_ASM3188612v1_cds_from_genomic.fna	Bacteria	Halomonas piscis	3031727		Oceanospirillales	Gammaproteobacteria	Pseudomonadota	Halomonas
CP135138.1	FALSE	TRUE	FALSE	TRUE	TRUE	FALSE	TRUE	FALSE	TRUE	TRUE	FALSE	TRUE	TRUE	GCA_032248735.1_ASM3224873v1_genomic.fna	Moraxella sp. DOX410	3076087	PRJNA1019065	1019065	Pseudomonadota	Gammaproteobacteria	2.60024	43.7122	chromosome:CP135138.1; plasmid unnamed1:CP135139.1; plasmid unnamed2:CP135140.1; plasmid unnamed3:CP135141.1; plasmid unnamed4:CP135142.1	-	5	2356	2252	2023-10-01	2023-10-01	Complete Genome	Nakdonggang National Institute of Biological Resources	SAMN37472091	GCA_032248735.1	-	ftp://ftp.ncbi.nlm.nih.gov/genomes/all/GCA/032/248/735/GCA_032248735.1_ASM3224873v1	-	DOX410	ftp://ftp.ncbi.nlm.nih.gov/genomes/all/GCA/032/248/735/GCA_032248735.1_ASM3224873v1/GCA_032248735.1_ASM3224873v1_genomic.fna.gz	ftp://ftp.ncbi.nlm.nih.gov/genomes/all/GCA/032/248/735/GCA_032248735.1_ASM3224873v1/GCA_032248735.1_ASM3224873v1_cds_from_genomic.fna.gz	GCA_032248735.1_ASM3224873v1_cds_from_genomic.fna	Bacteria	Moraxella sp. DOX410	3076087		Moraxellales	Gammaproteobacteria	Pseudomonadota	Moraxella
CP135440.1	FALSE	TRUE	FALSE	FALSE	TRUE	FALSE	TRUE	FALSE	TRUE	TRUE	FALSE	TRUE	TRUE	GCA_032342915.1_ASM3234291v1_genomic.fna	Neisseria sp. DTU_2021_1001991_1_SI_NGA_ILE_055	3077590	PRJEB56918	896467	Pseudomonadota	Betaproteobacteria	2.40149	49.4	chromosome:CP135440.1	-	1	2291	2184	2023-10-04	2023-10-04	Complete Genome	Centre for Genomic Epidemiology, National Food Institute, Technical University of Denmark (DTU), Denmark	SAMEA111505057	GCA_032342915.1	-	ftp://ftp.ncbi.nlm.nih.gov/genomes/all/GCA/032/342/915/GCA_032342915.1_ASM3234291v1	-	DTU_2021_1001991_1_SI_NGA_ILE_055	ftp://ftp.ncbi.nlm.nih.gov/genomes/all/GCA/032/342/915/GCA_032342915.1_ASM3234291v1/GCA_032342915.1_ASM3234291v1_genomic.fna.gz	ftp://ftp.ncbi.nlm.nih.gov/genomes/all/GCA/032/342/915/GCA_032342915.1_ASM3234291v1/GCA_032342915.1_ASM3234291v1_cds_from_genomic.fna.gz	GCA_032342915.1_ASM3234291v1_cds_from_genomic.fna	Bacteria	Neisseria sp. DTU_2021_1001991_1_SI_NGA_ILE_055	3077590		Neisseriales	Betaproteobacteria	Pseudomonadota	Neisseria
LT906482.1	FALSE	TRUE	FALSE	FALSE	TRUE	FALSE	TRUE	FALSE	TRUE	TRUE	FALSE	TRUE	TRUE	GCA_900187105.1_50618_F01_genomic.fna	Eikenella corrodens	539	PRJEB6403	251923	Pseudomonadota	Betaproteobacteria	2.19258	55.7	chromosome 1:NZ_LT906482.1/LT906482.1	-	1	2216	2100	2017-08-15	2021-12-15	Complete Genome	Wellcome Sanger Institute	SAMEA4412678	GCA_900187105.1	REPR	ftp://ftp.ncbi.nlm.nih.gov/genomes/all/GCA/900/187/105/GCA_900187105.1_50618_F01	-	NCTC10596	ftp://ftp.ncbi.nlm.nih.gov/genomes/all/GCA/900/187/105/GCA_900187105.1_50618_F01/GCA_900187105.1_50618_F01_genomic.fna.gz	ftp://ftp.ncbi.nlm.nih.gov/genomes/all/GCA/900/187/105/GCA_900187105.1_50618_F01/GCA_900187105.1_50618_F01_cds_from_genomic.fna.gz	GCA_900187105.1_50618_F01_cds_from_genomic.fna	Bacteria	Eikenella corrodens	539		Neisseriales	Betaproteobacteria	Pseudomonadota	Eikenella
LT906434.1	FALSE	TRUE	FALSE	FALSE	TRUE	FALSE	TRUE	FALSE	TRUE	TRUE	FALSE	TRUE	TRUE	GCA_900187305.1_51470_F02_genomic.fna	Neisseria zoodegmatis	326523	PRJEB6403	251923	Pseudomonadota	Betaproteobacteria	2.55252	50.9	chromosome 1:NZ_LT906434.1/LT906434.1	-	1	2410	2283	2017-08-15	2021-12-16	Complete Genome	Wellcome Sanger Institute	SAMEA4504057	GCA_900187305.1	REPR	ftp://ftp.ncbi.nlm.nih.gov/genomes/all/GCA/900/187/305/GCA_900187305.1_51470_F02	-	NCTC12230	ftp://ftp.ncbi.nlm.nih.gov/genomes/all/GCA/900/187/305/GCA_900187305.1_51470_F02/GCA_900187305.1_51470_F02_genomic.fna.gz	ftp://ftp.ncbi.nlm.nih.gov/genomes/all/GCA/900/187/305/GCA_900187305.1_51470_F02/GCA_900187305.1_51470_F02_cds_from_genomic.fna.gz	GCA_900187305.1_51470_F02_cds_from_genomic.fna	Bacteria	Neisseria zoodegmatis	326523		Neisseriales	Betaproteobacteria	Pseudomonadota	Neisseria
LS483369.1	FALSE	TRUE	FALSE	FALSE	TRUE	FALSE	TRUE	FALSE	TRUE	TRUE	FALSE	TRUE	TRUE	GCA_900475315.1_43721_G02_genomic.fna	Neisseria cinerea	483	PRJEB6403	251923	Pseudomonadota	Betaproteobacteria	1.8329	50.9	chromosome 1:NZ_LS483369.1/LS483369.1	-	1	1815	1700	2018-06-17	2021-12-16	Complete Genome	Wellcome Sanger Institute	SAMEA3714889	GCA_900475315.1	REPR	ftp://ftp.ncbi.nlm.nih.gov/genomes/all/GCA/900/475/315/GCA_900475315.1_43721_G02	-	NCTC10294	ftp://ftp.ncbi.nlm.nih.gov/genomes/all/GCA/900/475/315/GCA_900475315.1_43721_G02/GCA_900475315.1_43721_G02_genomic.fna.gz	ftp://ftp.ncbi.nlm.nih.gov/genomes/all/GCA/900/475/315/GCA_900475315.1_43721_G02/GCA_900475315.1_43721_G02_cds_from_genomic.fna.gz	GCA_900475315.1_43721_G02_cds_from_genomic.fna	Bacteria	Neisseria cinerea	483		Neisseriales	Betaproteobacteria	Pseudomonadota	Neisseria
LR134343.1	FALSE	TRUE	FALSE	TRUE	TRUE	FALSE	TRUE	FALSE	TRUE	TRUE	FALSE	TRUE	TRUE	GCA_900637105.1_48290_D02_genomic.fna	Moraxella cuniculi	34061	PRJEB6403	251923	Pseudomonadota	Gammaproteobacteria	2.20287	44.2	chromosome 1:NZ_LR134343.1/LR134343.1	-	1	2019	1932	2018-12-19	2022-09-14	Complete Genome	Wellcome Sanger Institute	SAMEA4040025	GCA_900637105.1	REPR	ftp://ftp.ncbi.nlm.nih.gov/genomes/all/GCA/900/637/105/GCA_900637105.1_48290_D02	-	NCTC10297	ftp://ftp.ncbi.nlm.nih.gov/genomes/all/GCA/900/637/105/GCA_900637105.1_48290_D02/GCA_900637105.1_48290_D02_genomic.fna.gz	ftp://ftp.ncbi.nlm.nih.gov/genomes/all/GCA/900/637/105/GCA_900637105.1_48290_D02/GCA_900637105.1_48290_D02_cds_from_genomic.fna.gz	GCA_900637105.1_48290_D02_cds_from_genomic.fna	Bacteria	Moraxella cuniculi	34061		Moraxellales	Gammaproteobacteria	Pseudomonadota	Moraxella
LR134527.1	FALSE	FALSE	FALSE	TRUE	TRUE	FALSE	TRUE	FALSE	TRUE	TRUE	FALSE	TRUE	TRUE	GCA_900638615.1_58174_F01_genomic.fna	Bartonella elizabethae	807	PRJEB6403	251923	Pseudomonadota	Alphaproteobacteria	2.01854	38.4	chromosome 1:NZ_LR134527.1/LR134527.1	-	1	1711	1595	2018-12-19	2022-04-14	Complete Genome	Wellcome Sanger Institute	SAMEA104307704	GCA_900638615.1	REPR	ftp://ftp.ncbi.nlm.nih.gov/genomes/all/GCA/900/638/615/GCA_900638615.1_58174_F01	-	NCTC12898	ftp://ftp.ncbi.nlm.nih.gov/genomes/all/GCA/900/638/615/GCA_900638615.1_58174_F01/GCA_900638615.1_58174_F01_genomic.fna.gz	ftp://ftp.ncbi.nlm.nih.gov/genomes/all/GCA/900/638/615/GCA_900638615.1_58174_F01/GCA_900638615.1_58174_F01_cds_from_genomic.fna.gz	GCA_900638615.1_58174_F01_cds_from_genomic.fna	Bacteria	Bartonella elizabethae	807		Hyphomicrobiales	Alphaproteobacteria	Pseudomonadota	Bartonella
LR134529.1	FALSE	FALSE	FALSE	TRUE	TRUE	FALSE	TRUE	FALSE	TRUE	TRUE	FALSE	TRUE	TRUE	GCA_900638635.1_58174_G01_genomic.fna	Bartonella vinsonii	33047	PRJEB6403	251923	Pseudomonadota	Alphaproteobacteria	1.99508	39.1	chromosome 1:NZ_LR134529.1/LR134529.1	-	1	1805	1667	2018-12-19	2022-04-14	Complete Genome	Wellcome Sanger Institute	SAMEA104307705	GCA_900638635.1	REPR	ftp://ftp.ncbi.nlm.nih.gov/genomes/all/GCA/900/638/635/GCA_900638635.1_58174_G01	-	NCTC12905	ftp://ftp.ncbi.nlm.nih.gov/genomes/all/GCA/900/638/635/GCA_900638635.1_58174_G01/GCA_900638635.1_58174_G01_genomic.fna.gz	ftp://ftp.ncbi.nlm.nih.gov/genomes/all/GCA/900/638/635/GCA_900638635.1_58174_G01/GCA_900638635.1_58174_G01_cds_from_genomic.fna.gz	GCA_900638635.1_58174_G01_cds_from_genomic.fna	Bacteria	Bartonella vinsonii	33047		Hyphomicrobiales	Alphaproteobacteria	Pseudomonadota	Bartonella
LR134533.1	FALSE	TRUE	FALSE	FALSE	TRUE	FALSE	TRUE	FALSE	TRUE	TRUE	FALSE	TRUE	TRUE	GCA_900638685.1_58882_C02_genomic.fna	Neisseria weaveri	28091	PRJEB6403	251923	Pseudomonadota	Betaproteobacteria	2.23848	49.1	chromosome 1:NZ_LR134533.1/LR134533.1	-	1	2098	2006	2018-12-19	2021-12-16	Complete Genome	Wellcome Sanger Institute	SAMEA104338429	GCA_900638685.1	REPR	ftp://ftp.ncbi.nlm.nih.gov/genomes/all/GCA/900/638/685/GCA_900638685.1_58882_C02	-	NCTC12742	ftp://ftp.ncbi.nlm.nih.gov/genomes/all/GCA/900/638/685/GCA_900638685.1_58882_C02/GCA_900638685.1_58882_C02_genomic.fna.gz	ftp://ftp.ncbi.nlm.nih.gov/genomes/all/GCA/900/638/685/GCA_900638685.1_58882_C02/GCA_900638685.1_58882_C02_cds_from_genomic.fna.gz	GCA_900638685.1_58882_C02_cds_from_genomic.fna	Bacteria	Neisseria weaveri	28091		Neisseriales	Betaproteobacteria	Pseudomonadota	Neisseria
LR778301.1	TRUE	TRUE	FALSE	TRUE	TRUE	FALSE	TRUE	FALSE	TRUE	TRUE	FALSE	TRUE	TRUE	GCA_902813185.1_Denitratisoma_oestradiolicum_DSM16959_genomic.fna	Denitratisoma oestradiolicum	311182	PRJEB37013	650084	Pseudomonadota	Betaproteobacteria	4.29341	62.1349	chromosome I:NZ_LR778301.1/LR778301.1; plasmid pI:NZ_LR778302.1/LR778302.1	-	2	4009	3885	2020-08-03	2021-12-17	Complete Genome	Genoscope CEA	SAMEA6601835	GCA_902813185.1	REPR	ftp://ftp.ncbi.nlm.nih.gov/genomes/all/GCA/902/813/185/GCA_902813185.1_Denitratisoma_oestradiolicum_DSM16959	-	DSM 16959	ftp://ftp.ncbi.nlm.nih.gov/genomes/all/GCA/902/813/185/GCA_902813185.1_Denitratisoma_oestradiolicum_DSM16959/GCA_902813185.1_Denitratisoma_oestradiolicum_DSM16959_genomic.fna.gz	ftp://ftp.ncbi.nlm.nih.gov/genomes/all/GCA/902/813/185/GCA_902813185.1_Denitratisoma_oestradiolicum_DSM16959/GCA_902813185.1_Denitratisoma_oestradiolicum_DSM16959_cds_from_genomic.fna.gz	GCA_902813185.1_Denitratisoma_oestradiolicum_DSM16959_cds_from_genomic.fna	Bacteria	Denitratisoma oestradiolicum	311182		Nitrosomonadales	Betaproteobacteria	Pseudomonadota	Denitratisoma
LR884459.1	FALSE	TRUE	FALSE	TRUE	TRUE	FALSE	TRUE	FALSE	TRUE	TRUE	FALSE	TRUE	TRUE	GCA_904848165.1_ASM90484816v1_genomic.fna	Psychrobacter arenosus	256326	PRJEB40380	674216	Pseudomonadota	Gammaproteobacteria	3.69689	44.8	chromosome 1:NZ_LR884459.1/LR884459.1	-	1	2954	2849	2020-10-30	2021-11-03	Complete Genome	MAX PLANCK INSTITUTE FOR DEVELOPMENTAL BIOLOGY	SAMEA7339714	GCA_904848165.1	REPR	ftp://ftp.ncbi.nlm.nih.gov/genomes/all/GCA/904/848/165/GCA_904848165.1_ASM90484816v1	-	Psychrobacter arenosus R7	ftp://ftp.ncbi.nlm.nih.gov/genomes/all/GCA/904/848/165/GCA_904848165.1_ASM90484816v1/GCA_904848165.1_ASM90484816v1_genomic.fna.gz	ftp://ftp.ncbi.nlm.nih.gov/genomes/all/GCA/904/848/165/GCA_904848165.1_ASM90484816v1/GCA_904848165.1_ASM90484816v1_cds_from_genomic.fna.gz	GCA_904848165.1_ASM90484816v1_cds_from_genomic.fna	Bacteria	Psychrobacter arenosus	256326		Moraxellales	Gammaproteobacteria	Pseudomonadota	Psychrobacter
OW969598.1	FALSE	TRUE	FALSE	FALSE	TRUE	FALSE	TRUE	FALSE	TRUE	TRUE	FALSE	TRUE	TRUE	GCA_943181435.1_Q6792_genomic.fna	Neisseria sp. Marseille-Q6792	2937985	PRJEB52424	840624	Pseudomonadota	Betaproteobacteria	2.02452	51	chromosome contig00001:OW969598.1	-	1	-	-	2022-05-20	2022-05-22	Complete Genome	IHU - Mediterranee Infection	SAMEA14414186	GCA_943181435.1	-	ftp://ftp.ncbi.nlm.nih.gov/genomes/all/GCA/943/181/435/GCA_943181435.1_Q6792	-	Marseille-Q6792	ftp://ftp.ncbi.nlm.nih.gov/genomes/all/GCA/943/181/435/GCA_943181435.1_Q6792/GCA_943181435.1_Q6792_genomic.fna.gz	ftp://ftp.ncbi.nlm.nih.gov/genomes/all/GCA/943/181/435/GCA_943181435.1_Q6792/GCA_943181435.1_Q6792_cds_from_genomic.fna.gz	GCA_943181435.1_Q6792_cds_from_genomic.fna	Bacteria	Neisseria sp. Marseille-Q6792	2937985		Neisseriales	Betaproteobacteria	Pseudomonadota	Neisseria
OY762068.1	FALSE	TRUE	FALSE	TRUE	TRUE	FALSE	TRUE	FALSE	TRUE	TRUE	FALSE	TRUE	TRUE	GCA_963665065.1_piCycPorc2.Rhodoferax_sp_1.1_genomic.fna	uncultured Rhodoferax sp.	223188	PRJEB68645	1038120	Pseudomonadota	Betaproteobacteria	5.26273	56.5	chromosome 1:OY762068.1	-	1	-	-	2023-11-10	2023-11-11	Complete Genome	WELLCOME SANGER INSTITUTE	SAMEA114301106	GCA_963665065.1	-	ftp://ftp.ncbi.nlm.nih.gov/genomes/all/GCA/963/665/065/GCA_963665065.1_piCycPorc2.Rhodoferax_sp_1.1	-	cb30231b-8da6-4265-abb7-4f80a7e9a9d0	ftp://ftp.ncbi.nlm.nih.gov/genomes/all/GCA/963/665/065/GCA_963665065.1_piCycPorc2.Rhodoferax_sp_1.1/GCA_963665065.1_piCycPorc2.Rhodoferax_sp_1.1_genomic.fna.gz	ftp://ftp.ncbi.nlm.nih.gov/genomes/all/GCA/963/665/065/GCA_963665065.1_piCycPorc2.Rhodoferax_sp_1.1/GCA_963665065.1_piCycPorc2.Rhodoferax_sp_1.1_cds_from_genomic.fna.gz	GCA_963665065.1_piCycPorc2.Rhodoferax_sp_1.1_cds_from_genomic.fna	Bacteria	uncultured Rhodoferax sp.	223188		Burkholderiales	Betaproteobacteria	Pseudomonadota	Rhodoferax
NZ_CP013145.1	FALSE	TRUE	FALSE	TRUE	TRUE	FALSE	TRUE	FALSE	TRUE	TRUE	FALSE	TRUE	TRUE	GCF_001444365.1_ASM144436v1_genomic.fna	Colwellia sp. MT41	58049	PRJNA29235	29235	Pseudomonadota	Gammaproteobacteria	4.33795	39.4	chromosome:NZ_CP013145.1/CP013145.1	-	1	3761	3567	2015-11-17	2022-10-09	Complete Genome	J. Craig Venter Institute	SAMN04255090	GCA_001444365.1	-	ftp://ftp.ncbi.nlm.nih.gov/genomes/all/GCF/001/444/365/GCF_001444365.1_ASM144436v1	-	MT41	ftp://ftp.ncbi.nlm.nih.gov/genomes/all/GCF/001/444/365/GCF_001444365.1_ASM144436v1/GCF_001444365.1_ASM144436v1_genomic.fna.gz	ftp://ftp.ncbi.nlm.nih.gov/genomes/all/GCF/001/444/365/GCF_001444365.1_ASM144436v1/GCF_001444365.1_ASM144436v1_cds_from_genomic.fna.gz	GCF_001444365.1_ASM144436v1_cds_from_genomic.fna	Bacteria	Colwellia sp. MT41	58049		Alteromonadales	Gammaproteobacteria	Pseudomonadota	Colwellia
NZ_CP013341.1	FALSE	TRUE	FALSE	FALSE	TRUE	FALSE	TRUE	FALSE	TRUE	TRUE	FALSE	TRUE	TRUE	GCF_001455205.1_ASM145520v1_genomic.fna	Nitrosomonas ureae	44577	PRJNA304608	304608	Pseudomonadota	Betaproteobacteria	3.30782	44.5	chromosome:NZ_CP013341.1/CP013341.1	-	1	3097	2951	2015-12-02	2022-09-25	Complete Genome	University of Alberta	SAMN04305135	GCA_001455205.1	REPR	ftp://ftp.ncbi.nlm.nih.gov/genomes/all/GCF/001/455/205/GCF_001455205.1_ASM145520v1	26966201	Nm10	ftp://ftp.ncbi.nlm.nih.gov/genomes/all/GCF/001/455/205/GCF_001455205.1_ASM145520v1/GCF_001455205.1_ASM145520v1_genomic.fna.gz	ftp://ftp.ncbi.nlm.nih.gov/genomes/all/GCF/001/455/205/GCF_001455205.1_ASM145520v1/GCF_001455205.1_ASM145520v1_cds_from_genomic.fna.gz	GCF_001455205.1_ASM145520v1_cds_from_genomic.fna	Bacteria	Nitrosomonas ureae	44577		Nitrosomonadales	Betaproteobacteria	Pseudomonadota	Nitrosomonas
NZ_CP013692.1	FALSE	TRUE	FALSE	TRUE	TRUE	FALSE	TRUE	FALSE	TRUE	TRUE	FALSE	TRUE	TRUE	GCF_001477625.1_ASM147762v1_genomic.fna	Paucibacter sp. KCTC 42545	1768242	PRJNA305460	305460	Pseudomonadota	Betaproteobacteria	5.16916	63.2	chromosome:NZ_CP013692.1/CP013692.1	-	1	4492	4334	2015-12-22	2023-02-06	Complete Genome	Korean Research Institute of BioSicence and BioTechnology	SAMN04325384	GCA_001477625.1	-	ftp://ftp.ncbi.nlm.nih.gov/genomes/all/GCF/001/477/625/GCF_001477625.1_ASM147762v1	-	KCTC 42545	ftp://ftp.ncbi.nlm.nih.gov/genomes/all/GCF/001/477/625/GCF_001477625.1_ASM147762v1/GCF_001477625.1_ASM147762v1_genomic.fna.gz	ftp://ftp.ncbi.nlm.nih.gov/genomes/all/GCF/001/477/625/GCF_001477625.1_ASM147762v1/GCF_001477625.1_ASM147762v1_cds_from_genomic.fna.gz	GCF_001477625.1_ASM147762v1_cds_from_genomic.fna	Bacteria	Paucibacter sp. KCTC 42545	1768242		Burkholderiales	Betaproteobacteria	Pseudomonadota	Roseateles
NZ_CP014234.1	FALSE	TRUE	FALSE	TRUE	TRUE	FALSE	TRUE	FALSE	TRUE	TRUE	FALSE	TRUE	TRUE	GCF_001553955.1_ASM155395v1_genomic.fna	Moraxella osloensis	34062	PRJNA282954	282954	Pseudomonadota	Gammaproteobacteria	2.64914	43.5846	chromosome:NZ_CP014234.1/CP014234.1; plasmid unnamed1:NZ_CP014238.1/CP014238.1; plasmid unnamed2:NZ_CP014237.1/CP014237.1; plasmid unnamed3:NZ_CP014236.1/CP014236.1; plasmid unnamed4:NZ_CP014235.1/CP014235.1	-	5	2379	2252	2016-02-09	2022-10-09	Complete Genome	The Forsyth Institute	SAMN04435858	GCA_001553955.1	REPR	ftp://ftp.ncbi.nlm.nih.gov/genomes/all/GCF/001/553/955/GCF_001553955.1_ASM155395v1	-	CCUG 350	ftp://ftp.ncbi.nlm.nih.gov/genomes/all/GCF/001/553/955/GCF_001553955.1_ASM155395v1/GCF_001553955.1_ASM155395v1_genomic.fna.gz	ftp://ftp.ncbi.nlm.nih.gov/genomes/all/GCF/001/553/955/GCF_001553955.1_ASM155395v1/GCF_001553955.1_ASM155395v1_cds_from_genomic.fna.gz	GCF_001553955.1_ASM155395v1_cds_from_genomic.fna	Bacteria	Moraxella osloensis	34062		Moraxellales	Gammaproteobacteria	Pseudomonadota	Moraxella
NZ_CP012418.1	FALSE	TRUE	FALSE	TRUE	TRUE	FALSE	TRUE	FALSE	TRUE	TRUE	FALSE	TRUE	TRUE	GCF_001708405.1_ASM170840v1_genomic.fna	Kangiella sediminilitoris	1144748	PRJNA293128	293128	Pseudomonadota	Gammaproteobacteria	2.49614	43.4	chromosome:NZ_CP012418.1/CP012418.1	-	1	2367	2303	2016-08-23	2021-11-14	Complete Genome	Korea Research Institute of Bioscience and Biotechnology	SAMN03997282	GCA_001708405.1	REPR	ftp://ftp.ncbi.nlm.nih.gov/genomes/all/GCF/001/708/405/GCF_001708405.1_ASM170840v1	-	KCTC 23892	ftp://ftp.ncbi.nlm.nih.gov/genomes/all/GCF/001/708/405/GCF_001708405.1_ASM170840v1/GCF_001708405.1_ASM170840v1_genomic.fna.gz	ftp://ftp.ncbi.nlm.nih.gov/genomes/all/GCF/001/708/405/GCF_001708405.1_ASM170840v1/GCF_001708405.1_ASM170840v1_cds_from_genomic.fna.gz	GCF_001708405.1_ASM170840v1_cds_from_genomic.fna	Bacteria	Kangiella sediminilitoris	1144748		Kangiellales	Gammaproteobacteria	Pseudomonadota	Kangiella
NZ_CP019781.1	FALSE	FALSE	FALSE	FALSE	TRUE	FALSE	TRUE	FALSE	TRUE	TRUE	FALSE	TRUE	TRUE	GCF_002022505.1_ASM202250v1_genomic.fna	Bartonella sp. WD16.2	1933904	PRJNA360985	360985	Pseudomonadota	Alphaproteobacteria	1.763	37.6	chromosome:NZ_CP019781.1/CP019781.1	-	1	1531	1367	2017-03-07	2022-10-09	Complete Genome	University of Basel	SAMN06213866	GCA_002022505.1	-	ftp://ftp.ncbi.nlm.nih.gov/genomes/all/GCF/002/022/505/GCF_002022505.1_ASM202250v1	-	WD16.2	ftp://ftp.ncbi.nlm.nih.gov/genomes/all/GCF/002/022/505/GCF_002022505.1_ASM202250v1/GCF_002022505.1_ASM202250v1_genomic.fna.gz	ftp://ftp.ncbi.nlm.nih.gov/genomes/all/GCF/002/022/505/GCF_002022505.1_ASM202250v1/GCF_002022505.1_ASM202250v1_cds_from_genomic.fna.gz	GCF_002022505.1_ASM202250v1_cds_from_genomic.fna	Bacteria	Bartonella sp. WD16.2	1933904		Hyphomicrobiales	Alphaproteobacteria	Pseudomonadota	Bartonella
NZ_CP019789.1	FALSE	FALSE	FALSE	FALSE	TRUE	FALSE	TRUE	FALSE	TRUE	TRUE	FALSE	TRUE	TRUE	GCF_002022685.1_ASM202268v1_genomic.fna	Bartonella schoenbuchensis R1	687861	PRJNA360985	360985	Pseudomonadota	Alphaproteobacteria	1.72849	37.8129	chromosome:NZ_CP019789.1/CP019789.1; plasmid pVbh_BscR1:NZ_CP019790.1/CP019790.1	-	2	1588	1359	2017-03-07	2022-10-09	Chromosome	University of Basel	SAMN06213864	GCA_002022685.1	-	ftp://ftp.ncbi.nlm.nih.gov/genomes/all/GCF/002/022/685/GCF_002022685.1_ASM202268v1	-	R1	ftp://ftp.ncbi.nlm.nih.gov/genomes/all/GCF/002/022/685/GCF_002022685.1_ASM202268v1/GCF_002022685.1_ASM202268v1_genomic.fna.gz	ftp://ftp.ncbi.nlm.nih.gov/genomes/all/GCF/002/022/685/GCF_002022685.1_ASM202268v1/GCF_002022685.1_ASM202268v1_cds_from_genomic.fna.gz	GCF_002022685.1_ASM202268v1_cds_from_genomic.fna	Bacteria	Bartonella schoenbuchensis	165694		Hyphomicrobiales	Alphaproteobacteria	Pseudomonadota	Bartonella
NZ_CP020452.2	FALSE	TRUE	FALSE	FALSE	TRUE	FALSE	TRUE	FALSE	TRUE	TRUE	FALSE	TRUE	TRUE	GCF_002073715.2_ASM207371v2_genomic.fna	Neisseria mucosa	488	PRJNA231221	231221	Pseudomonadota	Betaproteobacteria	2.78394	50.9	chromosome:NZ_CP020452.2/CP020452.2	-	1	2625	2416	2017-03-29	2022-03-07	Complete Genome	US Food and Drug Administration	SAMN04875586	GCA_002073715.2	-	ftp://ftp.ncbi.nlm.nih.gov/genomes/all/GCF/002/073/715/GCF_002073715.2_ASM207371v2	-	FDAARGOS_260	ftp://ftp.ncbi.nlm.nih.gov/genomes/all/GCF/002/073/715/GCF_002073715.2_ASM207371v2/GCF_002073715.2_ASM207371v2_genomic.fna.gz	ftp://ftp.ncbi.nlm.nih.gov/genomes/all/GCF/002/073/715/GCF_002073715.2_ASM207371v2/GCF_002073715.2_ASM207371v2_cds_from_genomic.fna.gz	GCF_002073715.2_ASM207371v2_cds_from_genomic.fna	Bacteria	Neisseria mucosa	488		Neisseriales	Betaproteobacteria	Pseudomonadota	Neisseria
NZ_CP018059.1	FALSE	TRUE	FALSE	TRUE	TRUE	FALSE	TRUE	FALSE	TRUE	TRUE	FALSE	TRUE	TRUE	GCF_002080125.1_ASM208012v1_genomic.fna	Moraxella catarrhalis	480	PRJNA350869	350869	Pseudomonadota	Gammaproteobacteria	1.99439	41.5581	chromosome:NZ_CP018059.1/CP018059.1; plasmid unnamed:NZ_CP018060.1/CP018060.1	-	2	1905	1813	2017-04-05	2022-10-09	Complete Genome	Griffith University	SAMN05949222	GCA_002080125.1	REPR	ftp://ftp.ncbi.nlm.nih.gov/genomes/all/GCF/002/080/125/GCF_002080125.1_ASM208012v1	-	CCRI-195ME	ftp://ftp.ncbi.nlm.nih.gov/genomes/all/GCF/002/080/125/GCF_002080125.1_ASM208012v1/GCF_002080125.1_ASM208012v1_genomic.fna.gz	ftp://ftp.ncbi.nlm.nih.gov/genomes/all/GCF/002/080/125/GCF_002080125.1_ASM208012v1/GCF_002080125.1_ASM208012v1_cds_from_genomic.fna.gz	GCF_002080125.1_ASM208012v1_cds_from_genomic.fna	Bacteria	Moraxella catarrhalis	480		Moraxellales	Gammaproteobacteria	Pseudomonadota	Moraxella
NZ_CP021138.1	FALSE	TRUE	FALSE	FALSE	TRUE	FALSE	TRUE	FALSE	TRUE	TRUE	FALSE	TRUE	TRUE	GCF_002162035.1_ASM216203v1_genomic.fna	Sulfuriferula sp. AH1	1985873	PRJNA385486	385486	Pseudomonadota	Betaproteobacteria	2.91615	54.9792	chromosome:NZ_CP021138.1/CP021138.1; plasmid unnamed:NZ_CP021139.1/CP021139.1	-	2	2954	2833	2017-05-31	2022-07-29	Complete Genome	University of Minnesota	SAMN06891141	GCA_002162035.1	-	ftp://ftp.ncbi.nlm.nih.gov/genomes/all/GCF/002/162/035/GCF_002162035.1_ASM216203v1	-	AH1	ftp://ftp.ncbi.nlm.nih.gov/genomes/all/GCF/002/162/035/GCF_002162035.1_ASM216203v1/GCF_002162035.1_ASM216203v1_genomic.fna.gz	ftp://ftp.ncbi.nlm.nih.gov/genomes/all/GCF/002/162/035/GCF_002162035.1_ASM216203v1/GCF_002162035.1_ASM216203v1_cds_from_genomic.fna.gz	GCF_002162035.1_ASM216203v1_cds_from_genomic.fna	Bacteria	Sulfuriferula sp. AH1	1985873		Nitrosomonadales	Betaproteobacteria	Pseudomonadota	Sulfuriferula
NZ_CP022527.1	FALSE	TRUE	FALSE	FALSE	TRUE	FALSE	TRUE	FALSE	TRUE	TRUE	FALSE	TRUE	TRUE	GCF_002237445.1_ASM223744v1_genomic.fna	Neisseria sp. KEM232	655307	PRJNA394664	394664	Pseudomonadota	Betaproteobacteria	2.37191	58.5	chromosome:NZ_CP022527.1/CP022527.1	-	1	2409	2267	2017-07-31	2022-07-29	Complete Genome	Gwangju Health University	SAMN07357172	GCA_002237445.1	-	ftp://ftp.ncbi.nlm.nih.gov/genomes/all/GCF/002/237/445/GCF_002237445.1_ASM223744v1	-	KEM232	ftp://ftp.ncbi.nlm.nih.gov/genomes/all/GCF/002/237/445/GCF_002237445.1_ASM223744v1/GCF_002237445.1_ASM223744v1_genomic.fna.gz	ftp://ftp.ncbi.nlm.nih.gov/genomes/all/GCF/002/237/445/GCF_002237445.1_ASM223744v1/GCF_002237445.1_ASM223744v1_cds_from_genomic.fna.gz	GCF_002237445.1_ASM223744v1_cds_from_genomic.fna	Bacteria	Neisseria sp. KEM232	655307		Neisseriales	Betaproteobacteria	Pseudomonadota	Neisseria
NZ_CP025120.1	FALSE	TRUE	FALSE	TRUE	TRUE	FALSE	TRUE	FALSE	TRUE	TRUE	FALSE	TRUE	TRUE	GCF_002838765.1_ASM283876v1_genomic.fna	Kangiella profundi	1561924	PRJNA419724	419724	Pseudomonadota	Gammaproteobacteria	2.65301	43.8	chromosome:NZ_CP025120.1/CP025120.1	-	1	2483	2415	2017-12-13	2021-10-31	Complete Genome	Shanghai Jiao Tong University	SAMN08132699	GCA_002838765.1	REPR	ftp://ftp.ncbi.nlm.nih.gov/genomes/all/GCF/002/838/765/GCF_002838765.1_ASM283876v1	-	FT102	ftp://ftp.ncbi.nlm.nih.gov/genomes/all/GCF/002/838/765/GCF_002838765.1_ASM283876v1/GCF_002838765.1_ASM283876v1_genomic.fna.gz	ftp://ftp.ncbi.nlm.nih.gov/genomes/all/GCF/002/838/765/GCF_002838765.1_ASM283876v1/GCF_002838765.1_ASM283876v1_cds_from_genomic.fna.gz	GCF_002838765.1_ASM283876v1_cds_from_genomic.fna	Bacteria	Kangiella profundi	1561924		Kangiellales	Gammaproteobacteria	Pseudomonadota	Kangiella
NZ_CP136962.1	FALSE	TRUE	FALSE	FALSE	TRUE	FALSE	TRUE	FALSE	TRUE	TRUE	FALSE	TRUE	TRUE	GCF_002863305.2_ASM286330v2_genomic.fna	Neisseria perflava	33053	PRJNA316969	316969	Pseudomonadota	Betaproteobacteria	2.34452	48.8	chromosome:NZ_CP136962.1/CP136962.1	-	1	2219	2124	2023-11-01	2023-11-03	Complete Genome	Loyola University Chicago	SAMN08193708	GCA_002863305.2	-	ftp://ftp.ncbi.nlm.nih.gov/genomes/all/GCF/002/863/305/GCF_002863305.2_ASM286330v2	-	UMB0023	ftp://ftp.ncbi.nlm.nih.gov/genomes/all/GCF/002/863/305/GCF_002863305.2_ASM286330v2/GCF_002863305.2_ASM286330v2_genomic.fna.gz	ftp://ftp.ncbi.nlm.nih.gov/genomes/all/GCF/002/863/305/GCF_002863305.2_ASM286330v2/GCF_002863305.2_ASM286330v2_cds_from_genomic.fna.gz	GCF_002863305.2_ASM286330v2_cds_from_genomic.fna	Bacteria	Neisseria perflava	33053		Neisseriales	Betaproteobacteria	Pseudomonadota	Neisseria
NZ_CP029789.1	FALSE	TRUE	FALSE	TRUE	TRUE	FALSE	TRUE	FALSE	TRUE	TRUE	FALSE	TRUE	TRUE	GCF_003209315.1_ASM320931v1_genomic.fna	Psychrobacter sp. YP14	2203895	PRJNA472840	472840	Pseudomonadota	Gammaproteobacteria	2.89531	44.6584	chromosome:NZ_CP029789.1/CP029789.1; plasmid pYP14a:NZ_CP029790.1/CP029790.1; plasmid pYP14b:NZ_CP029791.1/CP029791.1; plasmid pYP14c:NZ_CP029792.1/CP029792.1; plasmid pYP14d:NZ_CP029793.1/CP029793.1	-	5	2374	2262	2018-06-12	2021-11-01	Complete Genome	The First Institute of Oceanography,SOA	SAMN09245574	GCA_003209315.1	-	ftp://ftp.ncbi.nlm.nih.gov/genomes/all/GCF/003/209/315/GCF_003209315.1_ASM320931v1	-	YP14	ftp://ftp.ncbi.nlm.nih.gov/genomes/all/GCF/003/209/315/GCF_003209315.1_ASM320931v1/GCF_003209315.1_ASM320931v1_genomic.fna.gz	ftp://ftp.ncbi.nlm.nih.gov/genomes/all/GCF/003/209/315/GCF_003209315.1_ASM320931v1/GCF_003209315.1_ASM320931v1_cds_from_genomic.fna.gz	GCF_003209315.1_ASM320931v1_cds_from_genomic.fna	Bacteria	Psychrobacter sp. YP14	2203895		Moraxellales	Gammaproteobacteria	Pseudomonadota	Psychrobacter
NZ_CP031252.1	FALSE	TRUE	FALSE	FALSE	TRUE	FALSE	TRUE	FALSE	TRUE	TRUE	FALSE	TRUE	TRUE	GCF_003351545.1_ASM335154v1_genomic.fna	Neisseria elongata	495	PRJNA428178	428178	Pseudomonadota	Betaproteobacteria	2.39728	53.9	chromosome:NZ_CP031252.1/CP031252.1	-	1	2362	2221	2018-08-01	2022-03-04	Complete Genome	Centers for Disease Control and Prevention	SAMN09704973	GCA_003351545.1	REPR	ftp://ftp.ncbi.nlm.nih.gov/genomes/all/GCF/003/351/545/GCF_003351545.1_ASM335154v1	-	M15911	ftp://ftp.ncbi.nlm.nih.gov/genomes/all/GCF/003/351/545/GCF_003351545.1_ASM335154v1/GCF_003351545.1_ASM335154v1_genomic.fna.gz	ftp://ftp.ncbi.nlm.nih.gov/genomes/all/GCF/003/351/545/GCF_003351545.1_ASM335154v1/GCF_003351545.1_ASM335154v1_cds_from_genomic.fna.gz	GCF_003351545.1_ASM335154v1_cds_from_genomic.fna	Bacteria	Neisseria elongata	495		Neisseriales	Betaproteobacteria	Pseudomonadota	Neisseria
NZ_CP031253.1	FALSE	TRUE	FALSE	FALSE	TRUE	FALSE	TRUE	FALSE	TRUE	TRUE	FALSE	TRUE	TRUE	GCF_003351565.1_ASM335156v1_genomic.fna	Neisseria lactamica	486	PRJNA428178	428178	Pseudomonadota	Betaproteobacteria	2.20022	52.6	chromosome:NZ_CP031253.1/CP031253.1	-	1	2248	2094	2018-08-01	2022-03-04	Complete Genome	Centers for Disease Control and Prevention	SAMN09704838	GCA_003351565.1	REPR	ftp://ftp.ncbi.nlm.nih.gov/genomes/all/GCF/003/351/565/GCF_003351565.1_ASM335156v1	-	M17106	ftp://ftp.ncbi.nlm.nih.gov/genomes/all/GCF/003/351/565/GCF_003351565.1_ASM335156v1/GCF_003351565.1_ASM335156v1_genomic.fna.gz	ftp://ftp.ncbi.nlm.nih.gov/genomes/all/GCF/003/351/565/GCF_003351565.1_ASM335156v1/GCF_003351565.1_ASM335156v1_cds_from_genomic.fna.gz	GCF_003351565.1_ASM335156v1_cds_from_genomic.fna	Bacteria	Neisseria lactamica	486		Neisseriales	Betaproteobacteria	Pseudomonadota	Neisseria
NZ_CP031843.2	FALSE	FALSE	FALSE	TRUE	TRUE	FALSE	TRUE	FALSE	TRUE	TRUE	FALSE	TRUE	TRUE	GCF_003606325.2_ASM360632v3_genomic.fna	Bartonella kosoyi	2133959	PRJNA439376	439376	Pseudomonadota	Alphaproteobacteria	2.27616	38.4326	chromosome:NZ_CP031843.2/CP031843.2; plasmid pTLV-1:NZ_CP042964.1/CP042964.1	-	2	1950	1837	2018-09-28	2022-04-13	Complete Genome	The Hebrew University of Jerusalem	SAMN08765113	GCA_003606325.3	REPR	ftp://ftp.ncbi.nlm.nih.gov/genomes/all/GCF/003/606/325/GCF_003606325.2_ASM360632v3	32100689	Tel Aviv	ftp://ftp.ncbi.nlm.nih.gov/genomes/all/GCF/003/606/325/GCF_003606325.2_ASM360632v3/GCF_003606325.2_ASM360632v3_genomic.fna.gz	ftp://ftp.ncbi.nlm.nih.gov/genomes/all/GCF/003/606/325/GCF_003606325.2_ASM360632v3/GCF_003606325.2_ASM360632v3_cds_from_genomic.fna.gz	GCF_003606325.2_ASM360632v3_cds_from_genomic.fna	Bacteria	Bartonella kosoyi	2133959		Hyphomicrobiales	Alphaproteobacteria	Pseudomonadota	Bartonella
NZ_CP031844.2	FALSE	FALSE	FALSE	TRUE	TRUE	FALSE	TRUE	FALSE	TRUE	TRUE	FALSE	TRUE	TRUE	GCF_003606345.3_ASM360634v3_genomic.fna	Bartonella krasnovii	2267275	PRJNA439376	439376	Pseudomonadota	Alphaproteobacteria	2.18662	38.1508	chromosome:NZ_CP031844.2/CP031844.2; plasmid pOE11-1:NZ_CP042965.1/CP042965.1	-	2	1841	1710	2018-09-28	2022-03-20	Complete Genome	The Hebrew University of Jerusalem	SAMN08765112	GCA_003606345.3	REPR	ftp://ftp.ncbi.nlm.nih.gov/genomes/all/GCF/003/606/345/GCF_003606345.3_ASM360634v3	32100689	OE 1-1	ftp://ftp.ncbi.nlm.nih.gov/genomes/all/GCF/003/606/345/GCF_003606345.3_ASM360634v3/GCF_003606345.3_ASM360634v3_genomic.fna.gz	ftp://ftp.ncbi.nlm.nih.gov/genomes/all/GCF/003/606/345/GCF_003606345.3_ASM360634v3/GCF_003606345.3_ASM360634v3_cds_from_genomic.fna.gz	GCF_003606345.3_ASM360634v3_cds_from_genomic.fna	Bacteria	Bartonella krasnovii	2267275		Hyphomicrobiales	Alphaproteobacteria	Pseudomonadota	Bartonella
NZ_CP029822.1	FALSE	TRUE	TRUE	FALSE	TRUE	FALSE	TRUE	FALSE	TRUE	TRUE	FALSE	TRUE	TRUE	GCF_003991975.1_ASM399197v1_genomic.fna	Entomomonas moraniae	2213226	PRJNA474573	474573	Pseudomonadota	Gammaproteobacteria	3.33748	38.1	chromosome:NZ_CP029822.1/CP029822.1	-	1	3120	3022	2019-01-04	2021-11-11	Complete Genome	China Agricultural University	SAMN09355261	GCA_003991975.1	REPR	ftp://ftp.ncbi.nlm.nih.gov/genomes/all/GCF/003/991/975/GCF_003991975.1_ASM399197v1	31560340	QZS01	ftp://ftp.ncbi.nlm.nih.gov/genomes/all/GCF/003/991/975/GCF_003991975.1_ASM399197v1/GCF_003991975.1_ASM399197v1_genomic.fna.gz	ftp://ftp.ncbi.nlm.nih.gov/genomes/all/GCF/003/991/975/GCF_003991975.1_ASM399197v1/GCF_003991975.1_ASM399197v1_cds_from_genomic.fna.gz	GCF_003991975.1_ASM399197v1_cds_from_genomic.fna	Bacteria	Entomomonas moraniae	2213226		Pseudomonadales	Gammaproteobacteria	Pseudomonadota	Entomomonas
NZ_CP032096.1	FALSE	TRUE	FALSE	FALSE	TRUE	FALSE	TRUE	FALSE	TRUE	TRUE	FALSE	TRUE	TRUE	GCF_004786015.1_ASM478601v1_genomic.fna	Hydrogenovibrio crunogenus	39765	PRJNA488626	488626	Pseudomonadota	Gammaproteobacteria	2.45326	42.6	chromosome:NZ_CP032096.1/CP032096.1	-	1	2334	2266	2019-04-12	2022-10-09	Complete Genome	University of Hamburg	SAMN09937998	GCA_004786015.1	REPR	ftp://ftp.ncbi.nlm.nih.gov/genomes/all/GCF/004/786/015/GCF_004786015.1_ASM478601v1	-	SP-41	ftp://ftp.ncbi.nlm.nih.gov/genomes/all/GCF/004/786/015/GCF_004786015.1_ASM478601v1/GCF_004786015.1_ASM478601v1_genomic.fna.gz	ftp://ftp.ncbi.nlm.nih.gov/genomes/all/GCF/004/786/015/GCF_004786015.1_ASM478601v1/GCF_004786015.1_ASM478601v1_cds_from_genomic.fna.gz	GCF_004786015.1_ASM478601v1_cds_from_genomic.fna	Bacteria	Hydrogenovibrio crunogenus	39765		Thiotrichales	Gammaproteobacteria	Pseudomonadota	Hydrogenovibrio
NZ_CP039731.1	FALSE	TRUE	FALSE	TRUE	TRUE	FALSE	TRUE	FALSE	TRUE	TRUE	FALSE	TRUE	TRUE	GCF_005155025.1_ASM515502v1_genomic.fna	Aquitalea aquatilis	1537400	PRJNA534005	534005	Pseudomonadota	Betaproteobacteria	4.35989	59.7	chromosome:NZ_CP039731.1/CP039731.1	-	1	4095	3926	2019-05-06	2022-04-19	Complete Genome	Kyung Hee University	SAMN11475374	GCA_005155025.1	REPR	ftp://ftp.ncbi.nlm.nih.gov/genomes/all/GCF/005/155/025/GCF_005155025.1_ASM515502v1	-	THG-DN7.12	ftp://ftp.ncbi.nlm.nih.gov/genomes/all/GCF/005/155/025/GCF_005155025.1_ASM515502v1/GCF_005155025.1_ASM515502v1_genomic.fna.gz	ftp://ftp.ncbi.nlm.nih.gov/genomes/all/GCF/005/155/025/GCF_005155025.1_ASM515502v1/GCF_005155025.1_ASM515502v1_cds_from_genomic.fna.gz	GCF_005155025.1_ASM515502v1_cds_from_genomic.fna	Bacteria	Aquitalea aquatilis	1537400		Neisseriales	Betaproteobacteria	Pseudomonadota	Aquitalea
NZ_CP039886.1	FALSE	TRUE	FALSE	FALSE	TRUE	FALSE	TRUE	FALSE	TRUE	TRUE	FALSE	TRUE	TRUE	GCF_005221285.1_ASM522128v1_genomic.fna	Neisseria flavescens	484	PRJNA533546	533546	Pseudomonadota	Betaproteobacteria	2.23188	49	chromosome:NZ_CP039886.1/CP039886.1	-	1	2264	2086	2019-05-07	2022-04-11	Complete Genome	King's College London	SAMN11461057	GCA_005221285.1	REPR	ftp://ftp.ncbi.nlm.nih.gov/genomes/all/GCF/005/221/285/GCF_005221285.1_ASM522128v1	-	ATCC 13120	ftp://ftp.ncbi.nlm.nih.gov/genomes/all/GCF/005/221/285/GCF_005221285.1_ASM522128v1/GCF_005221285.1_ASM522128v1_genomic.fna.gz	ftp://ftp.ncbi.nlm.nih.gov/genomes/all/GCF/005/221/285/GCF_005221285.1_ASM522128v1/GCF_005221285.1_ASM522128v1_cds_from_genomic.fna.gz	GCF_005221285.1_ASM522128v1_cds_from_genomic.fna	Bacteria	Neisseria flavescens	484		Neisseriales	Betaproteobacteria	Pseudomonadota	Neisseria
NZ_CP039887.1	FALSE	TRUE	FALSE	FALSE	TRUE	FALSE	TRUE	FALSE	TRUE	TRUE	FALSE	TRUE	TRUE	GCF_005221305.1_ASM522130v1_genomic.fna	Neisseria subflava	28449	PRJNA533546	533546	Pseudomonadota	Betaproteobacteria	2.19566	49.5	chromosome:NZ_CP039887.1/CP039887.1	-	1	2100	1976	2019-05-07	2022-04-11	Complete Genome	King's College London	SAMN11461056	GCA_005221305.1	REPR	ftp://ftp.ncbi.nlm.nih.gov/genomes/all/GCF/005/221/305/GCF_005221305.1_ASM522130v1	-	ATCC 49275	ftp://ftp.ncbi.nlm.nih.gov/genomes/all/GCF/005/221/305/GCF_005221305.1_ASM522130v1/GCF_005221305.1_ASM522130v1_genomic.fna.gz	ftp://ftp.ncbi.nlm.nih.gov/genomes/all/GCF/005/221/305/GCF_005221305.1_ASM522130v1/GCF_005221305.1_ASM522130v1_cds_from_genomic.fna.gz	GCF_005221305.1_ASM522130v1_cds_from_genomic.fna	Bacteria	Neisseria subflava	28449		Neisseriales	Betaproteobacteria	Pseudomonadota	Neisseria
NZ_CP040504.1	FALSE	TRUE	FALSE	FALSE	TRUE	FALSE	TRUE	FALSE	TRUE	TRUE	FALSE	TRUE	TRUE	GCF_005886145.1_ASM588614v1_genomic.fna	Neisseria sp. oral taxon 014 str. F0314	641149	PRJNA543187	543187	Pseudomonadota	Betaproteobacteria	2.50216	52.9	chromosome:NZ_CP040504.1/CP040504.1	-	1	2384	2276	2019-05-29	2022-08-03	Chromosome	University of Technology Sydney	SAMN02463843	GCA_005886145.1	-	ftp://ftp.ncbi.nlm.nih.gov/genomes/all/GCF/005/886/145/GCF_005886145.1_ASM588614v1	-	F0314	ftp://ftp.ncbi.nlm.nih.gov/genomes/all/GCF/005/886/145/GCF_005886145.1_ASM588614v1/GCF_005886145.1_ASM588614v1_genomic.fna.gz	ftp://ftp.ncbi.nlm.nih.gov/genomes/all/GCF/005/886/145/GCF_005886145.1_ASM588614v1/GCF_005886145.1_ASM588614v1_cds_from_genomic.fna.gz	GCF_005886145.1_ASM588614v1_cds_from_genomic.fna	Bacteria	Neisseria sp. oral taxon 014	641148		Neisseriales	Betaproteobacteria	Pseudomonadota	Neisseria
NZ_AP019516.1	FALSE	TRUE	FALSE	TRUE	TRUE	FALSE	TRUE	FALSE	TRUE	TRUE	FALSE	TRUE	TRUE	GCF_007182895.1_ASM718289v1_genomic.fna	Psychrobacter sp. KH172YL61	2517899	PRJNA521446	521446	Pseudomonadota	Gammaproteobacteria	3.18821	44	chromosome:NZ_AP019516.1/AP019516.1	-	1	3395	2444	2019-03-12	2022-03-04	Complete Genome	Keio University	SAMN10888087	GCA_007182895.1	-	ftp://ftp.ncbi.nlm.nih.gov/genomes/all/GCF/007/182/895/GCF_007182895.1_ASM718289v1	-	KH172YL61	ftp://ftp.ncbi.nlm.nih.gov/genomes/all/GCF/007/182/895/GCF_007182895.1_ASM718289v1/GCF_007182895.1_ASM718289v1_genomic.fna.gz	ftp://ftp.ncbi.nlm.nih.gov/genomes/all/GCF/007/182/895/GCF_007182895.1_ASM718289v1/GCF_007182895.1_ASM718289v1_cds_from_genomic.fna.gz	GCF_007182895.1_ASM718289v1_cds_from_genomic.fna	Bacteria	Psychrobacter sp. KH172YL61	2517899		Moraxellales	Gammaproteobacteria	Pseudomonadota	Psychrobacter
NZ_CP020914.1	TRUE	TRUE	FALSE	TRUE	TRUE	FALSE	TRUE	FALSE	TRUE	TRUE	FALSE	TRUE	TRUE	GCF_007833355.1_ASM783335v1_genomic.fna	Denitratisoma sp. DHT3	1981880	PRJNA381870	381870	Pseudomonadota	Betaproteobacteria	3.65566	64.9	chromosome:NZ_CP020914.1/CP020914.1	-	1	3412	3292	2019-08-05	2022-09-27	Chromosome	Academia Sinica	SAMN06690189	GCA_007833355.1	-	ftp://ftp.ncbi.nlm.nih.gov/genomes/all/GCF/007/833/355/GCF_007833355.1_ASM783335v1	-	DHT3	ftp://ftp.ncbi.nlm.nih.gov/genomes/all/GCF/007/833/355/GCF_007833355.1_ASM783335v1/GCF_007833355.1_ASM783335v1_genomic.fna.gz	ftp://ftp.ncbi.nlm.nih.gov/genomes/all/GCF/007/833/355/GCF_007833355.1_ASM783335v1/GCF_007833355.1_ASM783335v1_cds_from_genomic.fna.gz	GCF_007833355.1_ASM783335v1_cds_from_genomic.fna	Bacteria	Denitratisoma sp. DHT3	1981880		Nitrosomonadales	Betaproteobacteria	Pseudomonadota	Denitratisoma
NZ_CP021520.1	FALSE	TRUE	FALSE	FALSE	TRUE	FALSE	TRUE	FALSE	TRUE	TRUE	FALSE	TRUE	TRUE	GCF_008330805.1_ASM833080v1_genomic.fna	Neisseria meningitidis	487	PRJNA386981	386981	Pseudomonadota	Betaproteobacteria	2.15744	51.8	chromosome:NZ_CP021520.1/CP021520.1	-	1	2123	1935	2019-09-09	2022-04-14	Complete Genome	Orebro University Hospital	SAMN07137410	GCA_008330805.1	REPR	ftp://ftp.ncbi.nlm.nih.gov/genomes/all/GCF/008/330/805/GCF_008330805.1_ASM833080v1	-	2025-07-11	ftp://ftp.ncbi.nlm.nih.gov/genomes/all/GCF/008/330/805/GCF_008330805.1_ASM833080v1/GCF_008330805.1_ASM833080v1_genomic.fna.gz	ftp://ftp.ncbi.nlm.nih.gov/genomes/all/GCF/008/330/805/GCF_008330805.1_ASM833080v1/GCF_008330805.1_ASM833080v1_cds_from_genomic.fna.gz	GCF_008330805.1_ASM833080v1_cds_from_genomic.fna	Bacteria	Neisseria meningitidis	487		Neisseriales	Betaproteobacteria	Pseudomonadota	Neisseria
NZ_CP031699.1	FALSE	TRUE	FALSE	FALSE	TRUE	FALSE	TRUE	FALSE	TRUE	TRUE	FALSE	TRUE	TRUE	GCF_008806995.1_ASM880699v1_genomic.fna	Neisseria animalis	492	PRJNA486547	486547	Pseudomonadota	Betaproteobacteria	2.23693	51.9	chromosome:NZ_CP031699.1/CP031699.1	-	1	2080	1980	2019-10-03	2022-04-14	Complete Genome	Illinois Institute of Technology	SAMN09853482	GCA_008806995.1	REPR	ftp://ftp.ncbi.nlm.nih.gov/genomes/all/GCF/008/806/995/GCF_008806995.1_ASM880699v1	-	ATCC 49930	ftp://ftp.ncbi.nlm.nih.gov/genomes/all/GCF/008/806/995/GCF_008806995.1_ASM880699v1/GCF_008806995.1_ASM880699v1_genomic.fna.gz	ftp://ftp.ncbi.nlm.nih.gov/genomes/all/GCF/008/806/995/GCF_008806995.1_ASM880699v1/GCF_008806995.1_ASM880699v1_cds_from_genomic.fna.gz	GCF_008806995.1_ASM880699v1_cds_from_genomic.fna	Bacteria	Neisseria animalis	492		Neisseriales	Betaproteobacteria	Pseudomonadota	Neisseria
NZ_CP031700.1	FALSE	TRUE	FALSE	FALSE	TRUE	FALSE	TRUE	FALSE	TRUE	TRUE	FALSE	TRUE	TRUE	GCF_008807015.1_ASM880701v1_genomic.fna	Neisseria zalophi	640030	PRJNA486547	486547	Pseudomonadota	Betaproteobacteria	2.42369	44.6	chromosome:NZ_CP031700.1/CP031700.1	-	1	2281	2169	2019-10-03	2021-10-04	Complete Genome	Illinois Institute of Technology	SAMN09853484	GCA_008807015.1	REPR	ftp://ftp.ncbi.nlm.nih.gov/genomes/all/GCF/008/807/015/GCF_008807015.1_ASM880701v1	-	ATCC BAA-2455	ftp://ftp.ncbi.nlm.nih.gov/genomes/all/GCF/008/807/015/GCF_008807015.1_ASM880701v1/GCF_008807015.1_ASM880701v1_genomic.fna.gz	ftp://ftp.ncbi.nlm.nih.gov/genomes/all/GCF/008/807/015/GCF_008807015.1_ASM880701v1/GCF_008807015.1_ASM880701v1_cds_from_genomic.fna.gz	GCF_008807015.1_ASM880701v1_cds_from_genomic.fna	Bacteria	Neisseria zalophi	640030		Neisseriales	Betaproteobacteria	Pseudomonadota	Neisseria
NZ_CP045671.1	FALSE	FALSE	FALSE	FALSE	TRUE	FALSE	TRUE	FALSE	TRUE	TRUE	FALSE	TRUE	TRUE	GCF_009498695.1_ASM949869v1_genomic.fna	Bartonella bacilliformis	774	PRJNA579486	579486	Pseudomonadota	Alphaproteobacteria	1.41166	38.2	chromosome:NZ_CP045671.1/CP045671.1	-	1	1229	1128	2019-11-04	2022-05-21	Complete Genome	Institute for Medical Microbiology and Infection Control	SAMN13112075	GCA_009498695.1	REPR	ftp://ftp.ncbi.nlm.nih.gov/genomes/all/GCF/009/498/695/GCF_009498695.1_ASM949869v1	-	KC584	ftp://ftp.ncbi.nlm.nih.gov/genomes/all/GCF/009/498/695/GCF_009498695.1_ASM949869v1/GCF_009498695.1_ASM949869v1_genomic.fna.gz	ftp://ftp.ncbi.nlm.nih.gov/genomes/all/GCF/009/498/695/GCF_009498695.1_ASM949869v1/GCF_009498695.1_ASM949869v1_cds_from_genomic.fna.gz	GCF_009498695.1_ASM949869v1_cds_from_genomic.fna	Bacteria	Bartonella bacilliformis	774		Hyphomicrobiales	Alphaproteobacteria	Pseudomonadota	Bartonella
NZ_CP046046.1	FALSE	TRUE	FALSE	FALSE	TRUE	FALSE	TRUE	FALSE	TRUE	TRUE	FALSE	TRUE	TRUE	GCF_009676705.1_ASM967670v1_genomic.fna	Spiribacter sp. 2438	2666185	PRJNA494838	494838	Pseudomonadota	Gammaproteobacteria	1.90093	64.2	chromosome:NZ_CP046046.1/CP046046.1	-	1	1902	1829	2019-11-20	2022-07-30	Complete Genome	Chinese academy of science	SAMN13193767	GCA_009676705.1	-	ftp://ftp.ncbi.nlm.nih.gov/genomes/all/GCF/009/676/705/GCF_009676705.1_ASM967670v1	-	2438	ftp://ftp.ncbi.nlm.nih.gov/genomes/all/GCF/009/676/705/GCF_009676705.1_ASM967670v1/GCF_009676705.1_ASM967670v1_genomic.fna.gz	ftp://ftp.ncbi.nlm.nih.gov/genomes/all/GCF/009/676/705/GCF_009676705.1_ASM967670v1/GCF_009676705.1_ASM967670v1_cds_from_genomic.fna.gz	GCF_009676705.1_ASM967670v1_cds_from_genomic.fna	Bacteria	Spiribacter sp. 2438	2666185		Chromatiales	Gammaproteobacteria	Pseudomonadota	Spiribacter
NZ_AP019773.1	FALSE	FALSE	FALSE	FALSE	TRUE	FALSE	TRUE	FALSE	TRUE	TRUE	FALSE	TRUE	TRUE	GCF_009936175.1_ASM993617v1_genomic.fna	Bartonella quintana	803	PRJDB8098	594872	Pseudomonadota	Alphaproteobacteria	1.58868	38.8	chromosome:NZ_AP019773.1/AP019773.1	-	1	1337	1180	2019-12-09	2022-04-13	Complete Genome	Nihon University	SAMD00165657	GCA_009936175.1	REPR	ftp://ftp.ncbi.nlm.nih.gov/genomes/all/GCF/009/936/175/GCF_009936175.1_ASM993617v1	-	MF1-1	ftp://ftp.ncbi.nlm.nih.gov/genomes/all/GCF/009/936/175/GCF_009936175.1_ASM993617v1/GCF_009936175.1_ASM993617v1_genomic.fna.gz	ftp://ftp.ncbi.nlm.nih.gov/genomes/all/GCF/009/936/175/GCF_009936175.1_ASM993617v1/GCF_009936175.1_ASM993617v1_cds_from_genomic.fna.gz	GCF_009936175.1_ASM993617v1_cds_from_genomic.fna	Bacteria	Bartonella quintana	803		Hyphomicrobiales	Alphaproteobacteria	Pseudomonadota	Bartonella
NZ_AP021881.1	FALSE	TRUE	FALSE	FALSE	TRUE	FALSE	TRUE	FALSE	TRUE	TRUE	FALSE	TRUE	TRUE	GCF_009937995.1_ASM993799v1_genomic.fna	Sulfuriferula nivalis	2675298	PRJDB8550	602431	Pseudomonadota	Betaproteobacteria	3.43589	47.7739	chromosome:NZ_AP021881.1/AP021881.1; plasmid SGTM_pl1:NZ_AP021882.1/AP021882.1; plasmid SGTM_pl2:NZ_AP021883.1/AP021883.1	-	3	3358	3264	2020-01-17	2021-12-21	Complete Genome	Hokkaido University	SAMD00179560	GCA_009937995.1	REPR	ftp://ftp.ncbi.nlm.nih.gov/genomes/all/GCF/009/937/995/GCF_009937995.1_ASM993799v1	32375939	SGTM	ftp://ftp.ncbi.nlm.nih.gov/genomes/all/GCF/009/937/995/GCF_009937995.1_ASM993799v1/GCF_009937995.1_ASM993799v1_genomic.fna.gz	ftp://ftp.ncbi.nlm.nih.gov/genomes/all/GCF/009/937/995/GCF_009937995.1_ASM993799v1/GCF_009937995.1_ASM993799v1_cds_from_genomic.fna.gz	GCF_009937995.1_ASM993799v1_cds_from_genomic.fna	Bacteria	Sulfuriferula nivalis	2675298		Nitrosomonadales	Betaproteobacteria	Pseudomonadota	Sulfuriferula
NZ_AP021884.1	FALSE	TRUE	FALSE	FALSE	TRUE	FALSE	TRUE	FALSE	TRUE	TRUE	FALSE	TRUE	TRUE	GCF_009938015.1_ASM993801v1_genomic.fna	Sulfuriferula plumbiphila	171865	PRJDB8550	602431	Pseudomonadota	Betaproteobacteria	3.45277	59.1	chromosome:NZ_AP021884.1/AP021884.1	-	1	3541	3419	2020-01-17	2021-12-21	Complete Genome	Hokkaido University	SAMD00179561	GCA_009938015.1	REPR	ftp://ftp.ncbi.nlm.nih.gov/genomes/all/GCF/009/938/015/GCF_009938015.1_ASM993801v1	32375939	Gro7	ftp://ftp.ncbi.nlm.nih.gov/genomes/all/GCF/009/938/015/GCF_009938015.1_ASM993801v1/GCF_009938015.1_ASM993801v1_genomic.fna.gz	ftp://ftp.ncbi.nlm.nih.gov/genomes/all/GCF/009/938/015/GCF_009938015.1_ASM993801v1/GCF_009938015.1_ASM993801v1_cds_from_genomic.fna.gz	GCF_009938015.1_ASM993801v1_cds_from_genomic.fna	Bacteria	Sulfuriferula plumbiphila	171865		Nitrosomonadales	Betaproteobacteria	Pseudomonadota	Sulfuriferula
NZ_CP099960.1	FALSE	TRUE	FALSE	TRUE	TRUE	FALSE	TRUE	FALSE	TRUE	TRUE	FALSE	TRUE	TRUE	GCF_024137865.1_ASM2413786v1_genomic.fna	Moraxella sp. FZFQ2102	2953752	PRJNA850675	850675	Pseudomonadota	Gammaproteobacteria	2.33606	46	chromosome:NZ_CP099960.1/CP099960.1	-	1	2169	2068	2022-07-05	2022-07-06	Complete Genome	Institute of animal husbandry and veterinary medicine	SAMN29200753	GCA_024137865.1	-	ftp://ftp.ncbi.nlm.nih.gov/genomes/all/GCF/024/137/865/GCF_024137865.1_ASM2413786v1	-	FZFQ2102	ftp://ftp.ncbi.nlm.nih.gov/genomes/all/GCF/024/137/865/GCF_024137865.1_ASM2413786v1/GCF_024137865.1_ASM2413786v1_genomic.fna.gz	ftp://ftp.ncbi.nlm.nih.gov/genomes/all/GCF/024/137/865/GCF_024137865.1_ASM2413786v1/GCF_024137865.1_ASM2413786v1_cds_from_genomic.fna.gz	GCF_024137865.1_ASM2413786v1_cds_from_genomic.fna	Bacteria	Moraxella sp. FZFQ2102	2953752		Moraxellales	Gammaproteobacteria	Pseudomonadota	Moraxella
NZ_CP101111.1	FALSE	TRUE	FALSE	TRUE	TRUE	FALSE	TRUE	FALSE	TRUE	TRUE	FALSE	TRUE	TRUE	GCF_024296905.1_ASM2429690v1_genomic.fna	Moraxella sp. FZLJ2107	2961618	PRJNA854392	854392	Pseudomonadota	Gammaproteobacteria	2.42299	45.9	chromosome:NZ_CP101111.1/CP101111.1	-	1	2297	2208	2022-07-17	2022-07-18	Complete Genome	Institute of animal husbandry and veterinary medicine	SAMN29439281	GCA_024296905.1	-	ftp://ftp.ncbi.nlm.nih.gov/genomes/all/GCF/024/296/905/GCF_024296905.1_ASM2429690v1	-	FZLJ2107	ftp://ftp.ncbi.nlm.nih.gov/genomes/all/GCF/024/296/905/GCF_024296905.1_ASM2429690v1/GCF_024296905.1_ASM2429690v1_genomic.fna.gz	ftp://ftp.ncbi.nlm.nih.gov/genomes/all/GCF/024/296/905/GCF_024296905.1_ASM2429690v1/GCF_024296905.1_ASM2429690v1_cds_from_genomic.fna.gz	GCF_024296905.1_ASM2429690v1_cds_from_genomic.fna	Bacteria	Moraxella sp. FZLJ2107	2961618		Moraxellales	Gammaproteobacteria	Pseudomonadota	Moraxella
NZ_CP101112.1	FALSE	TRUE	FALSE	TRUE	TRUE	FALSE	TRUE	FALSE	TRUE	TRUE	FALSE	TRUE	TRUE	GCF_024296965.1_ASM2429696v1_genomic.fna	Moraxella sp. FZLJ2109	2961890	PRJNA854393	854393	Pseudomonadota	Gammaproteobacteria	2.42477	45.9	chromosome:NZ_CP101112.1/CP101112.1	-	1	2305	2216	2022-07-17	2022-07-18	Complete Genome	Institute of animal husbandry and veterinary medicine	SAMN29439286	GCA_024296965.1	-	ftp://ftp.ncbi.nlm.nih.gov/genomes/all/GCF/024/296/965/GCF_024296965.1_ASM2429696v1	-	FZLJ2109	ftp://ftp.ncbi.nlm.nih.gov/genomes/all/GCF/024/296/965/GCF_024296965.1_ASM2429696v1/GCF_024296965.1_ASM2429696v1_genomic.fna.gz	ftp://ftp.ncbi.nlm.nih.gov/genomes/all/GCF/024/296/965/GCF_024296965.1_ASM2429696v1/GCF_024296965.1_ASM2429696v1_cds_from_genomic.fna.gz	GCF_024296965.1_ASM2429696v1_cds_from_genomic.fna	Bacteria	Moraxella sp. FZLJ2109	2961890		Moraxellales	Gammaproteobacteria	Pseudomonadota	Moraxella
NZ_CP101114.1	FALSE	FALSE	FALSE	TRUE	TRUE	FALSE	TRUE	FALSE	TRUE	TRUE	FALSE	TRUE	TRUE	GCF_024297065.1_ASM2429706v1_genomic.fna	Bartonella harrusi	2961895	PRJNA854809	854809	Pseudomonadota	Alphaproteobacteria	2.26508	38.7433	chromosome:NZ_CP101114.1/CP101114.1; plasmid pBHa:NZ_CP101113.1/CP101113.1	-	2	2095	1824	2022-07-17	2022-08-02	Complete Genome	School of Agricultural and Veterinarian Sciences (FCAV)	SAMN29470399	GCA_024297065.1	REPR	ftp://ftp.ncbi.nlm.nih.gov/genomes/all/GCF/024/297/065/GCF_024297065.1_ASM2429706v1	-	117A	ftp://ftp.ncbi.nlm.nih.gov/genomes/all/GCF/024/297/065/GCF_024297065.1_ASM2429706v1/GCF_024297065.1_ASM2429706v1_genomic.fna.gz	ftp://ftp.ncbi.nlm.nih.gov/genomes/all/GCF/024/297/065/GCF_024297065.1_ASM2429706v1/GCF_024297065.1_ASM2429706v1_cds_from_genomic.fna.gz	GCF_024297065.1_ASM2429706v1_cds_from_genomic.fna	Bacteria	Bartonella harrusi	2961895		Hyphomicrobiales	Alphaproteobacteria	Pseudomonadota	Bartonella
NZ_CP110257.1	FALSE	TRUE	FALSE	TRUE	TRUE	FALSE	TRUE	FALSE	TRUE	TRUE	FALSE	TRUE	TRUE	GCF_026013905.1_ASM2601390v1_genomic.fna	Schlegelella aquatica	376175	PRJNA895355	895355	Pseudomonadota	Betaproteobacteria	3.34856	69.3	chromosome:CP110257.1	-	1	3069	2976	2022-11-06	2022-11-06	Complete Genome	Brno University of Technology	SAMN31501615	GCA_026013905.1	REPR	ftp://ftp.ncbi.nlm.nih.gov/genomes/all/GCF/026/013/905/GCF_026013905.1_ASM2601390v1	-	LMG 23380	ftp://ftp.ncbi.nlm.nih.gov/genomes/all/GCF/026/013/905/GCF_026013905.1_ASM2601390v1/GCF_026013905.1_ASM2601390v1_genomic.fna.gz	ftp://ftp.ncbi.nlm.nih.gov/genomes/all/GCF/026/013/905/GCF_026013905.1_ASM2601390v1/GCF_026013905.1_ASM2601390v1_cds_from_genomic.fna.gz	GCF_026013905.1_ASM2601390v1_cds_from_genomic.fna	Bacteria	Schlegelella aquatica	376175		Burkholderiales	Betaproteobacteria	Pseudomonadota	Caldimonas
NZ_CP088935.1	FALSE	TRUE	FALSE	TRUE	TRUE	FALSE	TRUE	FALSE	TRUE	TRUE	FALSE	TRUE	TRUE	GCF_027594845.1_ASM2759484v1_genomic.fna	Thauera sp. WB-2	2897772	PRJNA782793	782793	Pseudomonadota	Betaproteobacteria	4.3113	65.9	chromosome:CP088935.1	-	1	3925	3811	2023-01-09	2023-01-09	Complete Genome	South China Agricultural University	SAMN23396774	GCA_027594845.1	-	ftp://ftp.ncbi.nlm.nih.gov/genomes/all/GCF/027/594/845/GCF_027594845.1_ASM2759484v1	-	WB-2	ftp://ftp.ncbi.nlm.nih.gov/genomes/all/GCF/027/594/845/GCF_027594845.1_ASM2759484v1/GCF_027594845.1_ASM2759484v1_genomic.fna.gz	ftp://ftp.ncbi.nlm.nih.gov/genomes/all/GCF/027/594/845/GCF_027594845.1_ASM2759484v1/GCF_027594845.1_ASM2759484v1_cds_from_genomic.fna.gz	GCF_027594845.1_ASM2759484v1_cds_from_genomic.fna	Bacteria	Thauera sp. WB-2	2897772		Rhodocyclales	Betaproteobacteria	Pseudomonadota	Thauera
NZ_CP116766.1	FALSE	TRUE	FALSE	FALSE	TRUE	FALSE	TRUE	FALSE	TRUE	TRUE	FALSE	TRUE	TRUE	GCF_028463985.1_ASM2846398v1_genomic.fna	Neisseria lisongii	2912188	PRJNA925655	925655	Pseudomonadota	Betaproteobacteria	2.065	51.7	chromosome:NZ_CP116766.1/CP116766.1	-	1	1914	1822	2023-02-05	2023-02-07	Complete Genome	China CDC	SAMN32802983	GCA_028463985.1	REPR	ftp://ftp.ncbi.nlm.nih.gov/genomes/all/GCF/028/463/985/GCF_028463985.1_ASM2846398v1	-	ZJ106	ftp://ftp.ncbi.nlm.nih.gov/genomes/all/GCF/028/463/985/GCF_028463985.1_ASM2846398v1/GCF_028463985.1_ASM2846398v1_genomic.fna.gz	ftp://ftp.ncbi.nlm.nih.gov/genomes/all/GCF/028/463/985/GCF_028463985.1_ASM2846398v1/GCF_028463985.1_ASM2846398v1_cds_from_genomic.fna.gz	GCF_028463985.1_ASM2846398v1_cds_from_genomic.fna	Bacteria	Neisseria lisongii	2912188		Neisseriales	Betaproteobacteria	Pseudomonadota	Neisseria
NZ_CP121121.1	FALSE	TRUE	FALSE	FALSE	TRUE	FALSE	TRUE	FALSE	TRUE	TRUE	FALSE	TRUE	TRUE	GCF_029581415.1_ASM2958141v1_genomic.fna	Thiomicrospira sp. R3	3035472	PRJNA945066	945066	Pseudomonadota	Gammaproteobacteria	2.20216	44.9218	chromosome:CP121121.1; plasmid unnamed:CP121122.1	-	2	2226	2146	2023-04-04	2023-04-04	Chromosome	University of Cincinnati	SAMN33772688	GCA_029581415.1	-	ftp://ftp.ncbi.nlm.nih.gov/genomes/all/GCF/029/581/415/GCF_029581415.1_ASM2958141v1	-	R3	ftp://ftp.ncbi.nlm.nih.gov/genomes/all/GCF/029/581/415/GCF_029581415.1_ASM2958141v1/GCF_029581415.1_ASM2958141v1_genomic.fna.gz	ftp://ftp.ncbi.nlm.nih.gov/genomes/all/GCF/029/581/415/GCF_029581415.1_ASM2958141v1/GCF_029581415.1_ASM2958141v1_cds_from_genomic.fna.gz	GCF_029581415.1_ASM2958141v1_cds_from_genomic.fna	Bacteria	Thiomicrospira sp. R3	3035472		Thiotrichales	Gammaproteobacteria	Pseudomonadota	Thiomicrospira
NZ_CP089978.1	FALSE	TRUE	FALSE	TRUE	TRUE	FALSE	TRUE	FALSE	TRUE	TRUE	FALSE	TRUE	TRUE	GCF_030674635.1_ASM3067463v1_genomic.fna	Moraxella sp. ZY210820	2904123	PRJNA788703	788703	Pseudomonadota	Gammaproteobacteria	2.40298	35.5	chromosome:CP089978.1	-	1	2402	2282	2023-08-07	2023-08-07	Complete Genome	Yunnan Animal Science and Veterinary Institute	SAMN24016037	GCA_030674635.1	-	ftp://ftp.ncbi.nlm.nih.gov/genomes/all/GCF/030/674/635/GCF_030674635.1_ASM3067463v1	-	ZY210820	ftp://ftp.ncbi.nlm.nih.gov/genomes/all/GCF/030/674/635/GCF_030674635.1_ASM3067463v1/GCF_030674635.1_ASM3067463v1_genomic.fna.gz	ftp://ftp.ncbi.nlm.nih.gov/genomes/all/GCF/030/674/635/GCF_030674635.1_ASM3067463v1/GCF_030674635.1_ASM3067463v1_cds_from_genomic.fna.gz	GCF_030674635.1_ASM3067463v1_cds_from_genomic.fna	Bacteria	Moraxella sp. ZY210820	2904123		Moraxellales	Gammaproteobacteria	Pseudomonadota	Moraxella
NZ_CP133083.1	FALSE	TRUE	FALSE	FALSE	TRUE	FALSE	TRUE	FALSE	TRUE	TRUE	FALSE	TRUE	TRUE	GCF_030908545.1_ASM3090854v1_genomic.fna	Nitrosomonas sp. sh817	3070658	PRJNA1006178	1006178	Pseudomonadota	Betaproteobacteria	3.15289	48.8526	chromosome:CP133083.1; plasmid unnamed:CP133084.1	-	2	2988	2902	2023-08-27	2023-08-27	Complete Genome	south china university of technology	SAMN37015373	GCA_030908545.1	-	ftp://ftp.ncbi.nlm.nih.gov/genomes/all/GCF/030/908/545/GCF_030908545.1_ASM3090854v1	-	sh817	ftp://ftp.ncbi.nlm.nih.gov/genomes/all/GCF/030/908/545/GCF_030908545.1_ASM3090854v1/GCF_030908545.1_ASM3090854v1_genomic.fna.gz	ftp://ftp.ncbi.nlm.nih.gov/genomes/all/GCF/030/908/545/GCF_030908545.1_ASM3090854v1/GCF_030908545.1_ASM3090854v1_cds_from_genomic.fna.gz	GCF_030908545.1_ASM3090854v1_cds_from_genomic.fna	Bacteria	Nitrosomonas sp. sh817	3070658		Nitrosomonadales	Betaproteobacteria	Pseudomonadota	Nitrosomonas
NZ_CP140158.1	FALSE	TRUE	FALSE	TRUE	TRUE	FALSE	TRUE	FALSE	TRUE	TRUE	FALSE	TRUE	TRUE	GCF_034479125.1_ASM3447912v1_genomic.fna	Kangiella aquimarina	261965	PRJNA1037563	1037563	Pseudomonadota	Gammaproteobacteria	2.68715	43.7	chromosome:CP140158.1	-	1	2506	2448	2023-12-19	2023-12-19	Complete Genome	Cultivarium	SAMN38186278	GCA_034479125.1	-	ftp://ftp.ncbi.nlm.nih.gov/genomes/all/GCF/034/479/125/GCF_034479125.1_ASM3447912v1	-	DSMZ 16071	ftp://ftp.ncbi.nlm.nih.gov/genomes/all/GCF/034/479/125/GCF_034479125.1_ASM3447912v1/GCF_034479125.1_ASM3447912v1_genomic.fna.gz	ftp://ftp.ncbi.nlm.nih.gov/genomes/all/GCF/034/479/125/GCF_034479125.1_ASM3447912v1/GCF_034479125.1_ASM3447912v1_cds_from_genomic.fna.gz	GCF_034479125.1_ASM3447912v1_cds_from_genomic.fna	Bacteria	Kangiella aquimarina	261965		Kangiellales	Gammaproteobacteria	Pseudomonadota	Kangiella
NZ_OX336253.1	FALSE	TRUE	FALSE	FALSE	TRUE	FALSE	TRUE	FALSE	TRUE	TRUE	FALSE	TRUE	TRUE	GCF_946902045.1_PRJEB55195_genomic.fna	Neisseria sp. Marseille-Q5346	2972775	PRJEB55195	866811	Pseudomonadota	Betaproteobacteria	2.35481	49.2	chromosome contig00001:OX336253.1	-	1	-	-	2022-09-16	2022-09-21	Complete Genome	IHU - Mediterranee Infection	SAMEA111348536	GCA_946902045.1	-	ftp://ftp.ncbi.nlm.nih.gov/genomes/all/GCF/946/902/045/GCF_946902045.1_PRJEB55195	-	Marseille-Q5346	ftp://ftp.ncbi.nlm.nih.gov/genomes/all/GCF/946/902/045/GCF_946902045.1_PRJEB55195/GCF_946902045.1_PRJEB55195_genomic.fna.gz	ftp://ftp.ncbi.nlm.nih.gov/genomes/all/GCF/946/902/045/GCF_946902045.1_PRJEB55195/GCF_946902045.1_PRJEB55195_cds_from_genomic.fna.gz	GCF_946902045.1_PRJEB55195_cds_from_genomic.fna	Bacteria	Neisseria sp. Marseille-Q5346	2972775		Neisseriales	Betaproteobacteria	Pseudomonadota	Neisseria
CP001848.1	TRUE	TRUE	TRUE	TRUE	TRUE	TRUE	TRUE	TRUE	TRUE	TRUE	FALSE	TRUE	FALSE	GCA_000025185.1_ASM2518v1_genomic.fna	Pirellula staleyi DSM 6068	530564	PRJNA29845	29845	PVC group	Planctomycetota	6.1962	57.5	chromosome:NC_013720.1/CP001848.1	-	1	4600	4520	2010-01-07	2022-09-25	Complete Genome	US DOE Joint Genome Institute (JGI-PGF)	SAMN00120219	GCA_000025185.1	REPR	ftp://ftp.ncbi.nlm.nih.gov/genomes/all/GCA/000/025/185/GCA_000025185.1_ASM2518v1	21304671	DSM 6068	ftp://ftp.ncbi.nlm.nih.gov/genomes/all/GCA/000/025/185/GCA_000025185.1_ASM2518v1/GCA_000025185.1_ASM2518v1_genomic.fna.gz	ftp://ftp.ncbi.nlm.nih.gov/genomes/all/GCA/000/025/185/GCA_000025185.1_ASM2518v1/GCA_000025185.1_ASM2518v1_cds_from_genomic.fna.gz	GCA_000025185.1_ASM2518v1_cds_from_genomic.fna	Bacteria	Pirellula staleyi	125	PVC group	Pirellulales	Planctomycetia	Planctomycetota	Pirellula
CP001124.1	TRUE	TRUE	TRUE	TRUE	TRUE	TRUE	TRUE	TRUE	TRUE	TRUE	FALSE	TRUE	FALSE	GCA_000020725.1_ASM2072v1_genomic.fna	Citrifermentans bemidjiense Bem	404380	PRJNA17707	17707	Thermodesulfobacteriota	Desulfuromonadia	4.61515	60.3	chromosome:NC_011146.1/CP001124.1	-	1	4137	4019	2008-08-19	2021-10-17	Complete Genome	US DOE Joint Genome Institute (JGI-PGF)	SAMN02598400	GCA_000020725.1	REPR	ftp://ftp.ncbi.nlm.nih.gov/genomes/all/GCA/000/020/725/GCA_000020725.1_ASM2072v1	20828392	Bem	ftp://ftp.ncbi.nlm.nih.gov/genomes/all/GCA/000/020/725/GCA_000020725.1_ASM2072v1/GCA_000020725.1_ASM2072v1_genomic.fna.gz	ftp://ftp.ncbi.nlm.nih.gov/genomes/all/GCA/000/020/725/GCA_000020725.1_ASM2072v1/GCA_000020725.1_ASM2072v1_cds_from_genomic.fna.gz	GCA_000020725.1_ASM2072v1_cds_from_genomic.fna	Bacteria	Citrifermentans bemidjiense	225194		Geobacterales	Desulfuromonadia	Thermodesulfobacteriota	Citrifermentans
NZ_CP042829.1	TRUE	TRUE	TRUE	TRUE	TRUE	FALSE	TRUE	FALSE	TRUE	TRUE	FALSE	TRUE	FALSE	GCF_008838325.1_ASM883832v1_genomic.fna	Tepidiforma bonchosmolovskayae	2601677	PRJNA558814	558814	Terrabacteria group	Chloroflexota	2.74695	69.9	chromosome:NZ_CP042829.1/CP042829.1	-	1	2767	2670	2019-10-04	2021-10-09	Complete Genome	Research Center of Biotechnology RAS	SAMN12500377	GCA_008838325.1	REPR	ftp://ftp.ncbi.nlm.nih.gov/genomes/all/GCF/008/838/325/GCF_008838325.1_ASM883832v1	-	3753O	ftp://ftp.ncbi.nlm.nih.gov/genomes/all/GCF/008/838/325/GCF_008838325.1_ASM883832v1/GCF_008838325.1_ASM883832v1_genomic.fna.gz	ftp://ftp.ncbi.nlm.nih.gov/genomes/all/GCF/008/838/325/GCF_008838325.1_ASM883832v1/GCF_008838325.1_ASM883832v1_cds_from_genomic.fna.gz	GCF_008838325.1_ASM883832v1_cds_from_genomic.fna	Bacteria	Tepidiforma bonchosmolovskayae	2601677	Terrabacteria group	Tepidiformales	Tepidiformia	Chloroflexota	Tepidiforma
NZ_CP132910.1	TRUE	TRUE	TRUE	TRUE	TRUE	TRUE	TRUE	FALSE	TRUE	TRUE	FALSE	TRUE	FALSE	GCF_030846775.1_ASM3084677v1_genomic.fna	Geothrix sp. 21YS21S-2	3068893	PRJNA1004032	1004032	Other	Other	5.24814	68.6	chromosome:CP132910.1	-	1	-	-	2023-08-21	2023-08-21	Complete Genome	Nakdonggang National Institute of Biological Resources	SAMN36920295	GCA_030846775.1	-	ftp://ftp.ncbi.nlm.nih.gov/genomes/all/GCF/030/846/775/GCF_030846775.1_ASM3084677v1	-	21YS21S-2	ftp://ftp.ncbi.nlm.nih.gov/genomes/all/GCF/030/846/775/GCF_030846775.1_ASM3084677v1/GCF_030846775.1_ASM3084677v1_genomic.fna.gz	ftp://ftp.ncbi.nlm.nih.gov/genomes/all/GCF/030/846/775/GCF_030846775.1_ASM3084677v1/GCF_030846775.1_ASM3084677v1_cds_from_genomic.fna.gz	GCF_030846775.1_ASM3084677v1_cds_from_genomic.fna	Bacteria	Geothrix sp. 21YS21S-2	3068893		Holophagales	Holophagae	Acidobacteriota	Geothrix
CP060388.1	TRUE	TRUE	TRUE	TRUE	TRUE	FALSE	TRUE	FALSE	TRUE	TRUE	FALSE	TRUE	FALSE	GCA_014280435.1_ASM1428043v1_genomic.fna	Sphingobium sp. KCTC 72723	2733867	PRJNA630860	630860	Pseudomonadota	Alphaproteobacteria	4.42942	62.6575	chromosome:NZ_CP060388.1/CP060388.1; plasmid pHAL16:NZ_CP060389.1/CP060389.1	-	2	4354	4191	2020-08-24	2022-10-06	Complete Genome	Ajou University	SAMN14846973	GCA_014280435.1	-	ftp://ftp.ncbi.nlm.nih.gov/genomes/all/GCA/014/280/435/GCA_014280435.1_ASM1428043v1	-	KCTC 72723	ftp://ftp.ncbi.nlm.nih.gov/genomes/all/GCA/014/280/435/GCA_014280435.1_ASM1428043v1/GCA_014280435.1_ASM1428043v1_genomic.fna.gz	ftp://ftp.ncbi.nlm.nih.gov/genomes/all/GCA/014/280/435/GCA_014280435.1_ASM1428043v1/GCA_014280435.1_ASM1428043v1_cds_from_genomic.fna.gz	GCA_014280435.1_ASM1428043v1_cds_from_genomic.fna	Bacteria	Sphingobium sp. KCTC 72723	2733867		Sphingomonadales	Alphaproteobacteria	Pseudomonadota	Sphingobium
CP060035.1	TRUE	TRUE	TRUE	TRUE	TRUE	FALSE	TRUE	FALSE	TRUE	TRUE	FALSE	TRUE	FALSE	GCA_015074805.1_ASM1507480v1_genomic.fna	Sphingobium fuliginis	336203	PRJNA655586	655586	Pseudomonadota	Alphaproteobacteria	4.98417	64.6875	chromosome 1:NZ_CP060035.1/CP060035.1; chromosome 2:NZ_CP060036.1/CP060036.1; plasmid p1:NZ_CP060037.1/CP060037.1; plasmid p2:NZ_CP060038.1/CP060038.1	-	4	4704	4562	2020-10-29	2022-04-14	Complete Genome	Yokohama City University	SAMD00011324	GCA_015074805.1	REPR	ftp://ftp.ncbi.nlm.nih.gov/genomes/all/GCA/015/074/805/GCA_015074805.1_ASM1507480v1	33414343	KK22	ftp://ftp.ncbi.nlm.nih.gov/genomes/all/GCA/015/074/805/GCA_015074805.1_ASM1507480v1/GCA_015074805.1_ASM1507480v1_genomic.fna.gz	ftp://ftp.ncbi.nlm.nih.gov/genomes/all/GCA/015/074/805/GCA_015074805.1_ASM1507480v1/GCA_015074805.1_ASM1507480v1_cds_from_genomic.fna.gz	GCA_015074805.1_ASM1507480v1_cds_from_genomic.fna	Bacteria	Sphingobium fuliginis	336203		Sphingomonadales	Alphaproteobacteria	Pseudomonadota	Sphingobium
NZ_CP028339.1	TRUE	TRUE	TRUE	TRUE	TRUE	FALSE	TRUE	FALSE	TRUE	TRUE	FALSE	TRUE	FALSE	GCF_003030465.1_ASM303046v1_genomic.fna	Thauera aromatica K172	44139	PRJNA222478	222478	Pseudomonadota	Betaproteobacteria	3.71179	67.2059	chromosome:NZ_CP028339.1/CP028339.1; plasmid pKJK172:NZ_CP028340.1/CP028340.1	-	2	3510	3374	2018-04-02	2022-04-19	Complete Genome	Helmholtz Centre for Environmental Research - UFZ	SAMN02370758	GCA_003030465.1	REPR	ftp://ftp.ncbi.nlm.nih.gov/genomes/all/GCF/003/030/465/GCF_003030465.1_ASM303046v1	-	K172	ftp://ftp.ncbi.nlm.nih.gov/genomes/all/GCF/003/030/465/GCF_003030465.1_ASM303046v1/GCF_003030465.1_ASM303046v1_genomic.fna.gz	ftp://ftp.ncbi.nlm.nih.gov/genomes/all/GCF/003/030/465/GCF_003030465.1_ASM303046v1/GCF_003030465.1_ASM303046v1_cds_from_genomic.fna.gz	GCF_003030465.1_ASM303046v1_cds_from_genomic.fna	Bacteria	Thauera aromatica	59405		Rhodocyclales	Betaproteobacteria	Pseudomonadota	Thauera
NZ_CP115149.1	TRUE	TRUE	TRUE	TRUE	TRUE	FALSE	TRUE	FALSE	TRUE	TRUE	FALSE	TRUE	FALSE	GCF_027594505.1_ASM2759450v1_genomic.fna	Tepidiforma flava	3004094	PRJNA910179	910179	Terrabacteria group	Chloroflexota	2.76799	71.1	chromosome:NZ_CP115149.1/CP115149.1	-	1	3000	2882	2023-01-09	2023-01-12	Complete Genome	University of Nevada, Las Vegas	SAMN32115351	GCA_027594505.1	REPR	ftp://ftp.ncbi.nlm.nih.gov/genomes/all/GCF/027/594/505/GCF_027594505.1_ASM2759450v1	-	YIM 72310	ftp://ftp.ncbi.nlm.nih.gov/genomes/all/GCF/027/594/505/GCF_027594505.1_ASM2759450v1/GCF_027594505.1_ASM2759450v1_genomic.fna.gz	ftp://ftp.ncbi.nlm.nih.gov/genomes/all/GCF/027/594/505/GCF_027594505.1_ASM2759450v1/GCF_027594505.1_ASM2759450v1_cds_from_genomic.fna.gz	GCF_027594505.1_ASM2759450v1_cds_from_genomic.fna	Bacteria	Tepidiforma flava	3004094	Terrabacteria group	Tepidiformales	Tepidiformia	Chloroflexota	Tepidiforma
NZ_CP116005.1	TRUE	TRUE	TRUE	TRUE	TRUE	FALSE	TRUE	FALSE	TRUE	TRUE	FALSE	TRUE	FALSE	GCF_027941835.1_ASM2794183v1_genomic.fna	Sphingosinicella microcystinivorans	335406	PRJNA921911	921911	Pseudomonadota	Alphaproteobacteria	4.52803	66.9	chromosome:NZ_CP116005.1/CP116005.1	-	1	4335	4214	2023-01-23	2023-01-24	Complete Genome	dalian university of technology	SAMN32638593	GCA_027941835.1	-	ftp://ftp.ncbi.nlm.nih.gov/genomes/all/GCF/027/941/835/GCF_027941835.1_ASM2794183v1	-	DMF-3	ftp://ftp.ncbi.nlm.nih.gov/genomes/all/GCF/027/941/835/GCF_027941835.1_ASM2794183v1/GCF_027941835.1_ASM2794183v1_genomic.fna.gz	ftp://ftp.ncbi.nlm.nih.gov/genomes/all/GCF/027/941/835/GCF_027941835.1_ASM2794183v1/GCF_027941835.1_ASM2794183v1_cds_from_genomic.fna.gz	GCF_027941835.1_ASM2794183v1_cds_from_genomic.fna	Bacteria	Sphingosinicella microcystinivorans	335406		Sphingomonadales	Alphaproteobacteria	Pseudomonadota	Sphingosinicella
CP073910.1	TRUE	TRUE	TRUE	TRUE	TRUE	FALSE	TRUE	FALSE	TRUE	TRUE	FALSE	TRUE	FALSE	GCA_018286635.1_ASM1828663v1_genomic.fna	Sphingobium phenoxybenzoativorans	1592790	PRJNA725594	725594	Pseudomonadota	Alphaproteobacteria	4.82876	62.4	chromosome:NZ_CP073910.1/CP073910.1	-	1	4746	4612	2021-05-06	2022-04-19	Complete Genome	Jiangsu University	SAMN18883861	GCA_018286635.1	REPR	ftp://ftp.ncbi.nlm.nih.gov/genomes/all/GCA/018/286/635/GCA_018286635.1_ASM1828663v1	-	Tas13	ftp://ftp.ncbi.nlm.nih.gov/genomes/all/GCA/018/286/635/GCA_018286635.1_ASM1828663v1/GCA_018286635.1_ASM1828663v1_genomic.fna.gz	ftp://ftp.ncbi.nlm.nih.gov/genomes/all/GCA/018/286/635/GCA_018286635.1_ASM1828663v1/GCA_018286635.1_ASM1828663v1_cds_from_genomic.fna.gz	GCA_018286635.1_ASM1828663v1_cds_from_genomic.fna	Bacteria	Sphingobium phenoxybenzoativorans	1592790		Sphingomonadales	Alphaproteobacteria	Pseudomonadota	Sphingobium
CP000804.1	FALSE	TRUE	TRUE	TRUE	TRUE	FALSE	TRUE	FALSE	TRUE	TRUE	FALSE	TRUE	FALSE	GCA_000017805.1_ASM1780v1_genomic.fna	Roseiflexus castenholzii DSM 13941	383372	PRJNA13462	13462	Terrabacteria group	Chloroflexota	5.7233	60.7	chromosome:NC_009767.1/CP000804.1	-	1	4607	4503	2007-08-23	2021-12-19	Complete Genome	US DOE Joint Genome Institute	SAMN02598306	GCA_000017805.1	REPR	ftp://ftp.ncbi.nlm.nih.gov/genomes/all/GCA/000/017/805/GCA_000017805.1_ASM1780v1	-	DSM 13941	ftp://ftp.ncbi.nlm.nih.gov/genomes/all/GCA/000/017/805/GCA_000017805.1_ASM1780v1/GCA_000017805.1_ASM1780v1_genomic.fna.gz	ftp://ftp.ncbi.nlm.nih.gov/genomes/all/GCA/000/017/805/GCA_000017805.1_ASM1780v1/GCA_000017805.1_ASM1780v1_cds_from_genomic.fna.gz	GCA_000017805.1_ASM1780v1_cds_from_genomic.fna	Bacteria	Roseiflexus castenholzii	120962	Terrabacteria group	Chloroflexales	Chloroflexia	Chloroflexota	Roseiflexus
NZ_CP141615.1	FALSE	TRUE	TRUE	TRUE	TRUE	FALSE	TRUE	FALSE	TRUE	TRUE	FALSE	TRUE	FALSE	GCF_035593305.1_ASM3559330v1_genomic.fna	Limnochorda sp. L945t	3109565	PRJNA1054363	1054363	Terrabacteria group	Bacillota	3.31355	69.5	chromosome:NZ_CP141615.1/CP141615.1	-	1	3069	2986	2024-01-11	2024-01-17	Complete Genome	Institute of Bioengineering, Research Center of Biotechnology of RAS	SAMN38917969	GCA_035593305.1	-	ftp://ftp.ncbi.nlm.nih.gov/genomes/all/GCF/035/593/305/GCF_035593305.1_ASM3559330v1	-	L945t	ftp://ftp.ncbi.nlm.nih.gov/genomes/all/GCF/035/593/305/GCF_035593305.1_ASM3559330v1/GCF_035593305.1_ASM3559330v1_genomic.fna.gz	ftp://ftp.ncbi.nlm.nih.gov/genomes/all/GCF/035/593/305/GCF_035593305.1_ASM3559330v1/GCF_035593305.1_ASM3559330v1_cds_from_genomic.fna.gz	GCF_035593305.1_ASM3559330v1_cds_from_genomic.fna	Bacteria	Limnochorda sp. L945t	3109565	Terrabacteria group	Limnochordales	Limnochordia	Bacillota	Limnochorda
CP051542.1	FALSE	TRUE	TRUE	TRUE	TRUE	FALSE	TRUE	FALSE	TRUE	TRUE	FALSE	TRUE	FALSE	GCA_012689545.1_ASM1268954v1_genomic.fna	Paracoccus sanguinis	1545044	PRJNA622823	622823	Pseudomonadota	Alphaproteobacteria	3.37377	70.9392	chromosome:NZ_CP051542.1/CP051542.1; plasmid pPspOM7:NZ_CP051545.1/CP051545.1; plasmid pPspOM44:NZ_CP051544.1/CP051544.1; plasmid pPspOM122:NZ_CP051543.1/CP051543.1	-	4	3249	3106	2020-04-23	2022-04-14	Complete Genome	NEB	SAMN14591402	GCA_012689545.1	REPR	ftp://ftp.ncbi.nlm.nih.gov/genomes/all/GCA/012/689/545/GCA_012689545.1_ASM1268954v1	-	OM2164	ftp://ftp.ncbi.nlm.nih.gov/genomes/all/GCA/012/689/545/GCA_012689545.1_ASM1268954v1/GCA_012689545.1_ASM1268954v1_genomic.fna.gz	ftp://ftp.ncbi.nlm.nih.gov/genomes/all/GCA/012/689/545/GCA_012689545.1_ASM1268954v1/GCA_012689545.1_ASM1268954v1_cds_from_genomic.fna.gz	GCA_012689545.1_ASM1268954v1_cds_from_genomic.fna	Bacteria	Paracoccus sanguinis	1545044		Rhodobacterales	Alphaproteobacteria	Pseudomonadota	Paracoccus
CP086824.1	FALSE	TRUE	TRUE	TRUE	TRUE	FALSE	TRUE	FALSE	TRUE	TRUE	FALSE	TRUE	FALSE	GCA_020905815.1_ASM2090581v1_genomic.fna	Pseudosulfitobacter pseudonitzschiae	1402135	PRJNA764816	764816	Pseudomonadota	Alphaproteobacteria	5.03393	61.5747	chromosome:NZ_CP086824.1/CP086824.1; plasmid P1:NZ_CP086825.1/CP086825.1; plasmid P2:NZ_CP086826.1/CP086826.1; plasmid P3:NZ_CP086827.1/CP086827.1; plasmid P4:NZ_CP086828.1/CP086828.1; plasmid P5:NZ_CP086829.1/CP086829.1; plasmid P6:NZ_CP086830.1/CP086830.1; plasmid P7:NZ_CP086831.1/CP086831.1	-	8	4977	4827	2021-11-21	2022-05-29	Complete Genome	Shantou University	SAMN17369541	GCA_020905815.1	-	ftp://ftp.ncbi.nlm.nih.gov/genomes/all/GCA/020/905/815/GCA_020905815.1_ASM2090581v1	-	TC12-5	ftp://ftp.ncbi.nlm.nih.gov/genomes/all/GCA/020/905/815/GCA_020905815.1_ASM2090581v1/GCA_020905815.1_ASM2090581v1_genomic.fna.gz	ftp://ftp.ncbi.nlm.nih.gov/genomes/all/GCA/020/905/815/GCA_020905815.1_ASM2090581v1/GCA_020905815.1_ASM2090581v1_cds_from_genomic.fna.gz	GCA_020905815.1_ASM2090581v1_cds_from_genomic.fna	Bacteria	Pseudosulfitobacter pseudonitzschiae	1402135		Rhodobacterales	Alphaproteobacteria	Pseudomonadota	Pseudosulfitobacter
NZ_CP020470.1	FALSE	TRUE	TRUE	TRUE	TRUE	FALSE	TRUE	FALSE	TRUE	TRUE	FALSE	TRUE	FALSE	GCF_003071405.1_ASM307140v1_genomic.fna	Fuscovulum blasticum	1075	PRJNA380395	380395	Pseudomonadota	Alphaproteobacteria	3.70609	66.4219	chromosome:NZ_CP020470.1/CP020470.1; plasmid pRsa:NZ_CP020471.1/CP020471.1	-	2	3637	3547	2018-04-25	2022-10-10	Complete Genome	NEB	SAMN06641975	GCA_003071405.1	REPR	ftp://ftp.ncbi.nlm.nih.gov/genomes/all/GCF/003/071/405/GCF_003071405.1_ASM307140v1	-	2025-05-28	ftp://ftp.ncbi.nlm.nih.gov/genomes/all/GCF/003/071/405/GCF_003071405.1_ASM307140v1/GCF_003071405.1_ASM307140v1_genomic.fna.gz	ftp://ftp.ncbi.nlm.nih.gov/genomes/all/GCF/003/071/405/GCF_003071405.1_ASM307140v1/GCF_003071405.1_ASM307140v1_cds_from_genomic.fna.gz	GCF_003071405.1_ASM307140v1_cds_from_genomic.fna	Bacteria	Fuscovulum blasticum	1075		Rhodobacterales	Alphaproteobacteria	Pseudomonadota	Fuscovulum
LN832559.1	FALSE	TRUE	TRUE	TRUE	TRUE	FALSE	TRUE	FALSE	TRUE	TRUE	FALSE	TRUE	FALSE	GCA_900005615.1_JCM7685_genomic.fna	Paracoccus aminovorans	34004	PRJEB8789	398125	Pseudomonadota	Alphaproteobacteria	4.03813	67.3846	chromosome I:NZ_LN832559.1/LN832559.1; plasmid II:NZ_LN832560.1/LN832560.1; plasmid III:NZ_LN832561.1/LN832561.1; plasmid IV:NZ_LN832562.1/LN832562.1	-	4	3930	3725	2017-08-14	2021-12-16	Complete Genome	Center for Biotechnology, Bielefeld University	SAMEA3320986	GCA_900005615.1	REPR	ftp://ftp.ncbi.nlm.nih.gov/genomes/all/GCA/900/005/615/GCA_900005615.1_JCM7685	-	JCM7685	ftp://ftp.ncbi.nlm.nih.gov/genomes/all/GCA/900/005/615/GCA_900005615.1_JCM7685/GCA_900005615.1_JCM7685_genomic.fna.gz	ftp://ftp.ncbi.nlm.nih.gov/genomes/all/GCA/900/005/615/GCA_900005615.1_JCM7685/GCA_900005615.1_JCM7685_cds_from_genomic.fna.gz	GCA_900005615.1_JCM7685_cds_from_genomic.fna	Bacteria	Paracoccus aminovorans	34004		Rhodobacterales	Alphaproteobacteria	Pseudomonadota	Paracoccus
NZ_CP102352.1	FALSE	TRUE	TRUE	TRUE	TRUE	FALSE	TRUE	FALSE	TRUE	TRUE	FALSE	TRUE	FALSE	GCF_009696665.2_ASM969666v2_genomic.fna	Paracoccus sp. SMMA_5	2654281	PRJNA296849	296849	Pseudomonadota	Alphaproteobacteria	3.123	65.9201	chromosome:NZ_CP102352.1/CP102352.1; plasmid pNSM5a:NZ_CP102353.1/CP102353.1; plasmid pNSM5b:NZ_CP102354.1/CP102354.1	-	3	3166	3072	2022-08-04	2022-10-17	Complete Genome	Bose Institute	SAMN13025267	GCA_009696665.2	-	ftp://ftp.ncbi.nlm.nih.gov/genomes/all/GCF/009/696/665/GCF_009696665.2_ASM969666v2	-	SMMA_5	ftp://ftp.ncbi.nlm.nih.gov/genomes/all/GCF/009/696/665/GCF_009696665.2_ASM969666v2/GCF_009696665.2_ASM969666v2_genomic.fna.gz	ftp://ftp.ncbi.nlm.nih.gov/genomes/all/GCF/009/696/665/GCF_009696665.2_ASM969666v2/GCF_009696665.2_ASM969666v2_cds_from_genomic.fna.gz	GCF_009696665.2_ASM969666v2_cds_from_genomic.fna	Bacteria	Paracoccus sp. SMMA_5	2654281		Rhodobacterales	Alphaproteobacteria	Pseudomonadota	Paracoccus
NZ_CP102355.1	FALSE	TRUE	TRUE	TRUE	TRUE	FALSE	TRUE	FALSE	TRUE	TRUE	FALSE	TRUE	FALSE	GCF_009696685.2_ASM969668v2_genomic.fna	Paracoccus sp. SMMA_5_TC	2654280	PRJNA296849	296849	Pseudomonadota	Alphaproteobacteria	3.12289	65.9202	chromosome:NZ_CP102355.1/CP102355.1; plasmid pNSM5TCa:NZ_CP102356.1/CP102356.1; plasmid pNSM5TCb:NZ_CP102357.1/CP102357.1	-	3	3164	3071	2022-08-04	2022-10-17	Complete Genome	Bose Institute	SAMN13025268	GCA_009696685.2	-	ftp://ftp.ncbi.nlm.nih.gov/genomes/all/GCF/009/696/685/GCF_009696685.2_ASM969668v2	-	SMMA_5_TC	ftp://ftp.ncbi.nlm.nih.gov/genomes/all/GCF/009/696/685/GCF_009696685.2_ASM969668v2/GCF_009696685.2_ASM969668v2_genomic.fna.gz	ftp://ftp.ncbi.nlm.nih.gov/genomes/all/GCF/009/696/685/GCF_009696685.2_ASM969668v2/GCF_009696685.2_ASM969668v2_cds_from_genomic.fna.gz	GCF_009696685.2_ASM969668v2_cds_from_genomic.fna	Bacteria	Paracoccus sp. SMMA_5_TC	2654280		Rhodobacterales	Alphaproteobacteria	Pseudomonadota	Paracoccus
CP007032.1	FALSE	TRUE	TRUE	TRUE	TRUE	FALSE	TRUE	FALSE	TRUE	TRUE	FALSE	TRUE	FALSE	GCA_000231405.3_ASM23140v3_genomic.fna	Desulfitobacterium metallireducens DSM 15288	871968	PRJNA61369	61369	Terrabacteria group	Bacillota	3.17607	41.9	chromosome:NZ_CP007032.1/CP007032.1	-	1	3114	2983	2014-01-03	2022-05-01	Complete Genome	JGI	SAMN02261393	GCA_000231405.3	REPR	ftp://ftp.ncbi.nlm.nih.gov/genomes/all/GCA/000/231/405/GCA_000231405.3_ASM23140v3	29040502	DSM 15288	ftp://ftp.ncbi.nlm.nih.gov/genomes/all/GCA/000/231/405/GCA_000231405.3_ASM23140v3/GCA_000231405.3_ASM23140v3_genomic.fna.gz	ftp://ftp.ncbi.nlm.nih.gov/genomes/all/GCA/000/231/405/GCA_000231405.3_ASM23140v3/GCA_000231405.3_ASM23140v3_cds_from_genomic.fna.gz	GCA_000231405.3_ASM23140v3_cds_from_genomic.fna	Bacteria	Desulfitobacterium metallireducens	142877	Terrabacteria group	Eubacteriales	Clostridia	Bacillota	Desulfitobacterium
CP072022.1	FALSE	TRUE	TRUE	TRUE	TRUE	FALSE	TRUE	FALSE	FALSE	TRUE	FALSE	TRUE	FALSE	GCA_018847095.1_ASM1884709v1_genomic.fna	Akkermansia massiliensis	2927224	PRJNA715455	715455	PVC group	Verrucomicrobiota	3.11959	58	chromosome:NZ_CP072022.1/CP072022.1	-	1	2624	2558	2021-06-11	2022-08-10	Complete Genome	Duke University	SAMN18350264	GCA_018847095.1	REPR	ftp://ftp.ncbi.nlm.nih.gov/genomes/all/GCA/018/847/095/GCA_018847095.1_ASM1884709v1	34006653	Akk2190	ftp://ftp.ncbi.nlm.nih.gov/genomes/all/GCA/018/847/095/GCA_018847095.1_ASM1884709v1/GCA_018847095.1_ASM1884709v1_genomic.fna.gz	ftp://ftp.ncbi.nlm.nih.gov/genomes/all/GCA/018/847/095/GCA_018847095.1_ASM1884709v1/GCA_018847095.1_ASM1884709v1_cds_from_genomic.fna.gz	GCA_018847095.1_ASM1884709v1_cds_from_genomic.fna	Bacteria	Akkermansia massiliensis	2927224	PVC group	Verrucomicrobiales	Verrucomicrobiia	Verrucomicrobiota	Akkermansia
CP133761.1	FALSE	TRUE	TRUE	TRUE	TRUE	FALSE	TRUE	FALSE	FALSE	TRUE	FALSE	TRUE	FALSE	GCA_031344955.1_ASM3134495v1_genomic.fna	Akkermansia sp. EB-AMDK43	3073964	PRJNA1012816	1012816	PVC group	Verrucomicrobiota	3.2085	57.8	chromosome:CP133761.1	-	1	2848	2756	2023-09-12	2023-09-12	Complete Genome	Enterobiome Inc.	SAMN37276755	GCA_031344955.1	-	ftp://ftp.ncbi.nlm.nih.gov/genomes/all/GCA/031/344/955/GCA_031344955.1_ASM3134495v1	-	EB-AMDK43	ftp://ftp.ncbi.nlm.nih.gov/genomes/all/GCA/031/344/955/GCA_031344955.1_ASM3134495v1/GCA_031344955.1_ASM3134495v1_genomic.fna.gz	ftp://ftp.ncbi.nlm.nih.gov/genomes/all/GCA/031/344/955/GCA_031344955.1_ASM3134495v1/GCA_031344955.1_ASM3134495v1_cds_from_genomic.fna.gz	GCA_031344955.1_ASM3134495v1_cds_from_genomic.fna	Bacteria	Akkermansia sp. EB-AMDK43	3073964	PVC group	Verrucomicrobiales	Verrucomicrobiia	Verrucomicrobiota	Akkermansia
NZ_AP021898.1	FALSE	TRUE	TRUE	TRUE	TRUE	FALSE	TRUE	FALSE	FALSE	TRUE	FALSE	TRUE	FALSE	GCF_009731575.1_ASM973157v1_genomic.fna	Akkermansia muciniphila	239935	PRJDB8988	590660	PVC group	Verrucomicrobiota	2.87846	55.5886	chromosome:NZ_AP021898.1/AP021898.1; plasmid pJ30893:NZ_AP021899.1/AP021899.1	-	2	2426	2344	2019-11-28	2021-12-16	Complete Genome	Laboratory for Microbiome Sciences, Center for Integrative Medical Sciences, RIKEN	SAMD00192834	GCA_009731575.1	REPR	ftp://ftp.ncbi.nlm.nih.gov/genomes/all/GCF/009/731/575/GCF_009731575.1_ASM973157v1	32054713	JCM 30893	ftp://ftp.ncbi.nlm.nih.gov/genomes/all/GCF/009/731/575/GCF_009731575.1_ASM973157v1/GCF_009731575.1_ASM973157v1_genomic.fna.gz	ftp://ftp.ncbi.nlm.nih.gov/genomes/all/GCF/009/731/575/GCF_009731575.1_ASM973157v1/GCF_009731575.1_ASM973157v1_cds_from_genomic.fna.gz	GCF_009731575.1_ASM973157v1_cds_from_genomic.fna	Bacteria	Akkermansia muciniphila	239935	PVC group	Verrucomicrobiales	Verrucomicrobiia	Verrucomicrobiota	Akkermansia
CP076361.1	FALSE	TRUE	TRUE	TRUE	TRUE	FALSE	TRUE	FALSE	TRUE	TRUE	FALSE	TRUE	FALSE	GCA_018798885.1_ASM1879888v1_genomic.fna	Gemmobacter fulvus	2840474	PRJNA733890	733890	Pseudomonadota	Alphaproteobacteria	4.67763	64.0889	chromosome:NZ_CP076361.1/CP076361.1; plasmid p1:NZ_CP076362.1/CP076362.1; plasmid p2:NZ_CP076363.1/CP076363.1; plasmid p3:NZ_CP076364.1/CP076364.1; plasmid p4:NZ_CP076365.1/CP076365.1; plasmid p5:NZ_CP076366.1/CP076366.1; plasmid p6:NZ_CP076367.1/CP076367.1	-	7	4524	4393	2021-06-09	2022-09-20	Complete Genome	Nanjing Forestry University	SAMN19461504	GCA_018798885.1	REPR	ftp://ftp.ncbi.nlm.nih.gov/genomes/all/GCA/018/798/885/GCA_018798885.1_ASM1879888v1	-	con5	ftp://ftp.ncbi.nlm.nih.gov/genomes/all/GCA/018/798/885/GCA_018798885.1_ASM1879888v1/GCA_018798885.1_ASM1879888v1_genomic.fna.gz	ftp://ftp.ncbi.nlm.nih.gov/genomes/all/GCA/018/798/885/GCA_018798885.1_ASM1879888v1/GCA_018798885.1_ASM1879888v1_cds_from_genomic.fna.gz	GCA_018798885.1_ASM1879888v1_cds_from_genomic.fna	Bacteria	Gemmobacter fulvus	2840474		Rhodobacterales	Alphaproteobacteria	Pseudomonadota	Gemmobacter
NZ_CP143890.1	FALSE	TRUE	TRUE	TRUE	TRUE	FALSE	TRUE	FALSE	FALSE	TRUE	FALSE	TRUE	FALSE	GCF_036417395.1_ASM3641739v1_genomic.fna	Akkermansia sp. AE01SA01	3115151	PRJNA1066260	1066260	PVC group	Verrucomicrobiota	3.15337	55.9	chromosome:NZ_CP143890.1/CP143890.1	-	1	2560	2492	2024-02-06	2024-02-07	Complete Genome	Duke University	SAMN39484258	GCA_036417395.1	-	ftp://ftp.ncbi.nlm.nih.gov/genomes/all/GCF/036/417/395/GCF_036417395.1_ASM3641739v1	-	AE01SA01	ftp://ftp.ncbi.nlm.nih.gov/genomes/all/GCF/036/417/395/GCF_036417395.1_ASM3641739v1/GCF_036417395.1_ASM3641739v1_genomic.fna.gz	ftp://ftp.ncbi.nlm.nih.gov/genomes/all/GCF/036/417/395/GCF_036417395.1_ASM3641739v1/GCF_036417395.1_ASM3641739v1_cds_from_genomic.fna.gz	GCF_036417395.1_ASM3641739v1_cds_from_genomic.fna	Bacteria	Akkermansia sp. AE01SA01	3115151	PVC group	Verrucomicrobiales	Verrucomicrobiia	Verrucomicrobiota	Akkermansia
NZ_CP143889.1	FALSE	TRUE	TRUE	TRUE	TRUE	FALSE	TRUE	FALSE	FALSE	TRUE	FALSE	TRUE	FALSE	GCF_036417355.1_ASM3641735v1_genomic.fna	Akkermansia sp. RCC_12PD	3115152	PRJNA1066260	1066260	PVC group	Verrucomicrobiota	3.16826	55.9	chromosome:NZ_CP143889.1/CP143889.1	-	1	2681	2603	2024-02-06	2024-02-07	Complete Genome	Duke University	SAMN39484259	GCA_036417355.1	-	ftp://ftp.ncbi.nlm.nih.gov/genomes/all/GCF/036/417/355/GCF_036417355.1_ASM3641735v1	-	RCC_12PD	ftp://ftp.ncbi.nlm.nih.gov/genomes/all/GCF/036/417/355/GCF_036417355.1_ASM3641735v1/GCF_036417355.1_ASM3641735v1_genomic.fna.gz	ftp://ftp.ncbi.nlm.nih.gov/genomes/all/GCF/036/417/355/GCF_036417355.1_ASM3641735v1/GCF_036417355.1_ASM3641735v1_cds_from_genomic.fna.gz	GCF_036417355.1_ASM3641735v1_cds_from_genomic.fna	Bacteria	Akkermansia sp. RCC_12PD	3115152	PVC group	Verrucomicrobiales	Verrucomicrobiia	Verrucomicrobiota	Akkermansia
NZ_AP025943.1	FALSE	TRUE	TRUE	TRUE	TRUE	FALSE	TRUE	FALSE	FALSE	TRUE	FALSE	TRUE	FALSE	GCF_026072915.1_ASM2607291v1_genomic.fna	Akkermansia biwaensis	2946555	PRJDB13654	874222	PVC group	Verrucomicrobiota	3.17552	56.8	chromosome:NZ_AP025943.1/AP025943.1	-	1	2615	2536	2022-08-25	2022-11-11	Complete Genome	Otsuka Pharmaceutical Co.,Ltd.	SAMD00493148	GCA_026072915.1	REPR	ftp://ftp.ncbi.nlm.nih.gov/genomes/all/GCF/026/072/915/GCF_026072915.1_ASM2607291v1	-	WON2089	ftp://ftp.ncbi.nlm.nih.gov/genomes/all/GCF/026/072/915/GCF_026072915.1_ASM2607291v1/GCF_026072915.1_ASM2607291v1_genomic.fna.gz	ftp://ftp.ncbi.nlm.nih.gov/genomes/all/GCF/026/072/915/GCF_026072915.1_ASM2607291v1/GCF_026072915.1_ASM2607291v1_cds_from_genomic.fna.gz	GCF_026072915.1_ASM2607291v1_cds_from_genomic.fna	Bacteria	Akkermansia biwaensis	2946555	PVC group	Verrucomicrobiales	Verrucomicrobiia	Verrucomicrobiota	Akkermansia
CP072047.1	FALSE	TRUE	TRUE	TRUE	TRUE	FALSE	TRUE	FALSE	FALSE	TRUE	FALSE	TRUE	FALSE	GCA_018847615.1_ASM1884761v1_genomic.fna	Candidatus Akkermansia timonensis	3068329	PRJNA715455	715455	PVC group	Verrucomicrobiota	3.20874	56.7	chromosome:CP072047.1	-	1	2666	2583	2021-06-11	2021-06-11	Complete Genome	Duke University	SAMN18350237	GCA_018847615.1	-	ftp://ftp.ncbi.nlm.nih.gov/genomes/all/GCA/018/847/615/GCA_018847615.1_ASM1884761v1	-	Akk0496b	ftp://ftp.ncbi.nlm.nih.gov/genomes/all/GCA/018/847/615/GCA_018847615.1_ASM1884761v1/GCA_018847615.1_ASM1884761v1_genomic.fna.gz	ftp://ftp.ncbi.nlm.nih.gov/genomes/all/GCA/018/847/615/GCA_018847615.1_ASM1884761v1/GCA_018847615.1_ASM1884761v1_cds_from_genomic.fna.gz	GCA_018847615.1_ASM1884761v1_cds_from_genomic.fna	Bacteria	Candidatus Akkermansia timonensis	3068329	PVC group	Verrucomicrobiales	Verrucomicrobiia	Verrucomicrobiota	Akkermansia
LR812490.1	FALSE	TRUE	TRUE	TRUE	TRUE	FALSE	TRUE	FALSE	TRUE	TRUE	FALSE	TRUE	FALSE	GCA_900009275.2_Planktothrix_rubescens_PCC_7821_genomic.fna	Planktothrix rubescens NIVA-CYA 18	329571	PRJEB10990	355100	Terrabacteria group	Cyanobacteriota/Melainabacteria group	5.62763	39.4923	chromosome I:NZ_LR812491.1/LR812491.1; plasmid pI:NZ_LR812492.1/LR812492.1; plasmid pII:NZ_LR812493.1/LR812493.1	CZCZ02	7	5087	4911	2016-11-28	2022-04-14	Chromosome	Genoscope CEA	SAMEA3590993	GCA_900009275.2	-	ftp://ftp.ncbi.nlm.nih.gov/genomes/all/GCA/900/009/275/GCA_900009275.2_Planktothrix_rubescens_PCC_7821	-	PCC 7821	ftp://ftp.ncbi.nlm.nih.gov/genomes/all/GCA/900/009/275/GCA_900009275.2_Planktothrix_rubescens_PCC_7821/GCA_900009275.2_Planktothrix_rubescens_PCC_7821_genomic.fna.gz	ftp://ftp.ncbi.nlm.nih.gov/genomes/all/GCA/900/009/275/GCA_900009275.2_Planktothrix_rubescens_PCC_7821/GCA_900009275.2_Planktothrix_rubescens_PCC_7821_cds_from_genomic.fna.gz	GCA_900009275.2_Planktothrix_rubescens_PCC_7821_cds_from_genomic.fna	Bacteria	Planktothrix rubescens	59512	Cyanobacteriota/Melainabacteria group	Oscillatoriales	Cyanophyceae	Cyanobacteriota	Planktothrix
CP049834.1	FALSE	TRUE	TRUE	TRUE	TRUE	FALSE	TRUE	FALSE	TRUE	TRUE	FALSE	TRUE	FALSE	GCA_019916085.1_ASM1991608v1_genomic.fna	Aquirufa lenticrescens	2696560	PRJNA510297	510297	FCB group	Bacteroidota/Chlorobiota group	2.50519	42.2	chromosome:NZ_CP049834.1/CP049834.1	-	1	2245	2194	2021-09-09	2021-09-11	Complete Genome	University of Innsbruck	SAMN13761857	GCA_019916085.1	REPR	ftp://ftp.ncbi.nlm.nih.gov/genomes/all/GCA/019/916/085/GCA_019916085.1_ASM1991608v1	-	9H-EGSE	ftp://ftp.ncbi.nlm.nih.gov/genomes/all/GCA/019/916/085/GCA_019916085.1_ASM1991608v1/GCA_019916085.1_ASM1991608v1_genomic.fna.gz	ftp://ftp.ncbi.nlm.nih.gov/genomes/all/GCA/019/916/085/GCA_019916085.1_ASM1991608v1/GCA_019916085.1_ASM1991608v1_cds_from_genomic.fna.gz	GCA_019916085.1_ASM1991608v1_cds_from_genomic.fna	Bacteria	Aquirufa lenticrescens	2696560	Bacteroidota/Chlorobiota group	Cytophagales	Cytophagia	Bacteroidota	Aquirufa
NZ_CP029346.1	FALSE	TRUE	TRUE	TRUE	TRUE	FALSE	TRUE	FALSE	TRUE	TRUE	FALSE	TRUE	FALSE	GCF_003143535.1_ASM314353v1_genomic.fna	Aquirufa nivalisilvae	2516557	PRJNA449135	449135	FCB group	Bacteroidota/Chlorobiota group	3.11629	37.9	chromosome:NZ_CP029346.1/CP029346.1	-	1	2659	2606	2018-05-19	2022-10-06	Complete Genome	Hankuk University of Foreign Studies	SAMN09065711	GCA_003143535.1	REPR	ftp://ftp.ncbi.nlm.nih.gov/genomes/all/GCF/003/143/535/GCF_003143535.1_ASM314353v1	31433289	HME7025	ftp://ftp.ncbi.nlm.nih.gov/genomes/all/GCF/003/143/535/GCF_003143535.1_ASM314353v1/GCF_003143535.1_ASM314353v1_genomic.fna.gz	ftp://ftp.ncbi.nlm.nih.gov/genomes/all/GCF/003/143/535/GCF_003143535.1_ASM314353v1/GCF_003143535.1_ASM314353v1_cds_from_genomic.fna.gz	GCF_003143535.1_ASM314353v1_cds_from_genomic.fna	Bacteria	Aquirufa nivalisilvae	2516557	Bacteroidota/Chlorobiota group	Cytophagales	Cytophagia	Bacteroidota	Aquirufa
CP049835.1	FALSE	TRUE	TRUE	TRUE	TRUE	FALSE	TRUE	FALSE	TRUE	TRUE	FALSE	TRUE	FALSE	GCA_023921165.1_ASM2392116v1_genomic.fna	Aquirufa antheringensis	2516559	PRJNA510297	510297	FCB group	Bacteroidota/Chlorobiota group	2.45353	42.6	chromosome:NZ_CP049835.1/CP049835.1	-	1	2217	2165	2022-06-27	2022-06-29	Complete Genome	University of Innsbruck	SAMN13761849	GCA_023921165.1	-	ftp://ftp.ncbi.nlm.nih.gov/genomes/all/GCA/023/921/165/GCA_023921165.1_ASM2392116v1	-	44A-TON	ftp://ftp.ncbi.nlm.nih.gov/genomes/all/GCA/023/921/165/GCA_023921165.1_ASM2392116v1/GCA_023921165.1_ASM2392116v1_genomic.fna.gz	ftp://ftp.ncbi.nlm.nih.gov/genomes/all/GCA/023/921/165/GCA_023921165.1_ASM2392116v1/GCA_023921165.1_ASM2392116v1_cds_from_genomic.fna.gz	GCA_023921165.1_ASM2392116v1_cds_from_genomic.fna	Bacteria	Aquirufa antheringensis	2516559	Bacteroidota/Chlorobiota group	Cytophagales	Cytophagia	Bacteroidota	Aquirufa
NZ_CP032819.1	FALSE	TRUE	TRUE	TRUE	TRUE	FALSE	TRUE	FALSE	TRUE	TRUE	FALSE	TRUE	FALSE	GCF_003991565.1_ASM399156v1_genomic.fna	Butyricimonas faecalis	2093856	PRJNA494677	494677	FCB group	Bacteroidota/Chlorobiota group	4.97642	43.5262	chromosome:NZ_CP032819.1/CP032819.1; plasmid unnamed:NZ_CP032820.1/CP032820.1	-	2	4279	4150	2019-01-03	2022-10-06	Complete Genome	Universite Catholique de Louvain	SAMN10176434	GCA_003991565.1	REPR	ftp://ftp.ncbi.nlm.nih.gov/genomes/all/GCF/003/991/565/GCF_003991565.1_ASM399156v1	-	H184	ftp://ftp.ncbi.nlm.nih.gov/genomes/all/GCF/003/991/565/GCF_003991565.1_ASM399156v1/GCF_003991565.1_ASM399156v1_genomic.fna.gz	ftp://ftp.ncbi.nlm.nih.gov/genomes/all/GCF/003/991/565/GCF_003991565.1_ASM399156v1/GCF_003991565.1_ASM399156v1_cds_from_genomic.fna.gz	GCF_003991565.1_ASM399156v1_cds_from_genomic.fna	Bacteria	Butyricimonas faecalis	2093856	Bacteroidota/Chlorobiota group	Bacteroidales	Bacteroidia	Bacteroidota	Butyricimonas
CP069450.1	FALSE	TRUE	TRUE	TRUE	TRUE	FALSE	TRUE	FALSE	TRUE	TRUE	FALSE	TRUE	FALSE	GCA_016889065.1_ASM1688906v1_genomic.fna	Butyricimonas virosa	544645	PRJNA231221	231221	FCB group	Bacteroidota/Chlorobiota group	4.81314	42.4	chromosome:NZ_CP069450.1/CP069450.1	-	1	3978	3869	2021-02-15	2022-10-07	Complete Genome	US Food and Drug Administration	SAMN16357371	GCA_016889065.1	REPR	ftp://ftp.ncbi.nlm.nih.gov/genomes/all/GCA/016/889/065/GCA_016889065.1_ASM1688906v1	-	FDAARGOS_1229	ftp://ftp.ncbi.nlm.nih.gov/genomes/all/GCA/016/889/065/GCA_016889065.1_ASM1688906v1/GCA_016889065.1_ASM1688906v1_genomic.fna.gz	ftp://ftp.ncbi.nlm.nih.gov/genomes/all/GCA/016/889/065/GCA_016889065.1_ASM1688906v1/GCA_016889065.1_ASM1688906v1_cds_from_genomic.fna.gz	GCA_016889065.1_ASM1688906v1_cds_from_genomic.fna	Bacteria	Butyricimonas virosa	544645	Bacteroidota/Chlorobiota group	Bacteroidales	Bacteroidia	Bacteroidota	Butyricimonas
CP068162.1	FALSE	TRUE	TRUE	TRUE	TRUE	FALSE	TRUE	FALSE	TRUE	TRUE	FALSE	TRUE	FALSE	GCA_016728645.1_ASM1672864v1_genomic.fna	Corynebacterium glucuronolyticum	39791	PRJNA231221	231221	Terrabacteria group	Actinomycetota	2.9419	58.7663	chromosome:NZ_CP068162.1/CP068162.1; plasmid unnamed:NZ_CP068163.1/CP068163.1	-	2	2624	2509	2021-01-20	2022-09-23	Complete Genome	US Food and Drug Administration	SAMN16357280	GCA_016728645.1	REPR	ftp://ftp.ncbi.nlm.nih.gov/genomes/all/GCA/016/728/645/GCA_016728645.1_ASM1672864v1	-	FDAARGOS_1111	ftp://ftp.ncbi.nlm.nih.gov/genomes/all/GCA/016/728/645/GCA_016728645.1_ASM1672864v1/GCA_016728645.1_ASM1672864v1_genomic.fna.gz	ftp://ftp.ncbi.nlm.nih.gov/genomes/all/GCA/016/728/645/GCA_016728645.1_ASM1672864v1/GCA_016728645.1_ASM1672864v1_cds_from_genomic.fna.gz	GCA_016728645.1_ASM1672864v1_cds_from_genomic.fna	Bacteria	Corynebacterium glucuronolyticum	39791	Terrabacteria group	Mycobacteriales	Actinomycetes	Actinomycetota	Corynebacterium
NZ_CP136958.1	FALSE	TRUE	TRUE	TRUE	TRUE	FALSE	TRUE	FALSE	TRUE	TRUE	FALSE	TRUE	FALSE	GCF_002847965.2_ASM284796v2_genomic.fna	Corynebacterium pyruviciproducens	598660	PRJNA316969	316969	Terrabacteria group	Actinomycetota	2.90788	60.7	chromosome:NZ_CP136958.1/CP136958.1	-	1	2668	2549	2023-11-01	2023-11-03	Complete Genome	Loyola University Chicago	SAMN08193657	GCA_002847965.2	-	ftp://ftp.ncbi.nlm.nih.gov/genomes/all/GCF/002/847/965/GCF_002847965.2_ASM284796v2	-	UMB0763	ftp://ftp.ncbi.nlm.nih.gov/genomes/all/GCF/002/847/965/GCF_002847965.2_ASM284796v2/GCF_002847965.2_ASM284796v2_genomic.fna.gz	ftp://ftp.ncbi.nlm.nih.gov/genomes/all/GCF/002/847/965/GCF_002847965.2_ASM284796v2/GCF_002847965.2_ASM284796v2_cds_from_genomic.fna.gz	GCF_002847965.2_ASM284796v2_cds_from_genomic.fna	Bacteria	Corynebacterium pyruviciproducens	598660	Terrabacteria group	Mycobacteriales	Actinomycetes	Actinomycetota	Corynebacterium
LT593929.1	FALSE	TRUE	TRUE	TRUE	TRUE	FALSE	TRUE	FALSE	FALSE	TRUE	FALSE	TRUE	FALSE	GCA_900087655.1_PFRJS14_genomic.fna	Propionibacterium freudenreichii	1744	PRJEB14036	413505	Terrabacteria group	Actinomycetota	2.50719	67.4	chromosome I:NZ_LT593929.1/LT593929.1	-	1	2216	2117	2017-10-09	2021-12-16	Complete Genome	Institute of Biotechnology, Univerity of Helsinki	SAMEA3991644	GCA_900087655.1	REPR	ftp://ftp.ncbi.nlm.nih.gov/genomes/all/GCA/900/087/655/GCA_900087655.1_PFRJS14	-	PFRJS14	ftp://ftp.ncbi.nlm.nih.gov/genomes/all/GCA/900/087/655/GCA_900087655.1_PFRJS14/GCA_900087655.1_PFRJS14_genomic.fna.gz	ftp://ftp.ncbi.nlm.nih.gov/genomes/all/GCA/900/087/655/GCA_900087655.1_PFRJS14/GCA_900087655.1_PFRJS14_cds_from_genomic.fna.gz	GCA_900087655.1_PFRJS14_cds_from_genomic.fna	Bacteria	Propionibacterium freudenreichii	1744	Terrabacteria group	Propionibacteriales	Actinomycetes	Actinomycetota	Propionibacterium
CP061177.1	FALSE	TRUE	TRUE	TRUE	TRUE	FALSE	TRUE	FALSE	TRUE	TRUE	FALSE	TRUE	FALSE	GCA_017355405.1_ASM1735540v1_genomic.fna	Roseomonas haemaphysalidis	2768162	PRJNA660104	660104	Pseudomonadota	Alphaproteobacteria	4.89865	70.3153	chromosome:NZ_CP061177.1/CP061177.1; plasmid p546-1:NZ_CP061178.1/CP061178.1; plasmid p546-2:NZ_CP061179.1/CP061179.1; plasmid p546-3:NZ_CP061180.1/CP061180.1; plasmid p546-4:NZ_CP061181.1/CP061181.1; plasmid p546-5:NZ_CP061182.1/CP061182.1; plasmid p546-6:NZ_CP061183.1/CP061183.1; plasmid p546-7:NZ_CP061184.1/CP061184.1	-	8	4591	4456	2021-03-15	2022-02-04	Complete Genome	Chinese Center for Disease Control and Prevention	SAMN15936122	GCA_017355405.1	REPR	ftp://ftp.ncbi.nlm.nih.gov/genomes/all/GCA/017/355/405/GCA_017355405.1_ASM1735540v1	-	546	ftp://ftp.ncbi.nlm.nih.gov/genomes/all/GCA/017/355/405/GCA_017355405.1_ASM1735540v1/GCA_017355405.1_ASM1735540v1_genomic.fna.gz	ftp://ftp.ncbi.nlm.nih.gov/genomes/all/GCA/017/355/405/GCA_017355405.1_ASM1735540v1/GCA_017355405.1_ASM1735540v1_cds_from_genomic.fna.gz	GCA_017355405.1_ASM1735540v1_cds_from_genomic.fna	Bacteria	Roseomonas haemaphysalidis	2768162		Rhodospirillales	Alphaproteobacteria	Pseudomonadota	Roseomonas
CP085618.1	FALSE	TRUE	TRUE	TRUE	TRUE	FALSE	TRUE	FALSE	TRUE	TRUE	FALSE	TRUE	FALSE	GCA_020683165.1_ASM2068316v1_genomic.fna	Xanthobacter autotrophicus	280	PRJNA773119	773119	Pseudomonadota	Alphaproteobacteria	5.217	67.5	chromosome:NZ_CP085618.1/CP085618.1	-	1	5031	4829	2021-10-31	2021-11-22	Chromosome	Harvard Medical School	SAMN07141767	GCA_020683165.1	-	ftp://ftp.ncbi.nlm.nih.gov/genomes/all/GCA/020/683/165/GCA_020683165.1_ASM2068316v1	-	GJ10	ftp://ftp.ncbi.nlm.nih.gov/genomes/all/GCA/020/683/165/GCA_020683165.1_ASM2068316v1/GCA_020683165.1_ASM2068316v1_genomic.fna.gz	ftp://ftp.ncbi.nlm.nih.gov/genomes/all/GCA/020/683/165/GCA_020683165.1_ASM2068316v1/GCA_020683165.1_ASM2068316v1_cds_from_genomic.fna.gz	GCA_020683165.1_ASM2068316v1_cds_from_genomic.fna	Bacteria	Xanthobacter autotrophicus	280		Hyphomicrobiales	Alphaproteobacteria	Pseudomonadota	Xanthobacter
CP045201.1	FALSE	TRUE	TRUE	TRUE	TRUE	FALSE	TRUE	FALSE	TRUE	TRUE	FALSE	TRUE	FALSE	GCA_014899185.1_ASM1489918v1_genomic.fna	Pseudooceanicola spongiae	2613965	PRJNA566065	566065	Pseudomonadota	Alphaproteobacteria	4.36578	63.3	chromosome:NZ_CP045201.1/CP045201.1	-	1	4147	4010	2020-10-20	2021-10-25	Complete Genome	Polar Research Institute of China	SAMN12777334	GCA_014899185.1	REPR	ftp://ftp.ncbi.nlm.nih.gov/genomes/all/GCA/014/899/185/GCA_014899185.1_ASM1489918v1	-	HQ09	ftp://ftp.ncbi.nlm.nih.gov/genomes/all/GCA/014/899/185/GCA_014899185.1_ASM1489918v1/GCA_014899185.1_ASM1489918v1_genomic.fna.gz	ftp://ftp.ncbi.nlm.nih.gov/genomes/all/GCA/014/899/185/GCA_014899185.1_ASM1489918v1/GCA_014899185.1_ASM1489918v1_cds_from_genomic.fna.gz	GCA_014899185.1_ASM1489918v1_cds_from_genomic.fna	Bacteria	Pseudooceanicola spongiae	2613965		Rhodobacterales	Alphaproteobacteria	Pseudomonadota	Pseudooceanicola
NZ_CP139996.1	FALSE	TRUE	TRUE	TRUE	TRUE	FALSE	TRUE	FALSE	TRUE	TRUE	FALSE	TRUE	FALSE	GCF_034424665.1_ASM3442466v1_genomic.fna	Brevundimonas bullata	13160	PRJNA1047486	1047486	Pseudomonadota	Alphaproteobacteria	3.4841	67	chromosome:CP139996.1	-	1	3372	3266	2023-12-17	2023-12-17	Complete Genome	University of Turku	SAMN38562700	GCA_034424665.1	-	ftp://ftp.ncbi.nlm.nih.gov/genomes/all/GCF/034/424/665/GCF_034424665.1_ASM3442466v1	-	HAMBI_0262	ftp://ftp.ncbi.nlm.nih.gov/genomes/all/GCF/034/424/665/GCF_034424665.1_ASM3442466v1/GCF_034424665.1_ASM3442466v1_genomic.fna.gz	ftp://ftp.ncbi.nlm.nih.gov/genomes/all/GCF/034/424/665/GCF_034424665.1_ASM3442466v1/GCF_034424665.1_ASM3442466v1_cds_from_genomic.fna.gz	GCF_034424665.1_ASM3442466v1_cds_from_genomic.fna	Bacteria	Brevundimonas bullata	13160		Caulobacterales	Alphaproteobacteria	Pseudomonadota	Brevundimonas
CP000489.1	FALSE	TRUE	TRUE	TRUE	TRUE	FALSE	TRUE	FALSE	TRUE	TRUE	FALSE	TRUE	FALSE	GCA_000203895.1_ASM20389v1_genomic.fna	Paracoccus denitrificans PD1222	318586	PRJNA13020	13020	Pseudomonadota	Alphaproteobacteria	5.23619	66.783	chromosome 1:NC_008686.1/CP000489.1; chromosome 2:NC_008687.1/CP000490.1; plasmid 1:NC_008688.1/CP000491.1	-	3	5221	5031	2006-12-13	2022-10-08	Complete Genome	DOE Joint Genome Institute	SAMN02598290	GCA_000203895.1	REPR	ftp://ftp.ncbi.nlm.nih.gov/genomes/all/GCA/000/203/895/GCA_000203895.1_ASM20389v1	-	PD1222	ftp://ftp.ncbi.nlm.nih.gov/genomes/all/GCA/000/203/895/GCA_000203895.1_ASM20389v1/GCA_000203895.1_ASM20389v1_genomic.fna.gz	ftp://ftp.ncbi.nlm.nih.gov/genomes/all/GCA/000/203/895/GCA_000203895.1_ASM20389v1/GCA_000203895.1_ASM20389v1_cds_from_genomic.fna.gz	GCA_000203895.1_ASM20389v1_cds_from_genomic.fna	Bacteria	Paracoccus denitrificans	266		Rhodobacterales	Alphaproteobacteria	Pseudomonadota	Paracoccus
CP133407.1	FALSE	TRUE	TRUE	TRUE	TRUE	FALSE	TRUE	FALSE	FALSE	TRUE	FALSE	TRUE	FALSE	GCA_031885465.1_ASM3188546v1_genomic.fna	TRUEperella abortisuis	445930	PRJNA1006371	1006371	Terrabacteria group	Actinomycetota	2.56487	63.9	chromosome:CP133407.1	-	1	-	-	2023-09-25	2023-09-25	Complete Genome	Ministry of Agriculture and Food, Government of British Columbia	SAMN37031686	GCA_031885465.1	REPR	ftp://ftp.ncbi.nlm.nih.gov/genomes/all/GCA/031/885/465/GCA_031885465.1_ASM3188546v1	-	KKAHC01	ftp://ftp.ncbi.nlm.nih.gov/genomes/all/GCA/031/885/465/GCA_031885465.1_ASM3188546v1/GCA_031885465.1_ASM3188546v1_genomic.fna.gz	ftp://ftp.ncbi.nlm.nih.gov/genomes/all/GCA/031/885/465/GCA_031885465.1_ASM3188546v1/GCA_031885465.1_ASM3188546v1_cds_from_genomic.fna.gz	GCA_031885465.1_ASM3188546v1_cds_from_genomic.fna	Bacteria	TRUEperella abortisuis	445930	Terrabacteria group	Actinomycetales	Actinomycetes	Actinomycetota	TRUEperella
NZ_CP023406.1	FALSE	TRUE	TRUE	TRUE	TRUE	FALSE	TRUE	FALSE	TRUE	TRUE	FALSE	TRUE	FALSE	GCF_002327105.1_ASM232710v1_genomic.fna	Luteimonas chenhongjianii	2006110	PRJNA407011	407011	Pseudomonadota	Gammaproteobacteria	3.35178	68.3	chromosome:NZ_CP023406.1/CP023406.1	-	1	3032	2912	2017-09-21	2022-04-19	Complete Genome	China disease prevention and control center	SAMN07357069	GCA_002327105.1	REPR	ftp://ftp.ncbi.nlm.nih.gov/genomes/all/GCF/002/327/105/GCF_002327105.1_ASM232710v1	-	100111	ftp://ftp.ncbi.nlm.nih.gov/genomes/all/GCF/002/327/105/GCF_002327105.1_ASM232710v1/GCF_002327105.1_ASM232710v1_genomic.fna.gz	ftp://ftp.ncbi.nlm.nih.gov/genomes/all/GCF/002/327/105/GCF_002327105.1_ASM232710v1/GCF_002327105.1_ASM232710v1_cds_from_genomic.fna.gz	GCF_002327105.1_ASM232710v1_cds_from_genomic.fna	Bacteria	Luteimonas chenhongjianii	2006110		Lysobacterales	Gammaproteobacteria	Pseudomonadota	Luteimonas
NZ_CP044426.1	FALSE	TRUE	TRUE	TRUE	TRUE	FALSE	TRUE	FALSE	TRUE	TRUE	FALSE	TRUE	FALSE	GCF_008824185.1_ASM882418v1_genomic.fna	Paracoccus pantotrophus	82367	PRJNA516022	516022	Pseudomonadota	Alphaproteobacteria	4.40938	67.5727	chromosome 1:NZ_CP044426.1/CP044426.1; chromosome 2:NZ_CP044423.1/CP044423.1; plasmid pPAN1:NZ_CP044424.1/CP044424.1; plasmid pPAN2:NZ_CP044425.1/CP044425.1	-	4	4360	4147	2019-10-06	2022-04-11	Complete Genome	RWTH Aachen University	SAMN10780923	GCA_008824185.1	REPR	ftp://ftp.ncbi.nlm.nih.gov/genomes/all/GCF/008/824/185/GCF_008824185.1_ASM882418v1	-	DSM 2944	ftp://ftp.ncbi.nlm.nih.gov/genomes/all/GCF/008/824/185/GCF_008824185.1_ASM882418v1/GCF_008824185.1_ASM882418v1_genomic.fna.gz	ftp://ftp.ncbi.nlm.nih.gov/genomes/all/GCF/008/824/185/GCF_008824185.1_ASM882418v1/GCF_008824185.1_ASM882418v1_cds_from_genomic.fna.gz	GCF_008824185.1_ASM882418v1_cds_from_genomic.fna	Bacteria	Paracoccus pantotrophus	82367		Rhodobacterales	Alphaproteobacteria	Pseudomonadota	Paracoccus
NZ_CP038197.1	FALSE	TRUE	TRUE	TRUE	TRUE	FALSE	TRUE	FALSE	TRUE	TRUE	FALSE	TRUE	FALSE	GCF_029909795.1_ASM2990979v1_genomic.fna	Paracoccus versutus	34007	PRJNA528466	528466	Pseudomonadota	Alphaproteobacteria	4.96944	67.3847	chromosome:CP038197.1; plasmid pBEN:CP038196.1	-	2	4945	4695	2023-05-01	2023-05-01	Complete Genome	University of Warsaw, Faculty of Biology, Institute of Microbiology	SAMN11191439	GCA_029909795.1	REPR	ftp://ftp.ncbi.nlm.nih.gov/genomes/all/GCF/029/909/795/GCF_029909795.1_ASM2990979v1	-	DSM 17099	ftp://ftp.ncbi.nlm.nih.gov/genomes/all/GCF/029/909/795/GCF_029909795.1_ASM2990979v1/GCF_029909795.1_ASM2990979v1_genomic.fna.gz	ftp://ftp.ncbi.nlm.nih.gov/genomes/all/GCF/029/909/795/GCF_029909795.1_ASM2990979v1/GCF_029909795.1_ASM2990979v1_cds_from_genomic.fna.gz	GCF_029909795.1_ASM2990979v1_cds_from_genomic.fna	Bacteria	Paracoccus versutus	34007		Rhodobacterales	Alphaproteobacteria	Pseudomonadota	Paracoccus
NZ_CP027668.1	FALSE	TRUE	TRUE	TRUE	TRUE	FALSE	TRUE	FALSE	TRUE	TRUE	FALSE	TRUE	FALSE	GCF_003008515.1_ASM300851v1_genomic.fna	Phreatobacter cathodiphilus	1868589	PRJNA437502	437502	Pseudomonadota	Alphaproteobacteria	4.49444	69.3	chromosome:NZ_CP027668.1/CP027668.1	-	1	4358	4253	2018-03-19	2022-04-19	Complete Genome	National Institute of Agricultural Sciences	SAMN08666935	GCA_003008515.1	REPR	ftp://ftp.ncbi.nlm.nih.gov/genomes/all/GCF/003/008/515/GCF_003008515.1_ASM300851v1	-	S-12	ftp://ftp.ncbi.nlm.nih.gov/genomes/all/GCF/003/008/515/GCF_003008515.1_ASM300851v1/GCF_003008515.1_ASM300851v1_genomic.fna.gz	ftp://ftp.ncbi.nlm.nih.gov/genomes/all/GCF/003/008/515/GCF_003008515.1_ASM300851v1/GCF_003008515.1_ASM300851v1_cds_from_genomic.fna.gz	GCF_003008515.1_ASM300851v1_cds_from_genomic.fna	Bacteria	Phreatobacter cathodiphilus	1868589		Hyphomicrobiales	Alphaproteobacteria	Pseudomonadota	Phreatobacter
NZ_CP112881.1	FALSE	TRUE	TRUE	TRUE	TRUE	FALSE	TRUE	FALSE	TRUE	TRUE	FALSE	TRUE	FALSE	GCF_026409565.1_ASM2640956v1_genomic.fna	Sneathiella aquimaris	2599305	PRJNA892221	892221	Pseudomonadota	Alphaproteobacteria	3.94185	48.5	chromosome:NZ_CP112881.1/CP112881.1	-	1	3736	3647	2022-11-26	2022-11-28	Complete Genome	Third Institute of Oceanography, Ministry of Natural Resources	SAMN31370863	GCA_026409565.1	REPR	ftp://ftp.ncbi.nlm.nih.gov/genomes/all/GCF/026/409/565/GCF_026409565.1_ASM2640956v1	-	216LB-ZA1-12	ftp://ftp.ncbi.nlm.nih.gov/genomes/all/GCF/026/409/565/GCF_026409565.1_ASM2640956v1/GCF_026409565.1_ASM2640956v1_genomic.fna.gz	ftp://ftp.ncbi.nlm.nih.gov/genomes/all/GCF/026/409/565/GCF_026409565.1_ASM2640956v1/GCF_026409565.1_ASM2640956v1_cds_from_genomic.fna.gz	GCF_026409565.1_ASM2640956v1_cds_from_genomic.fna	Bacteria	Sneathiella aquimaris	2599305		Sneathiellales	Alphaproteobacteria	Pseudomonadota	Sneathiella
CP032674.1	FALSE	TRUE	TRUE	TRUE	TRUE	FALSE	TRUE	FALSE	TRUE	TRUE	FALSE	TRUE	FALSE	GCA_021730305.1_ASM2173030v1_genomic.fna	Xanthobacter sp. YC-JY1	2419844	PRJNA494041	494041	Pseudomonadota	Alphaproteobacteria	5.39241	68	chromosome:NZ_CP032674.1/CP032674.1	-	1	5054	4927	2022-01-31	2022-02-05	Complete Genome	Chinese academy of agricultural sciences	SAMN10147848	GCA_021730305.1	-	ftp://ftp.ncbi.nlm.nih.gov/genomes/all/GCA/021/730/305/GCA_021730305.1_ASM2173030v1	-	YC-JY1	ftp://ftp.ncbi.nlm.nih.gov/genomes/all/GCA/021/730/305/GCA_021730305.1_ASM2173030v1/GCA_021730305.1_ASM2173030v1_genomic.fna.gz	ftp://ftp.ncbi.nlm.nih.gov/genomes/all/GCA/021/730/305/GCA_021730305.1_ASM2173030v1/GCA_021730305.1_ASM2173030v1_cds_from_genomic.fna.gz	GCA_021730305.1_ASM2173030v1_cds_from_genomic.fna	Bacteria	Xanthobacter sp. YC-JY1	2419844		Hyphomicrobiales	Alphaproteobacteria	Pseudomonadota	Xanthobacter
AP025730.1	FALSE	TRUE	TRUE	TRUE	TRUE	FALSE	TRUE	FALSE	TRUE	TRUE	FALSE	TRUE	FALSE	GCA_023734135.1_ASM2373413v1_genomic.fna	Sphaerotilus sp. FB-5	2914710	PRJDB12946	811820	Other	Other	6.05802	69.1786	chromosome:NZ_AP025730.1/AP025730.1; plasmid pFB-5:NZ_AP025731.1/AP025731.1	-	2	5271	5110	2022-06-02	2022-06-18	Complete Genome	Yokohama National University	SAMD00441810	GCA_023734135.1	-	ftp://ftp.ncbi.nlm.nih.gov/genomes/all/GCA/023/734/135/GCA_023734135.1_ASM2373413v1	-	FB-5	ftp://ftp.ncbi.nlm.nih.gov/genomes/all/GCA/023/734/135/GCA_023734135.1_ASM2373413v1/GCA_023734135.1_ASM2373413v1_genomic.fna.gz	ftp://ftp.ncbi.nlm.nih.gov/genomes/all/GCA/023/734/135/GCA_023734135.1_ASM2373413v1/GCA_023734135.1_ASM2373413v1_cds_from_genomic.fna.gz	GCA_023734135.1_ASM2373413v1_cds_from_genomic.fna	Bacteria	Sphaerotilus microaerophilus	2914710		Burkholderiales	Betaproteobacteria	Pseudomonadota	Sphaerotilus
AP025183.1	FALSE	TRUE	TRUE	TRUE	TRUE	FALSE	TRUE	FALSE	TRUE	TRUE	FALSE	TRUE	FALSE	GCA_020885975.1_ASM2088597v1_genomic.fna	Flavobacterium ammonificans	1751056	PRJDB12412	770547	FCB group	Bacteroidota/Chlorobiota group	2.27103	34.4	chromosome:NZ_AP025183.1/AP025183.1	-	1	2054	1996	2021-10-20	2022-07-30	Complete Genome	Laboratory for Microbiome Sciences, Center for Integrative Medical Sciences, RIKEN	SAMD00409483	GCA_020885975.1	REPR	ftp://ftp.ncbi.nlm.nih.gov/genomes/all/GCA/020/885/975/GCA_020885975.1_ASM2088597v1	-	GENT11	ftp://ftp.ncbi.nlm.nih.gov/genomes/all/GCA/020/885/975/GCA_020885975.1_ASM2088597v1/GCA_020885975.1_ASM2088597v1_genomic.fna.gz	ftp://ftp.ncbi.nlm.nih.gov/genomes/all/GCA/020/885/975/GCA_020885975.1_ASM2088597v1/GCA_020885975.1_ASM2088597v1_cds_from_genomic.fna.gz	GCA_020885975.1_ASM2088597v1_cds_from_genomic.fna	Bacteria	Flavobacterium ammonificans	1751056	Bacteroidota/Chlorobiota group	Flavobacteriales	Flavobacteriia	Bacteroidota	Flavobacterium
NZ_CP029344.1	FALSE	TRUE	TRUE	TRUE	TRUE	FALSE	TRUE	FALSE	TRUE	TRUE	FALSE	TRUE	FALSE	GCF_004006415.1_ASM400641v1_genomic.fna	Hydrogenophaga sp. NH-16	2184519	PRJNA454112	454112	Pseudomonadota	Betaproteobacteria	4.8346	67	chromosome:NZ_CP029344.1/CP029344.1	-	1	4727	4540	2019-01-09	2022-03-17	Chromosome	Chengdu University of Technology	SAMN08998297	GCA_004006415.1	-	ftp://ftp.ncbi.nlm.nih.gov/genomes/all/GCF/004/006/415/GCF_004006415.1_ASM400641v1	-	NH-16	ftp://ftp.ncbi.nlm.nih.gov/genomes/all/GCF/004/006/415/GCF_004006415.1_ASM400641v1/GCF_004006415.1_ASM400641v1_genomic.fna.gz	ftp://ftp.ncbi.nlm.nih.gov/genomes/all/GCF/004/006/415/GCF_004006415.1_ASM400641v1/GCF_004006415.1_ASM400641v1_cds_from_genomic.fna.gz	GCF_004006415.1_ASM400641v1_cds_from_genomic.fna	Bacteria	Hydrogenophaga sp. NH-16	2184519		Burkholderiales	Betaproteobacteria	Pseudomonadota	Hydrogenophaga
NZ_CP037867.1	FALSE	TRUE	TRUE	TRUE	TRUE	FALSE	TRUE	FALSE	TRUE	TRUE	FALSE	TRUE	FALSE	GCF_004353865.1_ASM435386v1_genomic.fna	Hydrogenophaga pseudoflava	47421	PRJNA525691	525691	Pseudomonadota	Betaproteobacteria	4.90597	67.0484	chromosome:NZ_CP037867.1/CP037867.1; plasmid pDSM1084:NZ_CP037868.1/CP037868.1	-	2	4738	4619	2019-03-17	2022-04-07	Complete Genome	Bielefeld University	SAMN11056680	GCA_004353865.1	REPR	ftp://ftp.ncbi.nlm.nih.gov/genomes/all/GCF/004/353/865/GCF_004353865.1_ASM435386v1	-	DSM 1084	ftp://ftp.ncbi.nlm.nih.gov/genomes/all/GCF/004/353/865/GCF_004353865.1_ASM435386v1/GCF_004353865.1_ASM435386v1_genomic.fna.gz	ftp://ftp.ncbi.nlm.nih.gov/genomes/all/GCF/004/353/865/GCF_004353865.1_ASM435386v1/GCF_004353865.1_ASM435386v1_cds_from_genomic.fna.gz	GCF_004353865.1_ASM435386v1_cds_from_genomic.fna	Bacteria	Hydrogenophaga pseudoflava	47421		Burkholderiales	Betaproteobacteria	Pseudomonadota	Hydrogenophaga
CP000127.1	FALSE	TRUE	TRUE	TRUE	TRUE	FALSE	TRUE	FALSE	TRUE	TRUE	FALSE	TRUE	FALSE	GCA_000012805.1_ASM1280v1_genomic.fna	Nitrosococcus oceani ATCC 19707	323261	PRJNA13993	13993	Pseudomonadota	Gammaproteobacteria	3.52211	50.3241	chromosome:NC_007484.1/CP000127.1; plasmid A:NC_007483.1/CP000126.1	-	2	3323	3215	2005-10-04	2022-04-14	Complete Genome	DOE Joint Genome Institute	SAMN02598329	GCA_000012805.1	REPR	ftp://ftp.ncbi.nlm.nih.gov/genomes/all/GCA/000/012/805/GCA_000012805.1_ASM1280v1	-	ATCC 19707; JCM30415 (Type strain)	ftp://ftp.ncbi.nlm.nih.gov/genomes/all/GCA/000/012/805/GCA_000012805.1_ASM1280v1/GCA_000012805.1_ASM1280v1_genomic.fna.gz	ftp://ftp.ncbi.nlm.nih.gov/genomes/all/GCA/000/012/805/GCA_000012805.1_ASM1280v1/GCA_000012805.1_ASM1280v1_cds_from_genomic.fna.gz	GCA_000012805.1_ASM1280v1_cds_from_genomic.fna	Bacteria	Nitrosococcus oceani	1229		Chromatiales	Gammaproteobacteria	Pseudomonadota	Nitrosococcus
NZ_CP092332.1	FALSE	TRUE	TRUE	TRUE	TRUE	FALSE	TRUE	FALSE	TRUE	TRUE	FALSE	TRUE	FALSE	GCF_029866485.1_ASM2986648v1_genomic.fna	Flavobacterium keumense	1306518	PRJNA807090	807090	FCB group	Bacteroidota/Chlorobiota group	2.53834	34.6	chromosome:NZ_CP092332.1/CP092332.1	-	1	2260	2177	2023-04-25	2023-04-26	Complete Genome	Gachon University	SAMN25954965	GCA_029866485.1	REPR	ftp://ftp.ncbi.nlm.nih.gov/genomes/all/GCF/029/866/485/GCF_029866485.1_ASM2986648v1	-	K3R-10	ftp://ftp.ncbi.nlm.nih.gov/genomes/all/GCF/029/866/485/GCF_029866485.1_ASM2986648v1/GCF_029866485.1_ASM2986648v1_genomic.fna.gz	ftp://ftp.ncbi.nlm.nih.gov/genomes/all/GCF/029/866/485/GCF_029866485.1_ASM2986648v1/GCF_029866485.1_ASM2986648v1_cds_from_genomic.fna.gz	GCF_029866485.1_ASM2986648v1_cds_from_genomic.fna	Bacteria	Flavobacterium keumense	1306518	Bacteroidota/Chlorobiota group	Flavobacteriales	Flavobacteriia	Bacteroidota	Flavobacterium
NZ_AP027203.1	FALSE	TRUE	TRUE	TRUE	TRUE	FALSE	TRUE	FALSE	TRUE	TRUE	FALSE	TRUE	FALSE	GCF_027943985.1_ASM2794398v1_genomic.fna	Polynucleobacter sp. SHI2	926417	PRJDB15085	922749	Pseudomonadota	Betaproteobacteria	2.48534	40.6	chromosome:AP027203.1	-	1	2487	2446	2023-01-14	2023-01-14	Complete Genome	Laboratory for Microbiome Sciences, Center for Integrative Medical Sciences, RIKEN	SAMD00571187	GCA_027943985.1	-	ftp://ftp.ncbi.nlm.nih.gov/genomes/all/GCF/027/943/985/GCF_027943985.1_ASM2794398v1	-	SHI2	ftp://ftp.ncbi.nlm.nih.gov/genomes/all/GCF/027/943/985/GCF_027943985.1_ASM2794398v1/GCF_027943985.1_ASM2794398v1_genomic.fna.gz	ftp://ftp.ncbi.nlm.nih.gov/genomes/all/GCF/027/943/985/GCF_027943985.1_ASM2794398v1/GCF_027943985.1_ASM2794398v1_cds_from_genomic.fna.gz	GCF_027943985.1_ASM2794398v1_cds_from_genomic.fna	Bacteria	Polynucleobacter sp. SHI2	926417		Burkholderiales	Betaproteobacteria	Pseudomonadota	Polynucleobacter
NZ_CP110000.1	FALSE	TRUE	TRUE	TRUE	TRUE	FALSE	TRUE	FALSE	TRUE	TRUE	FALSE	TRUE	FALSE	GCF_025947165.1_ASM2594716v1_genomic.fna	Flavobacterium sp. N2013	2986828	PRJNA891109	891109	FCB group	Bacteroidota/Chlorobiota group	2.52384	34.6	chromosome:CP110000.1	-	1	-	-	2022-11-01	2022-11-01	Complete Genome	Jeju National University	SAMN31309373	GCA_025947165.1	-	ftp://ftp.ncbi.nlm.nih.gov/genomes/all/GCF/025/947/165/GCF_025947165.1_ASM2594716v1	-	N2013	ftp://ftp.ncbi.nlm.nih.gov/genomes/all/GCF/025/947/165/GCF_025947165.1_ASM2594716v1/GCF_025947165.1_ASM2594716v1_genomic.fna.gz	ftp://ftp.ncbi.nlm.nih.gov/genomes/all/GCF/025/947/165/GCF_025947165.1_ASM2594716v1/GCF_025947165.1_ASM2594716v1_cds_from_genomic.fna.gz	GCF_025947165.1_ASM2594716v1_cds_from_genomic.fna	Bacteria	Flavobacterium sp. N2013	2986828	Bacteroidota/Chlorobiota group	Flavobacteriales	Flavobacteriia	Bacteroidota	Flavobacterium
NZ_AP027204.1	FALSE	TRUE	TRUE	TRUE	TRUE	FALSE	TRUE	FALSE	TRUE	TRUE	FALSE	TRUE	FALSE	GCF_027944005.1_ASM2794400v1_genomic.fna	Polynucleobacter sp. SHI8	926418	PRJDB15085	922749	Pseudomonadota	Betaproteobacteria	2.48529	40.6	chromosome:AP027204.1	-	1	2489	2448	2023-01-14	2023-01-14	Complete Genome	Laboratory for Microbiome Sciences, Center for Integrative Medical Sciences, RIKEN	SAMD00571188	GCA_027944005.1	-	ftp://ftp.ncbi.nlm.nih.gov/genomes/all/GCF/027/944/005/GCF_027944005.1_ASM2794400v1	-	SHI8	ftp://ftp.ncbi.nlm.nih.gov/genomes/all/GCF/027/944/005/GCF_027944005.1_ASM2794400v1/GCF_027944005.1_ASM2794400v1_genomic.fna.gz	ftp://ftp.ncbi.nlm.nih.gov/genomes/all/GCF/027/944/005/GCF_027944005.1_ASM2794400v1/GCF_027944005.1_ASM2794400v1_cds_from_genomic.fna.gz	GCF_027944005.1_ASM2794400v1_cds_from_genomic.fna	Bacteria	Polynucleobacter sp. SHI8	926418		Burkholderiales	Betaproteobacteria	Pseudomonadota	Polynucleobacter
NZ_CP043403.1	FALSE	TRUE	TRUE	TRUE	TRUE	FALSE	TRUE	FALSE	TRUE	TRUE	FALSE	TRUE	FALSE	GCF_008370835.2_ASM837083v2_genomic.fna	Xanthomonas oryzae pv. oryzicola	129394	PRJNA556198	556198	Pseudomonadota	Gammaproteobacteria	4.84641	63.9704	chromosome:NZ_CP043403.1/CP043403.1; plasmid pXOCgx01:NZ_KR071788.1/KR071788.1	-	2	4416	3698	2019-09-12	2021-10-26	Complete Genome	Guangxi University	SAMN12342405	GCA_008370835.2	REPR	ftp://ftp.ncbi.nlm.nih.gov/genomes/all/GCF/008/370/835/GCF_008370835.2_ASM837083v2	-	GX01	ftp://ftp.ncbi.nlm.nih.gov/genomes/all/GCF/008/370/835/GCF_008370835.2_ASM837083v2/GCF_008370835.2_ASM837083v2_genomic.fna.gz	ftp://ftp.ncbi.nlm.nih.gov/genomes/all/GCF/008/370/835/GCF_008370835.2_ASM837083v2/GCF_008370835.2_ASM837083v2_cds_from_genomic.fna.gz	GCF_008370835.2_ASM837083v2_cds_from_genomic.fna	Bacteria	Xanthomonas oryzae	347		Lysobacterales	Gammaproteobacteria	Pseudomonadota	Xanthomonas
NZ_CP044975.1	FALSE	TRUE	TRUE	TRUE	TRUE	FALSE	TRUE	FALSE	TRUE	TRUE	FALSE	TRUE	FALSE	GCF_009859815.1_ASM985981v1_genomic.fna	Hydrogenophaga sp. PBL-H3	434010	PRJNA575175	575175	Pseudomonadota	Betaproteobacteria	4.81843	65.2392	chromosome:NZ_CP044975.1/CP044975.1; plasmid pPBL-H3_B2-1:NZ_CP044976.1/CP044976.1; plasmid pPBL-H3_B2-2:NZ_CP044977.1/CP044977.1	-	3	4578	4443	2020-01-13	2022-01-28	Complete Genome	Leibniz Institute of Baltic Sea Research	SAMN12879170	GCA_009859815.1	-	ftp://ftp.ncbi.nlm.nih.gov/genomes/all/GCF/009/859/815/GCF_009859815.1_ASM985981v1	-	PBL-H3 substr. PBL-H3(B2)	ftp://ftp.ncbi.nlm.nih.gov/genomes/all/GCF/009/859/815/GCF_009859815.1_ASM985981v1/GCF_009859815.1_ASM985981v1_genomic.fna.gz	ftp://ftp.ncbi.nlm.nih.gov/genomes/all/GCF/009/859/815/GCF_009859815.1_ASM985981v1/GCF_009859815.1_ASM985981v1_cds_from_genomic.fna.gz	GCF_009859815.1_ASM985981v1_cds_from_genomic.fna	Bacteria	Hydrogenophaga sp. PBL-H3	434010		Burkholderiales	Betaproteobacteria	Pseudomonadota	Hydrogenophaga
CP067112.1	FALSE	TRUE	TRUE	TRUE	TRUE	FALSE	TRUE	FALSE	TRUE	TRUE	FALSE	TRUE	FALSE	GCA_016615815.1_ASM1661581v1_genomic.fna	Luteimonas sp. MC1572	2799325	PRJNA687387	687387	Pseudomonadota	Gammaproteobacteria	3.02072	69.5	chromosome:NZ_CP067112.1/CP067112.1	-	1	2771	2675	2021-01-12	2022-07-30	Complete Genome	National Institute for Communicable Disease Control and Prevention	SAMN17142242	GCA_016615815.1	-	ftp://ftp.ncbi.nlm.nih.gov/genomes/all/GCA/016/615/815/GCA_016615815.1_ASM1661581v1	-	MC1572	ftp://ftp.ncbi.nlm.nih.gov/genomes/all/GCA/016/615/815/GCA_016615815.1_ASM1661581v1/GCA_016615815.1_ASM1661581v1_genomic.fna.gz	ftp://ftp.ncbi.nlm.nih.gov/genomes/all/GCA/016/615/815/GCA_016615815.1_ASM1661581v1/GCA_016615815.1_ASM1661581v1_cds_from_genomic.fna.gz	GCA_016615815.1_ASM1661581v1_cds_from_genomic.fna	Bacteria	Luteimonas sp. MC1572	2799325		Lysobacterales	Gammaproteobacteria	Pseudomonadota	Luteimonas
NZ_CP126145.1	FALSE	TRUE	TRUE	TRUE	TRUE	FALSE	TRUE	FALSE	TRUE	TRUE	FALSE	TRUE	FALSE	GCF_030126985.1_ASM3012698v1_genomic.fna	Sagittula sp. MA-2	3048007	PRJNA973815	973815	Pseudomonadota	Alphaproteobacteria	5.69011	66.0097	chromosome:NZ_CP126145.1/CP126145.1; plasmid p1:NZ_CP126146.1/CP126146.1; plasmid p2:NZ_CP126147.1/CP126147.1; plasmid p3:NZ_CP126148.1/CP126148.1; plasmid p4:NZ_CP126149.1/CP126149.1; plasmid p5:NZ_CP126150.1/CP126150.1; plasmid p6:NZ_CP126151.1/CP126151.1; plasmid p7:NZ_CP126152.1/CP126152.1; plasmid p8:NZ_CP126153.1/CP126153.1	-	9	5527	5402	2023-05-29	2023-05-30	Complete Genome	Yokohama City University	SAMN35151714	GCA_030126985.1	-	ftp://ftp.ncbi.nlm.nih.gov/genomes/all/GCF/030/126/985/GCF_030126985.1_ASM3012698v1	-	MA-2	ftp://ftp.ncbi.nlm.nih.gov/genomes/all/GCF/030/126/985/GCF_030126985.1_ASM3012698v1/GCF_030126985.1_ASM3012698v1_genomic.fna.gz	ftp://ftp.ncbi.nlm.nih.gov/genomes/all/GCF/030/126/985/GCF_030126985.1_ASM3012698v1/GCF_030126985.1_ASM3012698v1_cds_from_genomic.fna.gz	GCF_030126985.1_ASM3012698v1_cds_from_genomic.fna	Bacteria	Sagittula sp. MA-2	3048007		Rhodobacterales	Alphaproteobacteria	Pseudomonadota	Sagittula
NZ_CP021359.1	FALSE	TRUE	TRUE	TRUE	TRUE	FALSE	TRUE	FALSE	TRUE	TRUE	FALSE	TRUE	FALSE	GCF_002157165.1_ASM215716v1_genomic.fna	Acidovorax carolinensis	553814	PRJNA285679	285679	Pseudomonadota	Betaproteobacteria	4.05802	64.1492	chromosome:NZ_CP021359.1/CP021359.1; plasmid pACNA2.1:NZ_CP021360.1/CP021360.1	-	2	3826	3689	2017-05-24	2022-10-09	Complete Genome	University of North Carolina - Chapel Hill	SAMN03755631	GCA_002157165.1	REPR	ftp://ftp.ncbi.nlm.nih.gov/genomes/all/GCF/002/157/165/GCF_002157165.1_ASM215716v1	-	NA2	ftp://ftp.ncbi.nlm.nih.gov/genomes/all/GCF/002/157/165/GCF_002157165.1_ASM215716v1/GCF_002157165.1_ASM215716v1_genomic.fna.gz	ftp://ftp.ncbi.nlm.nih.gov/genomes/all/GCF/002/157/165/GCF_002157165.1_ASM215716v1/GCF_002157165.1_ASM215716v1_cds_from_genomic.fna.gz	GCF_002157165.1_ASM215716v1_cds_from_genomic.fna	Bacteria	Acidovorax carolinensis	553814		Burkholderiales	Betaproteobacteria	Pseudomonadota	Acidovorax
NZ_CP021913.1	FALSE	TRUE	TRUE	TRUE	TRUE	FALSE	TRUE	FALSE	TRUE	TRUE	FALSE	TRUE	FALSE	GCF_002814095.1_ASM281409v1_genomic.fna	Sagittula sp. P11	2009329	PRJNA389654	389654	Pseudomonadota	Alphaproteobacteria	5.57618	66.3191	chromosome:NZ_CP021913.1/CP021913.1; plasmid unnamed1:NZ_CP021914.1/CP021914.1; plasmid unnamed2:NZ_CP021915.1/CP021915.1; plasmid unnamed3:NZ_CP021916.1/CP021916.1; plasmid unnamed4:NZ_CP021917.1/CP021917.1; plasmid unnamed5:NZ_CP021919.1/CP021919.1; plasmid unnamed6:NZ_CP021918.1/CP021918.1	-	7	5378	5240	2017-12-07	2022-08-02	Complete Genome	MPI for Marine Microbiology	SAMN07204497	GCA_002814095.1	-	ftp://ftp.ncbi.nlm.nih.gov/genomes/all/GCF/002/814/095/GCF_002814095.1_ASM281409v1	-	P11	ftp://ftp.ncbi.nlm.nih.gov/genomes/all/GCF/002/814/095/GCF_002814095.1_ASM281409v1/GCF_002814095.1_ASM281409v1_genomic.fna.gz	ftp://ftp.ncbi.nlm.nih.gov/genomes/all/GCF/002/814/095/GCF_002814095.1_ASM281409v1/GCF_002814095.1_ASM281409v1_cds_from_genomic.fna.gz	GCF_002814095.1_ASM281409v1_cds_from_genomic.fna	Bacteria	Sagittula sp. P11	2009329		Rhodobacterales	Alphaproteobacteria	Pseudomonadota	Sagittula
CP061714.1	FALSE	TRUE	TRUE	TRUE	TRUE	FALSE	TRUE	FALSE	TRUE	TRUE	FALSE	TRUE	FALSE	GCA_014764385.1_ASM1476438v1_genomic.fna	Luteimonas sp. MC1825	2761107	PRJNA663429	663429	Pseudomonadota	Gammaproteobacteria	2.91549	69.6	chromosome:NZ_CP061714.1/CP061714.1	-	1	2707	2617	2020-09-27	2022-07-30	Complete Genome	National Institute for Communicable Disease Control and Prevention	SAMN16132387	GCA_014764385.1	-	ftp://ftp.ncbi.nlm.nih.gov/genomes/all/GCA/014/764/385/GCA_014764385.1_ASM1476438v1	-	MC1825	ftp://ftp.ncbi.nlm.nih.gov/genomes/all/GCA/014/764/385/GCA_014764385.1_ASM1476438v1/GCA_014764385.1_ASM1476438v1_genomic.fna.gz	ftp://ftp.ncbi.nlm.nih.gov/genomes/all/GCA/014/764/385/GCA_014764385.1_ASM1476438v1/GCA_014764385.1_ASM1476438v1_cds_from_genomic.fna.gz	GCA_014764385.1_ASM1476438v1_cds_from_genomic.fna	Bacteria	Luteimonas sp. MC1825	2761107		Lysobacterales	Gammaproteobacteria	Pseudomonadota	Luteimonas
CP050137.1	FALSE	TRUE	TRUE	TRUE	TRUE	FALSE	TRUE	FALSE	TRUE	TRUE	FALSE	TRUE	FALSE	GCA_013344685.1_ASM1334468v1_genomic.fna	Sphingomonas sp. CL5.1	2653203	PRJNA576328	576328	Pseudomonadota	Alphaproteobacteria	4.56779	66.9752	chromosome:NZ_CP050137.1/CP050137.1; plasmid pTSSC1:NZ_CP050138.1/CP050138.1	-	2	4400	4259	2020-06-15	2022-07-16	Complete Genome	Tsinghua University	SAMN12990508	GCA_013344685.1	-	ftp://ftp.ncbi.nlm.nih.gov/genomes/all/GCA/013/344/685/GCA_013344685.1_ASM1334468v1	-	CL5.1	ftp://ftp.ncbi.nlm.nih.gov/genomes/all/GCA/013/344/685/GCA_013344685.1_ASM1334468v1/GCA_013344685.1_ASM1334468v1_genomic.fna.gz	ftp://ftp.ncbi.nlm.nih.gov/genomes/all/GCA/013/344/685/GCA_013344685.1_ASM1334468v1/GCA_013344685.1_ASM1334468v1_cds_from_genomic.fna.gz	GCA_013344685.1_ASM1334468v1_cds_from_genomic.fna	Bacteria	Sphingomonas sp. CL5.1	2653203		Sphingomonadales	Alphaproteobacteria	Pseudomonadota	Sphingomonas
LT615228.1	FALSE	TRUE	TRUE	TRUE	TRUE	FALSE	TRUE	FALSE	TRUE	TRUE	FALSE	TRUE	FALSE	GCA_900096765.1_PPGSP_Eae1_chr_genomic.fna	Polynucleobacter necessarius	576610	PRJEB15088	483143	Pseudomonadota	Betaproteobacteria	1.82558	45.4	chromosome I:NZ_LT615228.1/LT615228.1	-	1	1957	1743	2017-06-21	2021-12-16	Complete Genome	UNIVERSITY OF BRITISH COLUMBIA, DEPT BOTANY	SAMEA4378219	GCA_900096765.1	REPR	ftp://ftp.ncbi.nlm.nih.gov/genomes/all/GCA/900/096/765/GCA_900096765.1_PPGSP_Eae1_chr	-	PPGSP1	ftp://ftp.ncbi.nlm.nih.gov/genomes/all/GCA/900/096/765/GCA_900096765.1_PPGSP_Eae1_chr/GCA_900096765.1_PPGSP_Eae1_chr_genomic.fna.gz	ftp://ftp.ncbi.nlm.nih.gov/genomes/all/GCA/900/096/765/GCA_900096765.1_PPGSP_Eae1_chr/GCA_900096765.1_PPGSP_Eae1_chr_cds_from_genomic.fna.gz	GCA_900096765.1_PPGSP_Eae1_chr_cds_from_genomic.fna	Bacteria	Polynucleobacter necessarius	576610		Burkholderiales	Betaproteobacteria	Pseudomonadota	Polynucleobacter
CP003093.2	FALSE	TRUE	TRUE	TRUE	TRUE	FALSE	TRUE	FALSE	TRUE	TRUE	FALSE	TRUE	FALSE	GCA_000233915.4_ASM23391v4_genomic.fna	Pseudoxanthomonas spadix BD-a59	1045855	PRJNA67981	67981	Pseudomonadota	Gammaproteobacteria	3.45255	67.7	chromosome:NC_016147.2/CP003093.2	-	1	3199	3050	2011-11-02	2022-02-15	Complete Genome	Chung-Ang Univ.	SAMN02603133	GCA_000233915.4	REPR	ftp://ftp.ncbi.nlm.nih.gov/genomes/all/GCA/000/233/915/GCA_000233915.4_ASM23391v4	22207748	BD-a59	ftp://ftp.ncbi.nlm.nih.gov/genomes/all/GCA/000/233/915/GCA_000233915.4_ASM23391v4/GCA_000233915.4_ASM23391v4_genomic.fna.gz	ftp://ftp.ncbi.nlm.nih.gov/genomes/all/GCA/000/233/915/GCA_000233915.4_ASM23391v4/GCA_000233915.4_ASM23391v4_cds_from_genomic.fna.gz	GCA_000233915.4_ASM23391v4_cds_from_genomic.fna	Bacteria	Pseudoxanthomonas spadix	415229		Lysobacterales	Gammaproteobacteria	Pseudomonadota	Pseudoxanthomonas
NZ_AP026710.1	FALSE	TRUE	TRUE	TRUE	TRUE	FALSE	TRUE	FALSE	FALSE	TRUE	FALSE	TRUE	FALSE	GCF_030295285.1_ASM3029528v1_genomic.fna	Cutibacterium granulosum	33011	PRJDB14093	931133	Terrabacteria group	Actinomycetota	2.17971	64.1128	chromosome:AP026710.1; plasmid pTZC1:AP026711.1	-	2	1906	1852	2023-02-01	2023-02-02	Complete Genome	Department of Clinical Microbiology, Tokyo University of Pharmacy and Life Sciences	SAMD00517775	GCA_030295285.1	REPR	ftp://ftp.ncbi.nlm.nih.gov/genomes/all/GCF/030/295/285/GCF_030295285.1_ASM3029528v1	-	TP-CG7	ftp://ftp.ncbi.nlm.nih.gov/genomes/all/GCF/030/295/285/GCF_030295285.1_ASM3029528v1/GCF_030295285.1_ASM3029528v1_genomic.fna.gz	ftp://ftp.ncbi.nlm.nih.gov/genomes/all/GCF/030/295/285/GCF_030295285.1_ASM3029528v1/GCF_030295285.1_ASM3029528v1_cds_from_genomic.fna.gz	GCF_030295285.1_ASM3029528v1_cds_from_genomic.fna	Bacteria	Cutibacterium granulosum	33011	Terrabacteria group	Propionibacteriales	Actinomycetes	Actinomycetota	Cutibacterium
NZ_CP011774.1	FALSE	TRUE	TRUE	TRUE	TRUE	FALSE	TRUE	FALSE	TRUE	TRUE	FALSE	TRUE	FALSE	GCF_001412535.1_ASM141253v1_genomic.fna	Limnohabitans sp. 63ED37-2	1678128	PRJNA282432	282432	Pseudomonadota	Betaproteobacteria	3.37299	59.9	chromosome:NZ_CP011774.1/CP011774.1	-	1	3255	3181	2015-10-26	2022-10-09	Complete Genome	Chungnam National University	SAMN03569611	GCA_001412535.1	-	ftp://ftp.ncbi.nlm.nih.gov/genomes/all/GCF/001/412/535/GCF_001412535.1_ASM141253v1	-	63ED37-2	ftp://ftp.ncbi.nlm.nih.gov/genomes/all/GCF/001/412/535/GCF_001412535.1_ASM141253v1/GCF_001412535.1_ASM141253v1_genomic.fna.gz	ftp://ftp.ncbi.nlm.nih.gov/genomes/all/GCF/001/412/535/GCF_001412535.1_ASM141253v1/GCF_001412535.1_ASM141253v1_cds_from_genomic.fna.gz	GCF_001412535.1_ASM141253v1_cds_from_genomic.fna	Bacteria	Limnohabitans sp. 63ED37-2	1678128		Burkholderiales	Betaproteobacteria	Pseudomonadota	Limnohabitans
NZ_CP017476.1	FALSE	TRUE	TRUE	TRUE	TRUE	FALSE	TRUE	FALSE	TRUE	TRUE	FALSE	TRUE	FALSE	GCF_001761385.1_ASM176138v1_genomic.fna	Hydrogenophaga crassostreae	1763535	PRJNA341556	341556	Pseudomonadota	Betaproteobacteria	4.94413	61.3	chromosome:NZ_CP017476.1/CP017476.1	-	1	4606	4491	2016-10-12	2021-12-15	Complete Genome	Korea University	SAMN05726019	GCA_001761385.1	REPR	ftp://ftp.ncbi.nlm.nih.gov/genomes/all/GCF/001/761/385/GCF_001761385.1_ASM176138v1	-	LPB0072	ftp://ftp.ncbi.nlm.nih.gov/genomes/all/GCF/001/761/385/GCF_001761385.1_ASM176138v1/GCF_001761385.1_ASM176138v1_genomic.fna.gz	ftp://ftp.ncbi.nlm.nih.gov/genomes/all/GCF/001/761/385/GCF_001761385.1_ASM176138v1/GCF_001761385.1_ASM176138v1_cds_from_genomic.fna.gz	GCF_001761385.1_ASM176138v1_cds_from_genomic.fna	Bacteria	Hydrogenophaga crassostreae	1763535		Burkholderiales	Betaproteobacteria	Pseudomonadota	Hydrogenophaga
NZ_CP028918.1	FALSE	TRUE	TRUE	TRUE	TRUE	FALSE	TRUE	FALSE	TRUE	TRUE	FALSE	TRUE	FALSE	GCF_003060865.1_ASM306086v1_genomic.fna	Gemmobacter aquarius	2169400	PRJNA449963	449963	Pseudomonadota	Alphaproteobacteria	4.20659	63.9802	chromosome:NZ_CP028918.1/CP028918.1; plasmid unnamed1:NZ_CP028919.1/CP028919.1; plasmid unnamed2:NZ_CP028920.1/CP028920.1; plasmid unnamed3:NZ_CP028921.1/CP028921.1	-	4	4127	3900	2018-04-23	2021-11-28	Complete Genome	Korea University	SAMN08924525	GCA_003060865.1	REPR	ftp://ftp.ncbi.nlm.nih.gov/genomes/all/GCF/003/060/865/GCF_003060865.1_ASM306086v1	-	HYN0069	ftp://ftp.ncbi.nlm.nih.gov/genomes/all/GCF/003/060/865/GCF_003060865.1_ASM306086v1/GCF_003060865.1_ASM306086v1_genomic.fna.gz	ftp://ftp.ncbi.nlm.nih.gov/genomes/all/GCF/003/060/865/GCF_003060865.1_ASM306086v1/GCF_003060865.1_ASM306086v1_cds_from_genomic.fna.gz	GCF_003060865.1_ASM306086v1_cds_from_genomic.fna	Bacteria	Gemmobacter aquarius	2169400		Rhodobacterales	Alphaproteobacteria	Pseudomonadota	Gemmobacter
NZ_CP011834.1	FALSE	TRUE	TRUE	TRUE	TRUE	FALSE	TRUE	FALSE	TRUE	TRUE	FALSE	TRUE	FALSE	GCF_001412575.1_ASM141257v1_genomic.fna	Limnohabitans sp. 103DPR2	1678129	PRJNA282432	282432	Pseudomonadota	Betaproteobacteria	2.9488	53.3	chromosome:NZ_CP011834.1/CP011834.1	-	1	2846	2788	2015-10-26	2022-10-09	Complete Genome	Chungnam National University	SAMN03569612	GCA_001412575.1	-	ftp://ftp.ncbi.nlm.nih.gov/genomes/all/GCF/001/412/575/GCF_001412575.1_ASM141257v1	-	103DPR2	ftp://ftp.ncbi.nlm.nih.gov/genomes/all/GCF/001/412/575/GCF_001412575.1_ASM141257v1/GCF_001412575.1_ASM141257v1_genomic.fna.gz	ftp://ftp.ncbi.nlm.nih.gov/genomes/all/GCF/001/412/575/GCF_001412575.1_ASM141257v1/GCF_001412575.1_ASM141257v1_cds_from_genomic.fna.gz	GCF_001412575.1_ASM141257v1_cds_from_genomic.fna	Bacteria	Limnohabitans sp. 103DPR2	1678129		Burkholderiales	Betaproteobacteria	Pseudomonadota	Limnohabitans
CP063772.1	FALSE	TRUE	TRUE	TRUE	TRUE	FALSE	TRUE	FALSE	TRUE	TRUE	FALSE	TRUE	FALSE	GCA_015277535.1_ASM1527753v1_genomic.fna	Lysobacter sp. H21R4	2781021	PRJNA670303	670303	Pseudomonadota	Gammaproteobacteria	2.85472	67.3	chromosome:NZ_CP063772.1/CP063772.1	-	1	2593	2490	2020-11-07	2022-07-30	Complete Genome	KyungHee University	SAMN16492164	GCA_015277535.1	-	ftp://ftp.ncbi.nlm.nih.gov/genomes/all/GCA/015/277/535/GCA_015277535.1_ASM1527753v1	-	H21R4	ftp://ftp.ncbi.nlm.nih.gov/genomes/all/GCA/015/277/535/GCA_015277535.1_ASM1527753v1/GCA_015277535.1_ASM1527753v1_genomic.fna.gz	ftp://ftp.ncbi.nlm.nih.gov/genomes/all/GCA/015/277/535/GCA_015277535.1_ASM1527753v1/GCA_015277535.1_ASM1527753v1_cds_from_genomic.fna.gz	GCA_015277535.1_ASM1527753v1_cds_from_genomic.fna	Bacteria	Lysobacter sp. H21R4	2781021		Lysobacterales	Gammaproteobacteria	Pseudomonadota	Lysobacter
AP025184.1	FALSE	TRUE	TRUE	TRUE	TRUE	FALSE	TRUE	FALSE	TRUE	TRUE	FALSE	TRUE	FALSE	GCA_020886055.1_ASM2088605v1_genomic.fna	Flavobacterium ammoniigenes	1751095	PRJDB12412	770547	FCB group	Bacteroidota/Chlorobiota group	2.26309	35.1	chromosome:NZ_AP025184.1/AP025184.1	-	1	2057	1999	2021-10-20	2022-07-30	Complete Genome	Laboratory for Microbiome Sciences, Center for Integrative Medical Sciences, RIKEN	SAMD00409484	GCA_020886055.1	REPR	ftp://ftp.ncbi.nlm.nih.gov/genomes/all/GCA/020/886/055/GCA_020886055.1_ASM2088605v1	-	GENT5	ftp://ftp.ncbi.nlm.nih.gov/genomes/all/GCA/020/886/055/GCA_020886055.1_ASM2088605v1/GCA_020886055.1_ASM2088605v1_genomic.fna.gz	ftp://ftp.ncbi.nlm.nih.gov/genomes/all/GCA/020/886/055/GCA_020886055.1_ASM2088605v1/GCA_020886055.1_ASM2088605v1_cds_from_genomic.fna.gz	GCA_020886055.1_ASM2088605v1_cds_from_genomic.fna	Bacteria	Flavobacterium ammoniigenes	1751095	Bacteroidota/Chlorobiota group	Flavobacteriales	Flavobacteriia	Bacteroidota	Flavobacterium
NZ_CP046535.1	FALSE	TRUE	TRUE	TRUE	TRUE	FALSE	TRUE	FALSE	TRUE	TRUE	FALSE	TRUE	FALSE	GCF_009739515.1_ASM973951v1_genomic.fna	Sphingomonas profundi	2681549	PRJNA592286	592286	Pseudomonadota	Alphaproteobacteria	4.53863	69.2	chromosome:NZ_CP046535.1/CP046535.1	-	1	4332	4181	2019-12-11	2022-03-20	Complete Genome	Shanghai Jiao Tong University	SAMN13419687	GCA_009739515.1	REPR	ftp://ftp.ncbi.nlm.nih.gov/genomes/all/GCF/009/739/515/GCF_009739515.1_ASM973951v1	32496177	LMO-1	ftp://ftp.ncbi.nlm.nih.gov/genomes/all/GCF/009/739/515/GCF_009739515.1_ASM973951v1/GCF_009739515.1_ASM973951v1_genomic.fna.gz	ftp://ftp.ncbi.nlm.nih.gov/genomes/all/GCF/009/739/515/GCF_009739515.1_ASM973951v1/GCF_009739515.1_ASM973951v1_cds_from_genomic.fna.gz	GCF_009739515.1_ASM973951v1_cds_from_genomic.fna	Bacteria	Sphingomonas profundi	2681549		Sphingomonadales	Alphaproteobacteria	Pseudomonadota	Sphingomonas
CP075183.1	FALSE	TRUE	TRUE	TRUE	TRUE	FALSE	TRUE	FALSE	TRUE	TRUE	FALSE	TRUE	FALSE	GCA_020510545.1_ASM2051054v1_genomic.fna	Hydrogenophaga taeniospiralis	65656	PRJNA727717	727717	Pseudomonadota	Betaproteobacteria	5.66833	65.2	chromosome:NZ_CP075183.1/CP075183.1	-	1	5385	5246	2021-10-15	2021-10-19	Complete Genome	Helmholtz Zentrum Muenchen	SAMN19030611	GCA_020510545.1	-	ftp://ftp.ncbi.nlm.nih.gov/genomes/all/GCA/020/510/545/GCA_020510545.1_ASM2051054v1	-	LT2	ftp://ftp.ncbi.nlm.nih.gov/genomes/all/GCA/020/510/545/GCA_020510545.1_ASM2051054v1/GCA_020510545.1_ASM2051054v1_genomic.fna.gz	ftp://ftp.ncbi.nlm.nih.gov/genomes/all/GCA/020/510/545/GCA_020510545.1_ASM2051054v1/GCA_020510545.1_ASM2051054v1_cds_from_genomic.fna.gz	GCA_020510545.1_ASM2051054v1_cds_from_genomic.fna	Bacteria	Hydrogenophaga taeniospiralis	65656		Burkholderiales	Betaproteobacteria	Pseudomonadota	Hydrogenophaga
CP090021.1	FALSE	TRUE	TRUE	TRUE	TRUE	FALSE	TRUE	FALSE	TRUE	TRUE	FALSE	TRUE	FALSE	GCA_021391315.1_ASM2139131v1_genomic.fna	Cereibacter azotoformans	43057	PRJNA790014	790014	Pseudomonadota	Alphaproteobacteria	4.44298	68.3475	chromosome 1:NZ_CP090021.1/CP090021.1; chromosome 2:NZ_CP090022.1/CP090022.1; plasmid p1:NZ_CP090023.1/CP090023.1; plasmid p2:NZ_CP090024.1/CP090024.1; plasmid p3:NZ_CP090025.1/CP090025.1; plasmid p4:NZ_CP090026.1/CP090026.1	-	6	4379	4139	2022-01-09	2022-01-10	Complete Genome	Shanghai Ocean University	SAMN24182653	GCA_021391315.1	REPR	ftp://ftp.ncbi.nlm.nih.gov/genomes/all/GCA/021/391/315/GCA_021391315.1_ASM2139131v1	-	SY5	ftp://ftp.ncbi.nlm.nih.gov/genomes/all/GCA/021/391/315/GCA_021391315.1_ASM2139131v1/GCA_021391315.1_ASM2139131v1_genomic.fna.gz	ftp://ftp.ncbi.nlm.nih.gov/genomes/all/GCA/021/391/315/GCA_021391315.1_ASM2139131v1/GCA_021391315.1_ASM2139131v1_cds_from_genomic.fna.gz	GCA_021391315.1_ASM2139131v1_cds_from_genomic.fna	Bacteria	Cereibacter azotoformans	43057		Rhodobacterales	Alphaproteobacteria	Pseudomonadota	Cereibacter
NZ_CP018839.1	FALSE	TRUE	TRUE	TRUE	TRUE	FALSE	TRUE	FALSE	TRUE	TRUE	FALSE	TRUE	FALSE	GCF_001922305.1_ASM192230v1_genomic.fna	Thauera chlorobenzoica	96773	PRJNA340223	340223	Pseudomonadota	Betaproteobacteria	3.73551	67.3	chromosome:NZ_CP018839.1/CP018839.1	-	1	3512	3375	2016-12-27	2021-12-19	Complete Genome	Friedrich Schiller University Jena	SAMN06117593	GCA_001922305.1	REPR	ftp://ftp.ncbi.nlm.nih.gov/genomes/all/GCF/001/922/305/GCF_001922305.1_ASM192230v1	-	3CB1	ftp://ftp.ncbi.nlm.nih.gov/genomes/all/GCF/001/922/305/GCF_001922305.1_ASM192230v1/GCF_001922305.1_ASM192230v1_genomic.fna.gz	ftp://ftp.ncbi.nlm.nih.gov/genomes/all/GCF/001/922/305/GCF_001922305.1_ASM192230v1/GCF_001922305.1_ASM192230v1_cds_from_genomic.fna.gz	GCF_001922305.1_ASM192230v1_cds_from_genomic.fna	Bacteria	Thauera chlorobenzoica	96773		Rhodocyclales	Betaproteobacteria	Pseudomonadota	Thauera
CP075184.1	FALSE	TRUE	TRUE	TRUE	TRUE	FALSE	TRUE	FALSE	TRUE	TRUE	FALSE	TRUE	FALSE	GCA_020510705.1_ASM2051070v1_genomic.fna	Acidovorax radicis	758826	PRJNA727717	727717	Pseudomonadota	Betaproteobacteria	4.99515	63.3	chromosome:NZ_CP075184.1/CP075184.1	-	1	4574	4421	2021-10-15	2021-10-19	Complete Genome	Helmholtz Zentrum Muenchen	SAMN19030609	GCA_020510705.1	-	ftp://ftp.ncbi.nlm.nih.gov/genomes/all/GCA/020/510/705/GCA_020510705.1_ASM2051070v1	-	79	ftp://ftp.ncbi.nlm.nih.gov/genomes/all/GCA/020/510/705/GCA_020510705.1_ASM2051070v1/GCA_020510705.1_ASM2051070v1_genomic.fna.gz	ftp://ftp.ncbi.nlm.nih.gov/genomes/all/GCA/020/510/705/GCA_020510705.1_ASM2051070v1/GCA_020510705.1_ASM2051070v1_cds_from_genomic.fna.gz	GCA_020510705.1_ASM2051070v1_cds_from_genomic.fna	Bacteria	Acidovorax radicis	758826		Burkholderiales	Betaproteobacteria	Pseudomonadota	Acidovorax
CP063657.1	FALSE	TRUE	TRUE	TRUE	TRUE	FALSE	TRUE	FALSE	TRUE	TRUE	FALSE	TRUE	FALSE	GCA_015209745.1_ASM1520974v1_genomic.fna	Lysobacter avium	2781023	PRJNA670305	670305	Pseudomonadota	Gammaproteobacteria	2.85481	66.6	chromosome:NZ_CP063657.1/CP063657.1	-	1	2567	2460	2020-11-03	2022-05-01	Complete Genome	KyungHee University	SAMN16492162	GCA_015209745.1	REPR	ftp://ftp.ncbi.nlm.nih.gov/genomes/all/GCA/015/209/745/GCA_015209745.1_ASM1520974v1	-	H23M41	ftp://ftp.ncbi.nlm.nih.gov/genomes/all/GCA/015/209/745/GCA_015209745.1_ASM1520974v1/GCA_015209745.1_ASM1520974v1_genomic.fna.gz	ftp://ftp.ncbi.nlm.nih.gov/genomes/all/GCA/015/209/745/GCA_015209745.1_ASM1520974v1/GCA_015209745.1_ASM1520974v1_cds_from_genomic.fna.gz	GCA_015209745.1_ASM1520974v1_cds_from_genomic.fna	Bacteria	Lysobacter avium	2781023		Lysobacterales	Gammaproteobacteria	Pseudomonadota	Lysobacter
NZ_CP015093.1	FALSE	TRUE	TRUE	TRUE	TRUE	FALSE	TRUE	FALSE	TRUE	TRUE	FALSE	TRUE	FALSE	GCF_001975705.1_ASM197570v1_genomic.fna	Salipiger abyssi	1250539	PRJNA315492	315492	Pseudomonadota	Alphaproteobacteria	5.25907	65.6901	chromosome:NZ_CP015093.1/CP015093.1; plasmid pPABY1:NZ_CP015091.1/CP015091.1; plasmid pPABY2:NZ_CP015090.1/CP015090.1; plasmid pPABY3:NZ_CP015092.1/CP015092.1; plasmid pPABY4:NZ_CP015095.1/CP015095.1; plasmid pPABY5:NZ_CP015089.1/CP015089.1; plasmid pPABY6:NZ_CP015094.1/CP015094.1; plasmid pPABY7:NZ_CP015097.1/CP015097.1; plasmid pPABY8:NZ_CP015096.1/CP015096.1	-	9	5151	5019	2017-01-30	2022-10-09	Complete Genome	Xiamen University	SAMN04562614	GCA_001975705.1	REPR	ftp://ftp.ncbi.nlm.nih.gov/genomes/all/GCF/001/975/705/GCF_001975705.1_ASM197570v1	-	JLT2014	ftp://ftp.ncbi.nlm.nih.gov/genomes/all/GCF/001/975/705/GCF_001975705.1_ASM197570v1/GCF_001975705.1_ASM197570v1_genomic.fna.gz	ftp://ftp.ncbi.nlm.nih.gov/genomes/all/GCF/001/975/705/GCF_001975705.1_ASM197570v1/GCF_001975705.1_ASM197570v1_cds_from_genomic.fna.gz	GCF_001975705.1_ASM197570v1_cds_from_genomic.fna	Bacteria	Salipiger abyssi	1250539		Rhodobacterales	Alphaproteobacteria	Pseudomonadota	Salipiger
LT853882.1	FALSE	TRUE	TRUE	TRUE	TRUE	FALSE	TRUE	FALSE	TRUE	TRUE	FALSE	TRUE	FALSE	GCA_900183975.1_PD885.1_genomic.fna	Xanthomonas fragariae	48664	PRJEB20805	387712	Pseudomonadota	Gammaproteobacteria	4.32844	62.2546	chromosome 1:NZ_LT853882.1/LT853882.1; plasmid pPD885-27:NZ_LT853884.1/LT853884.1; plasmid pPD885-29:NZ_LT853883.1/LT853883.1	-	3	4074	3279	2017-05-24	2022-07-03	Complete Genome	Justus Liebig Universitat	SAMEA104068692	GCA_900183975.1	REPR	ftp://ftp.ncbi.nlm.nih.gov/genomes/all/GCA/900/183/975/GCA_900183975.1_PD885.1	-	PD885	ftp://ftp.ncbi.nlm.nih.gov/genomes/all/GCA/900/183/975/GCA_900183975.1_PD885.1/GCA_900183975.1_PD885.1_genomic.fna.gz	ftp://ftp.ncbi.nlm.nih.gov/genomes/all/GCA/900/183/975/GCA_900183975.1_PD885.1/GCA_900183975.1_PD885.1_cds_from_genomic.fna.gz	GCA_900183975.1_PD885.1_cds_from_genomic.fna	Bacteria	Xanthomonas fragariae	48664		Lysobacterales	Gammaproteobacteria	Pseudomonadota	Xanthomonas
CP063656.1	FALSE	TRUE	TRUE	TRUE	TRUE	FALSE	TRUE	FALSE	TRUE	TRUE	FALSE	TRUE	FALSE	GCA_015209725.1_ASM1520972v1_genomic.fna	Lysobacter ciconiae	2781022	PRJNA670304	670304	Pseudomonadota	Gammaproteobacteria	2.91429	67.3	chromosome:NZ_CP063656.1/CP063656.1	-	1	2633	2523	2020-11-03	2022-05-01	Complete Genome	KyungHee University	SAMN16492141	GCA_015209725.1	REPR	ftp://ftp.ncbi.nlm.nih.gov/genomes/all/GCA/015/209/725/GCA_015209725.1_ASM1520972v1	-	H21R20	ftp://ftp.ncbi.nlm.nih.gov/genomes/all/GCA/015/209/725/GCA_015209725.1_ASM1520972v1/GCA_015209725.1_ASM1520972v1_genomic.fna.gz	ftp://ftp.ncbi.nlm.nih.gov/genomes/all/GCA/015/209/725/GCA_015209725.1_ASM1520972v1/GCA_015209725.1_ASM1520972v1_cds_from_genomic.fna.gz	GCA_015209725.1_ASM1520972v1_cds_from_genomic.fna	Bacteria	Lysobacter ciconiae	2781022		Lysobacterales	Gammaproteobacteria	Pseudomonadota	Lysobacter
CP067113.1	FALSE	TRUE	TRUE	TRUE	TRUE	FALSE	TRUE	FALSE	TRUE	TRUE	FALSE	TRUE	FALSE	GCA_016615955.1_ASM1661595v1_genomic.fna	Luteimonas sp. MC1750	2799326	PRJNA687388	687388	Pseudomonadota	Gammaproteobacteria	2.9908	70.5	chromosome:NZ_CP067113.1/CP067113.1	-	1	2801	2698	2021-01-12	2022-07-30	Complete Genome	National Institute for Communicable Disease Control and Prevention	SAMN17142277	GCA_016615955.1	-	ftp://ftp.ncbi.nlm.nih.gov/genomes/all/GCA/016/615/955/GCA_016615955.1_ASM1661595v1	-	MC1750	ftp://ftp.ncbi.nlm.nih.gov/genomes/all/GCA/016/615/955/GCA_016615955.1_ASM1661595v1/GCA_016615955.1_ASM1661595v1_genomic.fna.gz	ftp://ftp.ncbi.nlm.nih.gov/genomes/all/GCA/016/615/955/GCA_016615955.1_ASM1661595v1/GCA_016615955.1_ASM1661595v1_cds_from_genomic.fna.gz	GCA_016615955.1_ASM1661595v1_cds_from_genomic.fna	Bacteria	Luteimonas sp. MC1750	2799326		Lysobacterales	Gammaproteobacteria	Pseudomonadota	Luteimonas
NZ_CP060436.1	FALSE	TRUE	TRUE	TRUE	TRUE	FALSE	TRUE	FALSE	TRUE	TRUE	FALSE	TRUE	FALSE	GCF_003590145.2_ASM359014v2_genomic.fna	Pseudooceanicola algae	1537215	PRJNA449592	449592	Pseudomonadota	Alphaproteobacteria	4.09472	64.0226	chromosome:NZ_CP060436.1/CP060436.1; plasmid p49:NZ_CP060439.1/CP060439.1; plasmid p111:NZ_CP060438.1/CP060438.1; plasmid p202:NZ_CP060437.1/CP060437.1	-	4	3845	3735	2020-08-20	2021-12-09	Complete Genome	Georg-August-University Goettingen	SAMN08912472	GCA_003590145.2	REPR	ftp://ftp.ncbi.nlm.nih.gov/genomes/all/GCF/003/590/145/GCF_003590145.2_ASM359014v2	-	Lw-13e	ftp://ftp.ncbi.nlm.nih.gov/genomes/all/GCF/003/590/145/GCF_003590145.2_ASM359014v2/GCF_003590145.2_ASM359014v2_genomic.fna.gz	ftp://ftp.ncbi.nlm.nih.gov/genomes/all/GCF/003/590/145/GCF_003590145.2_ASM359014v2/GCF_003590145.2_ASM359014v2_cds_from_genomic.fna.gz	GCF_003590145.2_ASM359014v2_cds_from_genomic.fna	Bacteria	Pseudooceanicola algae	1537215		Rhodobacterales	Alphaproteobacteria	Pseudomonadota	Pseudooceanicola
NZ_CP023548.1	FALSE	TRUE	TRUE	TRUE	TRUE	FALSE	TRUE	FALSE	TRUE	TRUE	FALSE	TRUE	FALSE	GCF_002407205.1_ASM240720v1_genomic.fna	Rhodobacter sp. CZR27	2033869	PRJNA401084	401084	Pseudomonadota	Alphaproteobacteria	4.43711	68.5146	chromosome:NZ_CP023548.1/CP023548.1; plasmid unnamed1:NZ_CP023549.1/CP023549.1; plasmid unnamed2:NZ_CP023550.1/CP023550.1; plasmid unnamed3:NZ_CP023551.1/CP023551.1	-	4	4219	4027	2017-10-02	2021-12-21	Complete Genome	Nanjing Agricultrure University	SAMN07594235	GCA_002407205.1	-	ftp://ftp.ncbi.nlm.nih.gov/genomes/all/GCF/002/407/205/GCF_002407205.1_ASM240720v1	-	CZR27	ftp://ftp.ncbi.nlm.nih.gov/genomes/all/GCF/002/407/205/GCF_002407205.1_ASM240720v1/GCF_002407205.1_ASM240720v1_genomic.fna.gz	ftp://ftp.ncbi.nlm.nih.gov/genomes/all/GCF/002/407/205/GCF_002407205.1_ASM240720v1/GCF_002407205.1_ASM240720v1_cds_from_genomic.fna.gz	GCF_002407205.1_ASM240720v1_cds_from_genomic.fna	Bacteria	Rhodobacter sp. CZR27	2033869		Rhodobacterales	Alphaproteobacteria	Pseudomonadota	Rhodobacter
CP071796.1	FALSE	TRUE	TRUE	TRUE	TRUE	FALSE	TRUE	FALSE	TRUE	TRUE	FALSE	TRUE	FALSE	GCA_017498525.1_ASM1749852v1_genomic.fna	Ottowia testudinis	2816950	PRJNA707152	707152	Pseudomonadota	Betaproteobacteria	4.32069	65.7	chromosome:NZ_CP071796.1/CP071796.1	-	1	4113	3956	2021-03-21	2022-05-29	Complete Genome	Institute of Microbiology	SAMN18175754	GCA_017498525.1	REPR	ftp://ftp.ncbi.nlm.nih.gov/genomes/all/GCA/017/498/525/GCA_017498525.1_ASM1749852v1	-	27C	ftp://ftp.ncbi.nlm.nih.gov/genomes/all/GCA/017/498/525/GCA_017498525.1_ASM1749852v1/GCA_017498525.1_ASM1749852v1_genomic.fna.gz	ftp://ftp.ncbi.nlm.nih.gov/genomes/all/GCA/017/498/525/GCA_017498525.1_ASM1749852v1/GCA_017498525.1_ASM1749852v1_cds_from_genomic.fna.gz	GCA_017498525.1_ASM1749852v1_cds_from_genomic.fna	Bacteria	Ottowia testudinis	2816950		Burkholderiales	Betaproteobacteria	Pseudomonadota	Ottowia
CP063658.1	FALSE	TRUE	TRUE	TRUE	TRUE	FALSE	TRUE	FALSE	TRUE	TRUE	FALSE	TRUE	FALSE	GCA_015209765.1_ASM1520976v1_genomic.fna	Lysobacter sp. H23M47	2781024	PRJNA670306	670306	Pseudomonadota	Gammaproteobacteria	2.83142	66.5	chromosome:NZ_CP063658.1/CP063658.1	-	1	2567	2462	2020-11-03	2022-07-30	Complete Genome	KyungHee University	SAMN16492163	GCA_015209765.1	-	ftp://ftp.ncbi.nlm.nih.gov/genomes/all/GCA/015/209/765/GCA_015209765.1_ASM1520976v1	-	H23M47	ftp://ftp.ncbi.nlm.nih.gov/genomes/all/GCA/015/209/765/GCA_015209765.1_ASM1520976v1/GCA_015209765.1_ASM1520976v1_genomic.fna.gz	ftp://ftp.ncbi.nlm.nih.gov/genomes/all/GCA/015/209/765/GCA_015209765.1_ASM1520976v1/GCA_015209765.1_ASM1520976v1_cds_from_genomic.fna.gz	GCA_015209765.1_ASM1520976v1_cds_from_genomic.fna	Bacteria	Lysobacter sp. H23M47	2781024		Lysobacterales	Gammaproteobacteria	Pseudomonadota	Lysobacter
NZ_CP117193.1	FALSE	TRUE	TRUE	TRUE	TRUE	FALSE	TRUE	FALSE	TRUE	TRUE	FALSE	TRUE	FALSE	GCF_028596105.1_ASM2859610v1_genomic.fna	Acidovorax temperans	80878	PRJNA930884	930884	Pseudomonadota	Betaproteobacteria	4.73077	63.1628	chromosome:CP117193.1; plasmid pEP1:CP117194.1; plasmid pJG1:CP117195.1	-	3	4461	4236	2023-02-12	2023-02-12	Complete Genome	University of West Georgia	SAMN33025486	GCA_028596105.1	REPR	ftp://ftp.ncbi.nlm.nih.gov/genomes/all/GCF/028/596/105/GCF_028596105.1_ASM2859610v1	-	LMJ	ftp://ftp.ncbi.nlm.nih.gov/genomes/all/GCF/028/596/105/GCF_028596105.1_ASM2859610v1/GCF_028596105.1_ASM2859610v1_genomic.fna.gz	ftp://ftp.ncbi.nlm.nih.gov/genomes/all/GCF/028/596/105/GCF_028596105.1_ASM2859610v1/GCF_028596105.1_ASM2859610v1_cds_from_genomic.fna.gz	GCF_028596105.1_ASM2859610v1_cds_from_genomic.fna	Bacteria	Acidovorax temperans	80878		Burkholderiales	Betaproteobacteria	Pseudomonadota	Acidovorax
CP001992.1	FALSE	TRUE	TRUE	TRUE	TRUE	FALSE	TRUE	FALSE	FALSE	TRUE	FALSE	TRUE	FALSE	GCA_000196535.1_ASM19653v1_genomic.fna	Mobiluncus curtisii ATCC 43063	548479	PRJNA31519	31519	Terrabacteria group	Actinomycetota	2.14648	55.4	chromosome:NC_014246.1/CP001992.1	-	1	1878	1803	2010-06-14	2022-04-14	Complete Genome	Baylor College of Medicine	SAMN00001505	GCA_000196535.1	REPR	ftp://ftp.ncbi.nlm.nih.gov/genomes/all/GCA/000/196/535/GCA_000196535.1_ASM19653v1	-	ATCC 43063	ftp://ftp.ncbi.nlm.nih.gov/genomes/all/GCA/000/196/535/GCA_000196535.1_ASM19653v1/GCA_000196535.1_ASM19653v1_genomic.fna.gz	ftp://ftp.ncbi.nlm.nih.gov/genomes/all/GCA/000/196/535/GCA_000196535.1_ASM19653v1/GCA_000196535.1_ASM19653v1_cds_from_genomic.fna.gz	GCA_000196535.1_ASM19653v1_cds_from_genomic.fna	Bacteria	Mobiluncus curtisii	2051	Terrabacteria group	Actinomycetales	Actinomycetes	Actinomycetota	Mobiluncus
NZ_AP019702.1	FALSE	TRUE	TRUE	TRUE	TRUE	FALSE	TRUE	FALSE	TRUE	TRUE	FALSE	TRUE	FALSE	GCF_006739055.1_ASM673905v1_genomic.fna	Stella vacuolata	217070	PRJDB8069	546140	Pseudomonadota	Alphaproteobacteria	5.83476	70.9	chromosome:AP019702.1	-	1	5573	5515	2019-06-03	2019-06-04	Complete Genome	Riken, BDR	SAMD00165214	GCA_006739055.1	-	ftp://ftp.ncbi.nlm.nih.gov/genomes/all/GCF/006/739/055/GCF_006739055.1_ASM673905v1	-	ATCC 43931	ftp://ftp.ncbi.nlm.nih.gov/genomes/all/GCF/006/739/055/GCF_006739055.1_ASM673905v1/GCF_006739055.1_ASM673905v1_genomic.fna.gz	ftp://ftp.ncbi.nlm.nih.gov/genomes/all/GCF/006/739/055/GCF_006739055.1_ASM673905v1/GCF_006739055.1_ASM673905v1_cds_from_genomic.fna.gz	GCF_006739055.1_ASM673905v1_cds_from_genomic.fna	Bacteria	Stella vacuolata	217070		Rhodospirillales	Alphaproteobacteria	Pseudomonadota	Stella
NZ_CP030099.1	FALSE	TRUE	TRUE	TRUE	TRUE	FALSE	TRUE	FALSE	TRUE	TRUE	FALSE	TRUE	FALSE	GCF_003288315.1_ASM328831v1_genomic.fna	Roseovarius sp. AK1035	2203213	PRJNA386804	386804	Pseudomonadota	Alphaproteobacteria	4.20354	60.9739	chromosome:NZ_CP030099.1/CP030099.1; plasmid unnamed:NZ_CP030100.1/CP030100.1	-	2	4048	3959	2018-07-05	2022-07-17	Complete Genome	University of California, Irvine	SAMN07138891	GCA_003288315.1	-	ftp://ftp.ncbi.nlm.nih.gov/genomes/all/GCF/003/288/315/GCF_003288315.1_ASM328831v1	-	AK1035	ftp://ftp.ncbi.nlm.nih.gov/genomes/all/GCF/003/288/315/GCF_003288315.1_ASM328831v1/GCF_003288315.1_ASM328831v1_genomic.fna.gz	ftp://ftp.ncbi.nlm.nih.gov/genomes/all/GCF/003/288/315/GCF_003288315.1_ASM328831v1/GCF_003288315.1_ASM328831v1_cds_from_genomic.fna.gz	GCF_003288315.1_ASM328831v1_cds_from_genomic.fna	Bacteria	Roseovarius sp. TM1035	391613		Rhodobacterales	Alphaproteobacteria	Pseudomonadota	Roseovarius
NZ_CP020474.1	FALSE	TRUE	TRUE	TRUE	TRUE	FALSE	TRUE	FALSE	TRUE	TRUE	FALSE	TRUE	FALSE	GCF_002080415.1_ASM208041v1_genomic.fna	Roseovarius mucosus	215743	PRJNA380207	380207	Pseudomonadota	Alphaproteobacteria	4.38143	60.8491	chromosome:NZ_CP020474.1/CP020474.1; plasmid pSMR3-1:NZ_CP020475.1/CP020475.1; plasmid pSMR3-2:NZ_CP020476.1/CP020476.1	-	3	4237	4150	2017-04-06	2022-10-09	Complete Genome	University of Gothenburg	SAMN06564448	GCA_002080415.1	-	ftp://ftp.ncbi.nlm.nih.gov/genomes/all/GCF/002/080/415/GCF_002080415.1_ASM208041v1	-	SMR3	ftp://ftp.ncbi.nlm.nih.gov/genomes/all/GCF/002/080/415/GCF_002080415.1_ASM208041v1/GCF_002080415.1_ASM208041v1_genomic.fna.gz	ftp://ftp.ncbi.nlm.nih.gov/genomes/all/GCF/002/080/415/GCF_002080415.1_ASM208041v1/GCF_002080415.1_ASM208041v1_cds_from_genomic.fna.gz	GCF_002080415.1_ASM208041v1_cds_from_genomic.fna	Bacteria	Roseovarius mucosus	215743		Rhodobacterales	Alphaproteobacteria	Pseudomonadota	Roseovarius
CP061497.1	FALSE	TRUE	TRUE	TRUE	TRUE	FALSE	TRUE	FALSE	TRUE	TRUE	FALSE	TRUE	FALSE	GCA_014678725.1_ASM1467872v1_genomic.fna	Thermomonas sp. XSG	2771436	PRJNA661730	661730	Pseudomonadota	Gammaproteobacteria	3.04748	68.5	chromosome:NZ_CP061497.1/CP061497.1	-	1	2862	2760	2020-09-22	2022-07-30	Complete Genome	Institute of Urban Environment, Chinese Academy of Sciences	SAMN16070379	GCA_014678725.1	-	ftp://ftp.ncbi.nlm.nih.gov/genomes/all/GCA/014/678/725/GCA_014678725.1_ASM1467872v1	-	XSG	ftp://ftp.ncbi.nlm.nih.gov/genomes/all/GCA/014/678/725/GCA_014678725.1_ASM1467872v1/GCA_014678725.1_ASM1467872v1_genomic.fna.gz	ftp://ftp.ncbi.nlm.nih.gov/genomes/all/GCA/014/678/725/GCA_014678725.1_ASM1467872v1/GCA_014678725.1_ASM1467872v1_cds_from_genomic.fna.gz	GCA_014678725.1_ASM1467872v1_cds_from_genomic.fna	Bacteria	Thermomonas sp. XSG	2771436		Lysobacterales	Gammaproteobacteria	Pseudomonadota	Thermomonas
CP001150.1	FALSE	TRUE	TRUE	TRUE	TRUE	FALSE	TRUE	FALSE	TRUE	TRUE	FALSE	TRUE	FALSE	GCA_000021005.1_ASM2100v1_genomic.fna	Cereibacter sphaeroides KD131	557760	PRJNA31111	31111	Pseudomonadota	Alphaproteobacteria	4.71114	69.1055	chromosome 1:NC_011963.1/CP001150.1; chromosome 2:NC_011958.1/CP001151.1; plasmid pRSKD131A:NC_011962.1/CP001152.1; plasmid pRSKD131B:NC_011960.1/CP001153.1	-	4	4471	4335	2009-01-22	2022-04-14	Complete Genome	GenoTech corp.	SAMN02603252	GCA_000021005.1	REPR	ftp://ftp.ncbi.nlm.nih.gov/genomes/all/GCA/000/021/005/GCA_000021005.1_ASM2100v1	19028901	KD131; KCTC 12085	ftp://ftp.ncbi.nlm.nih.gov/genomes/all/GCA/000/021/005/GCA_000021005.1_ASM2100v1/GCA_000021005.1_ASM2100v1_genomic.fna.gz	ftp://ftp.ncbi.nlm.nih.gov/genomes/all/GCA/000/021/005/GCA_000021005.1_ASM2100v1/GCA_000021005.1_ASM2100v1_cds_from_genomic.fna.gz	GCA_000021005.1_ASM2100v1_cds_from_genomic.fna	Bacteria	Cereibacter sphaeroides	1063		Rhodobacterales	Alphaproteobacteria	Pseudomonadota	Cereibacter
NZ_CP118494.1	FALSE	TRUE	TRUE	TRUE	TRUE	FALSE	TRUE	FALSE	TRUE	TRUE	FALSE	TRUE	FALSE	GCF_028885395.1_ASM2888539v1_genomic.fna	Roseovarius tolerans	74031	PRJNA936007	936007	Pseudomonadota	Alphaproteobacteria	3.85511	63.5	chromosome:NZ_CP118494.1/CP118494.1	-	1	3866	3777	2023-02-28	2023-03-01	Complete Genome	Leibniz-Institut DSMZ - German Collection of Microorganisms and Cell Cultures GmbH	SAMN03943304	GCA_028885395.1	REPR	ftp://ftp.ncbi.nlm.nih.gov/genomes/all/GCF/028/885/395/GCF_028885395.1_ASM2888539v1	-	EL-164	ftp://ftp.ncbi.nlm.nih.gov/genomes/all/GCF/028/885/395/GCF_028885395.1_ASM2888539v1/GCF_028885395.1_ASM2888539v1_genomic.fna.gz	ftp://ftp.ncbi.nlm.nih.gov/genomes/all/GCF/028/885/395/GCF_028885395.1_ASM2888539v1/GCF_028885395.1_ASM2888539v1_cds_from_genomic.fna.gz	GCF_028885395.1_ASM2888539v1_cds_from_genomic.fna	Bacteria	Roseovarius tolerans	74031		Rhodobacterales	Alphaproteobacteria	Pseudomonadota	Roseovarius
NZ_CP039249.1	FALSE	TRUE	TRUE	TRUE	TRUE	FALSE	TRUE	FALSE	TRUE	TRUE	FALSE	TRUE	FALSE	GCF_004795835.1_ASM479583v1_genomic.fna	Sphingomonas sp. PAMC26645	2565555	PRJNA531573	531573	Pseudomonadota	Alphaproteobacteria	4.28396	65.2	chromosome:NZ_CP039249.1/CP039249.1	-	1	3942	3838	2019-04-16	2022-04-23	Complete Genome	Korea Polar Research Institute	SAMN11370198	GCA_004795835.1	-	ftp://ftp.ncbi.nlm.nih.gov/genomes/all/GCF/004/795/835/GCF_004795835.1_ASM479583v1	-	PAMC26645	ftp://ftp.ncbi.nlm.nih.gov/genomes/all/GCF/004/795/835/GCF_004795835.1_ASM479583v1/GCF_004795835.1_ASM479583v1_genomic.fna.gz	ftp://ftp.ncbi.nlm.nih.gov/genomes/all/GCF/004/795/835/GCF_004795835.1_ASM479583v1/GCF_004795835.1_ASM479583v1_cds_from_genomic.fna.gz	GCF_004795835.1_ASM479583v1_cds_from_genomic.fna	Bacteria	Sphingomonas sp. PAMC26645	2565555		Sphingomonadales	Alphaproteobacteria	Pseudomonadota	Sphingomonas
CP051231.1	FALSE	TRUE	TRUE	TRUE	TRUE	FALSE	TRUE	FALSE	TRUE	TRUE	FALSE	TRUE	FALSE	GCA_017792405.1_ASM1779240v1_genomic.fna	Oceanicola sp.	1967289	PRJNA619388	619388	Pseudomonadota	Alphaproteobacteria	4.30973	65.5	chromosome:CP051231.1	-	1	-	-	2021-04-06	2021-04-06	Chromosome	American Museum of Natural History	SAMN14492361	GCA_017792405.1	-	ftp://ftp.ncbi.nlm.nih.gov/genomes/all/GCA/017/792/405/GCA_017792405.1_ASM1779240v1	-	m2	ftp://ftp.ncbi.nlm.nih.gov/genomes/all/GCA/017/792/405/GCA_017792405.1_ASM1779240v1/GCA_017792405.1_ASM1779240v1_genomic.fna.gz	ftp://ftp.ncbi.nlm.nih.gov/genomes/all/GCA/017/792/405/GCA_017792405.1_ASM1779240v1/GCA_017792405.1_ASM1779240v1_cds_from_genomic.fna.gz	GCA_017792405.1_ASM1779240v1_cds_from_genomic.fna	Bacteria	Oceanicola sp.	1967289		Rhodobacterales	Alphaproteobacteria	Pseudomonadota	Oceanicola
AP022673.1	FALSE	TRUE	TRUE	TRUE	TRUE	FALSE	TRUE	FALSE	TRUE	TRUE	FALSE	TRUE	FALSE	GCA_013374115.1_ASM1337411v1_genomic.fna	Sphingomonas sp. HMP9	1517554	PRJDB2948	638303	Pseudomonadota	Alphaproteobacteria	4.00342	65.4721	chromosome:NZ_AP022673.1/AP022673.1; plasmid pHMP9:NZ_AP022674.1/AP022674.1	-	2	3658	3511	2020-06-05	2021-12-17	Complete Genome	Research Organization of Information and Systems	SAMD00018494	GCA_013374115.1	-	ftp://ftp.ncbi.nlm.nih.gov/genomes/all/GCA/013/374/115/GCA_013374115.1_ASM1337411v1	-	HMP9	ftp://ftp.ncbi.nlm.nih.gov/genomes/all/GCA/013/374/115/GCA_013374115.1_ASM1337411v1/GCA_013374115.1_ASM1337411v1_genomic.fna.gz	ftp://ftp.ncbi.nlm.nih.gov/genomes/all/GCA/013/374/115/GCA_013374115.1_ASM1337411v1/GCA_013374115.1_ASM1337411v1_cds_from_genomic.fna.gz	GCA_013374115.1_ASM1337411v1_cds_from_genomic.fna	Bacteria	Sphingomonas sp. HMP9	1517554		Sphingomonadales	Alphaproteobacteria	Pseudomonadota	Sphingomonas
AP014569.1	FALSE	TRUE	TRUE	TRUE	TRUE	FALSE	TRUE	FALSE	TRUE	TRUE	FALSE	TRUE	FALSE	GCA_000828915.1_ASM82891v1_genomic.fna	Serpentinimonas maccroryi	1458426	PRJDB1608	248036	Pseudomonadota	Betaproteobacteria	2.62324	66.0813	chromosome:NZ_AP014569.1/AP014569.1; plasmid pSMB1:NZ_AP014570.1/AP014570.1	-	2	2446	2334	2014-05-17	2022-01-23	Complete Genome	J. Craig Venter Institute	SAMD00000326	GCA_000828915.1	REPR	ftp://ftp.ncbi.nlm.nih.gov/genomes/all/GCA/000/828/915/GCA_000828915.1_ASM82891v1	24845058	B1	ftp://ftp.ncbi.nlm.nih.gov/genomes/all/GCA/000/828/915/GCA_000828915.1_ASM82891v1/GCA_000828915.1_ASM82891v1_genomic.fna.gz	ftp://ftp.ncbi.nlm.nih.gov/genomes/all/GCA/000/828/915/GCA_000828915.1_ASM82891v1/GCA_000828915.1_ASM82891v1_cds_from_genomic.fna.gz	GCA_000828915.1_ASM82891v1_cds_from_genomic.fna	Bacteria	Serpentinimonas maccroryi	1458426		Burkholderiales	Betaproteobacteria	Pseudomonadota	Serpentinimonas
NZ_CP033069.1	FALSE	TRUE	TRUE	TRUE	TRUE	FALSE	TRUE	FALSE	TRUE	TRUE	FALSE	TRUE	FALSE	GCF_003669015.1_ASM366901v1_genomic.fna	Acidovorax sp. 1608163	2478662	PRJNA495607	495607	Pseudomonadota	Betaproteobacteria	5.04588	63.7	chromosome:NZ_CP033069.1/CP033069.1	-	1	4573	4273	2018-10-22	2022-08-01	Complete Genome	Norwegian University of Life Sciences	SAMN10228555	GCA_003669015.1	-	ftp://ftp.ncbi.nlm.nih.gov/genomes/all/GCF/003/669/015/GCF_003669015.1_ASM366901v1	-	1608163	ftp://ftp.ncbi.nlm.nih.gov/genomes/all/GCF/003/669/015/GCF_003669015.1_ASM366901v1/GCF_003669015.1_ASM366901v1_genomic.fna.gz	ftp://ftp.ncbi.nlm.nih.gov/genomes/all/GCF/003/669/015/GCF_003669015.1_ASM366901v1/GCF_003669015.1_ASM366901v1_cds_from_genomic.fna.gz	GCF_003669015.1_ASM366901v1_cds_from_genomic.fna	Bacteria	Acidovorax sp. 1608163	2478662		Burkholderiales	Betaproteobacteria	Pseudomonadota	Acidovorax
NZ_CP014796.1	FALSE	TRUE	TRUE	TRUE	TRUE	FALSE	TRUE	FALSE	TRUE	TRUE	FALSE	TRUE	FALSE	GCF_001969385.1_ASM196938v1_genomic.fna	Salipiger profundus	1229727	PRJNA175613	175613	Pseudomonadota	Alphaproteobacteria	5.42426	66.6415	chromosome:NZ_CP014796.1/CP014796.1; plasmid pTPRO1:NZ_CP014797.1/CP014797.1; plasmid pTPRO2:NZ_CP014798.1/CP014798.1; plasmid pTPRO3:NZ_CP014799.1/CP014799.1; plasmid pTPRO4:NZ_CP014800.1/CP014800.1; plasmid pTPRO5:NZ_CP014801.1/CP014801.1; plasmid pTPRO6:NZ_CP014802.1/CP014802.1; plasmid pTPRO7:NZ_CP014803.1/CP014803.1; plasmid pTPRO8:NZ_CP014804.1/CP014804.1	-	9	5226	5059	2017-01-23	2022-10-09	Complete Genome	State Key Laboratory for Marine Environmental Science, Xiamen University, Xiamen, FuJian 361005, P.R. China	SAMN04563574	GCA_001969385.1	-	ftp://ftp.ncbi.nlm.nih.gov/genomes/all/GCF/001/969/385/GCF_001969385.1_ASM196938v1	-	JLT2016	ftp://ftp.ncbi.nlm.nih.gov/genomes/all/GCF/001/969/385/GCF_001969385.1_ASM196938v1/GCF_001969385.1_ASM196938v1_genomic.fna.gz	ftp://ftp.ncbi.nlm.nih.gov/genomes/all/GCF/001/969/385/GCF_001969385.1_ASM196938v1/GCF_001969385.1_ASM196938v1_cds_from_genomic.fna.gz	GCF_001969385.1_ASM196938v1_cds_from_genomic.fna	Bacteria	Salipiger profundus	1229727		Rhodobacterales	Alphaproteobacteria	Pseudomonadota	Salipiger
NZ_CP018095.1	FALSE	TRUE	TRUE	TRUE	TRUE	FALSE	TRUE	FALSE	TRUE	TRUE	FALSE	TRUE	FALSE	GCF_001887265.1_ASM188726v1_genomic.fna	Chelatococcus daeguensis	444444	PRJNA353569	353569	Pseudomonadota	Alphaproteobacteria	4.09517	67.9261	chromosome:NZ_CP018095.1/CP018095.1; plasmid pTAD1:NZ_CP018096.1/CP018096.1	-	2	3882	3781	2016-11-29	2022-04-17	Complete Genome	Fujian Agriculture and Forestry University	SAMN06016468	GCA_001887265.1	-	ftp://ftp.ncbi.nlm.nih.gov/genomes/all/GCF/001/887/265/GCF_001887265.1_ASM188726v1	-	TAD1	ftp://ftp.ncbi.nlm.nih.gov/genomes/all/GCF/001/887/265/GCF_001887265.1_ASM188726v1/GCF_001887265.1_ASM188726v1_genomic.fna.gz	ftp://ftp.ncbi.nlm.nih.gov/genomes/all/GCF/001/887/265/GCF_001887265.1_ASM188726v1/GCF_001887265.1_ASM188726v1_cds_from_genomic.fna.gz	GCF_001887265.1_ASM188726v1_cds_from_genomic.fna	Bacteria	Chelatococcus daeguensis	444444		Hyphomicrobiales	Alphaproteobacteria	Pseudomonadota	Chelatococcus
NZ_CP045423.1	FALSE	TRUE	TRUE	TRUE	TRUE	FALSE	TRUE	FALSE	TRUE	TRUE	FALSE	TRUE	FALSE	GCF_009363855.1_ASM936385v1_genomic.fna	Microvirga thermotolerans	2651334	PRJNA578616	578616	Pseudomonadota	Alphaproteobacteria	3.82305	67.7	chromosome:NZ_CP045423.1/CP045423.1	-	1	3635	3530	2019-10-28	2022-04-19	Complete Genome	Chinese Academy of Agricultural Sciences	SAMN13067488	GCA_009363855.1	REPR	ftp://ftp.ncbi.nlm.nih.gov/genomes/all/GCF/009/363/855/GCF_009363855.1_ASM936385v1	-	HR1	ftp://ftp.ncbi.nlm.nih.gov/genomes/all/GCF/009/363/855/GCF_009363855.1_ASM936385v1/GCF_009363855.1_ASM936385v1_genomic.fna.gz	ftp://ftp.ncbi.nlm.nih.gov/genomes/all/GCF/009/363/855/GCF_009363855.1_ASM936385v1/GCF_009363855.1_ASM936385v1_cds_from_genomic.fna.gz	GCF_009363855.1_ASM936385v1_cds_from_genomic.fna	Bacteria	Microvirga thermotolerans	2651334		Hyphomicrobiales	Alphaproteobacteria	Pseudomonadota	Microvirga
NZ_OX458329.1	FALSE	TRUE	TRUE	TRUE	TRUE	FALSE	TRUE	FALSE	FALSE	TRUE	FALSE	TRUE	FALSE	GCF_949769255.1_Q7826_genomic.fna	Mobiluncus sp. Marseille-Q7826	3036302	PRJEB60770	947056	Terrabacteria group	Actinomycetota	2.21603	57	chromosome contig00001:NZ_OX458329.1/OX458329.1	-	1	1910	1841	2023-03-28	2023-05-17	Complete Genome	IHU - Mediterranee Infection	SAMEA112839781	GCA_949769255.1	-	ftp://ftp.ncbi.nlm.nih.gov/genomes/all/GCF/949/769/255/GCF_949769255.1_Q7826	-	Marseille-Q7826	ftp://ftp.ncbi.nlm.nih.gov/genomes/all/GCF/949/769/255/GCF_949769255.1_Q7826/GCF_949769255.1_Q7826_genomic.fna.gz	ftp://ftp.ncbi.nlm.nih.gov/genomes/all/GCF/949/769/255/GCF_949769255.1_Q7826/GCF_949769255.1_Q7826_cds_from_genomic.fna.gz	GCF_949769255.1_Q7826_cds_from_genomic.fna	Bacteria	Mobiluncus massiliensis	3036302	Terrabacteria group	Actinomycetales	Actinomycetes	Actinomycetota	Mobiluncus
NZ_CP121113.1	FALSE	TRUE	TRUE	TRUE	TRUE	FALSE	TRUE	FALSE	TRUE	TRUE	FALSE	TRUE	FALSE	GCF_029581395.1_ASM2958139v1_genomic.fna	Roseinatronobacter sp. S2	3035471	PRJNA945066	945066	Pseudomonadota	Alphaproteobacteria	4.44585	59.4497	chromosome:NZ_CP121113.1/CP121113.1; plasmid unnamed1:NZ_CP121114.1/CP121114.1; plasmid unnamed2:NZ_CP121115.1/CP121115.1; plasmid unnamed3:NZ_CP121116.1/CP121116.1; plasmid unnamed4:NZ_CP121117.1/CP121117.1; plasmid unnamed5:NZ_CP121118.1/CP121118.1	-	6	4260	4136	2023-04-04	2023-05-04	Complete Genome	University of Cincinnati	SAMN33772687	GCA_029581395.1	-	ftp://ftp.ncbi.nlm.nih.gov/genomes/all/GCF/029/581/395/GCF_029581395.1_ASM2958139v1	-	S2	ftp://ftp.ncbi.nlm.nih.gov/genomes/all/GCF/029/581/395/GCF_029581395.1_ASM2958139v1/GCF_029581395.1_ASM2958139v1_genomic.fna.gz	ftp://ftp.ncbi.nlm.nih.gov/genomes/all/GCF/029/581/395/GCF_029581395.1_ASM2958139v1/GCF_029581395.1_ASM2958139v1_cds_from_genomic.fna.gz	GCF_029581395.1_ASM2958139v1_cds_from_genomic.fna	Bacteria	Roseinatronobacter sp. S2	3035471		Rhodobacterales	Alphaproteobacteria	Pseudomonadota	Roseinatronobacter
NZ_CP067134.1	FALSE	TRUE	TRUE	TRUE	TRUE	FALSE	TRUE	FALSE	TRUE	TRUE	FALSE	TRUE	FALSE	GCF_028553765.1_ASM2855376v1_genomic.fna	Paracoccus stylophorae	659350	PRJNA689381	689381	Pseudomonadota	Alphaproteobacteria	3.64217	66.677	chromosome:CP067134.1; plasmid p7412:CP067135.1	-	2	3561	3457	2023-02-08	2023-02-08	Complete Genome	Georg-August-University Goettingen	SAMN17208933	GCA_028553765.1	REPR	ftp://ftp.ncbi.nlm.nih.gov/genomes/all/GCF/028/553/765/GCF_028553765.1_ASM2855376v1	-	LMG25392	ftp://ftp.ncbi.nlm.nih.gov/genomes/all/GCF/028/553/765/GCF_028553765.1_ASM2855376v1/GCF_028553765.1_ASM2855376v1_genomic.fna.gz	ftp://ftp.ncbi.nlm.nih.gov/genomes/all/GCF/028/553/765/GCF_028553765.1_ASM2855376v1/GCF_028553765.1_ASM2855376v1_cds_from_genomic.fna.gz	GCF_028553765.1_ASM2855376v1_cds_from_genomic.fna	Bacteria	Paracoccus stylophorae	659350		Rhodobacterales	Alphaproteobacteria	Pseudomonadota	Paracoccus
NZ_CP045410.1	FALSE	TRUE	TRUE	TRUE	TRUE	FALSE	TRUE	FALSE	TRUE	TRUE	FALSE	TRUE	FALSE	GCF_009363735.1_ASM936373v1_genomic.fna	Roseovarius sp. THAF8	2587846	PRJNA547984	547984	Pseudomonadota	Alphaproteobacteria	4.45266	64.0654	chromosome:NZ_CP045410.1/CP045410.1; plasmid pTHAF8_a:NZ_CP045411.1/CP045411.1; plasmid pTHAF8_b:NZ_CP045412.1/CP045412.1; plasmid pTHAF8_c:NZ_CP045413.1/CP045413.1; plasmid pTHAF8_d:NZ_CP045414.1/CP045414.1; plasmid pTHAF8_e:NZ_CP045415.1/CP045415.1	-	6	4418	4303	2019-10-28	2022-07-17	Complete Genome	Uni Bielefeld	SAMN11996111	GCA_009363735.1	-	ftp://ftp.ncbi.nlm.nih.gov/genomes/all/GCF/009/363/735/GCF_009363735.1_ASM936373v1	-	THAF8	ftp://ftp.ncbi.nlm.nih.gov/genomes/all/GCF/009/363/735/GCF_009363735.1_ASM936373v1/GCF_009363735.1_ASM936373v1_genomic.fna.gz	ftp://ftp.ncbi.nlm.nih.gov/genomes/all/GCF/009/363/735/GCF_009363735.1_ASM936373v1/GCF_009363735.1_ASM936373v1_cds_from_genomic.fna.gz	GCF_009363735.1_ASM936373v1_cds_from_genomic.fna	Bacteria	Roseovarius sp. THAF8	2587846		Rhodobacterales	Alphaproteobacteria	Pseudomonadota	Roseovarius
CP054619.1	FALSE	TRUE	TRUE	TRUE	TRUE	FALSE	TRUE	FALSE	TRUE	TRUE	FALSE	TRUE	FALSE	GCA_013347285.1_ASM1334728v1_genomic.fna	Azospirillum oryzae	286727	PRJNA638015	638015	Pseudomonadota	Alphaproteobacteria	6.80936	67.3059	chromosome:NZ_CP054619.1/CP054619.1; plasmid unnamed1:NZ_CP054615.1/CP054615.1; plasmid unnamed2:NZ_CP054616.1/CP054616.1; plasmid unnamed3:NZ_CP054617.1/CP054617.1; plasmid unnamed4:NZ_CP054618.1/CP054618.1; plasmid unnamed5:NZ_CP054620.1/CP054620.1; plasmid unnamed6:NZ_CP054621.1/CP054621.1; plasmid unnamed7:NZ_CP054622.1/CP054622.1	-	8	6140	5925	2020-06-16	2022-04-19	Complete Genome	Shin's Lab	SAMN15164507	GCA_013347285.1	REPR	ftp://ftp.ncbi.nlm.nih.gov/genomes/all/GCA/013/347/285/GCA_013347285.1_ASM1334728v1	-	KACC 14407	ftp://ftp.ncbi.nlm.nih.gov/genomes/all/GCA/013/347/285/GCA_013347285.1_ASM1334728v1/GCA_013347285.1_ASM1334728v1_genomic.fna.gz	ftp://ftp.ncbi.nlm.nih.gov/genomes/all/GCA/013/347/285/GCA_013347285.1_ASM1334728v1/GCA_013347285.1_ASM1334728v1_cds_from_genomic.fna.gz	GCA_013347285.1_ASM1334728v1_cds_from_genomic.fna	Bacteria	Azospirillum oryzae	286727		Rhodospirillales	Alphaproteobacteria	Pseudomonadota	Azospirillum
NZ_CP081155.1	FALSE	TRUE	TRUE	TRUE	TRUE	FALSE	TRUE	FALSE	TRUE	TRUE	FALSE	TRUE	FALSE	GCF_025141175.1_ASM2514117v1_genomic.fna	Jannaschia sp. M317	2867011	PRJNA753157	753157	Pseudomonadota	Alphaproteobacteria	3.94284	65.1844	chromosome:NZ_CP081155.1/CP081155.1; plasmid unnamed1:NZ_CP081156.1/CP081156.1; plasmid unnamed2:NZ_CP081157.1/CP081157.1; plasmid unnamed3:NZ_CP081158.1/CP081158.1; plasmid unnamed4:NZ_CP081159.1/CP081159.1; plasmid unnamed5:NZ_CP081160.1/CP081160.1	-	6	3978	3871	2022-09-12	2022-09-15	Complete Genome	Ocean University of China	SAMN20691715	GCA_025141175.1	-	ftp://ftp.ncbi.nlm.nih.gov/genomes/all/GCF/025/141/175/GCF_025141175.1_ASM2514117v1	-	M317	ftp://ftp.ncbi.nlm.nih.gov/genomes/all/GCF/025/141/175/GCF_025141175.1_ASM2514117v1/GCF_025141175.1_ASM2514117v1_genomic.fna.gz	ftp://ftp.ncbi.nlm.nih.gov/genomes/all/GCF/025/141/175/GCF_025141175.1_ASM2514117v1/GCF_025141175.1_ASM2514117v1_cds_from_genomic.fna.gz	GCF_025141175.1_ASM2514117v1_cds_from_genomic.fna	Bacteria	Jannaschia sp. M317	2867011		Rhodobacterales	Alphaproteobacteria	Pseudomonadota	Jannaschia
NZ_CP081106.1	FALSE	TRUE	TRUE	TRUE	TRUE	FALSE	TRUE	FALSE	TRUE	TRUE	FALSE	TRUE	FALSE	GCF_025141855.1_ASM2514185v1_genomic.fna	Ruegeria sp. B32	2867020	PRJNA753157	753157	Pseudomonadota	Alphaproteobacteria	3.92031	61.4032	chromosome:NZ_CP081106.1/CP081106.1; plasmid unnamed1:NZ_CP081107.1/CP081107.1; plasmid unnamed2:NZ_CP081108.1/CP081108.1	-	3	3907	3824	2022-09-12	2022-09-15	Complete Genome	Ocean University of China	SAMN20693058	GCA_025141855.1	-	ftp://ftp.ncbi.nlm.nih.gov/genomes/all/GCF/025/141/855/GCF_025141855.1_ASM2514185v1	-	B32	ftp://ftp.ncbi.nlm.nih.gov/genomes/all/GCF/025/141/855/GCF_025141855.1_ASM2514185v1/GCF_025141855.1_ASM2514185v1_genomic.fna.gz	ftp://ftp.ncbi.nlm.nih.gov/genomes/all/GCF/025/141/855/GCF_025141855.1_ASM2514185v1/GCF_025141855.1_ASM2514185v1_cds_from_genomic.fna.gz	GCF_025141855.1_ASM2514185v1_cds_from_genomic.fna	Bacteria	Ruegeria sp. B32	2867020		Rhodobacterales	Alphaproteobacteria	Pseudomonadota	Ruegeria
CP069535.1	FALSE	TRUE	TRUE	TRUE	TRUE	FALSE	TRUE	FALSE	TRUE	TRUE	FALSE	TRUE	FALSE	GCA_016889805.1_ASM1688980v1_genomic.fna	Rhodanobacter sp. FDAARGOS 1247	2778082	PRJNA231221	231221	Pseudomonadota	Gammaproteobacteria	3.92264	66.6697	chromosome:NZ_CP069535.1/CP069535.1; plasmid unnamed:NZ_CP069536.1/CP069536.1	-	2	3551	3468	2021-02-15	2022-07-30	Complete Genome	US Food and Drug Administration	SAMN16357389	GCA_016889805.1	-	ftp://ftp.ncbi.nlm.nih.gov/genomes/all/GCA/016/889/805/GCA_016889805.1_ASM1688980v1	-	FDAARGOS_1247	ftp://ftp.ncbi.nlm.nih.gov/genomes/all/GCA/016/889/805/GCA_016889805.1_ASM1688980v1/GCA_016889805.1_ASM1688980v1_genomic.fna.gz	ftp://ftp.ncbi.nlm.nih.gov/genomes/all/GCA/016/889/805/GCA_016889805.1_ASM1688980v1/GCA_016889805.1_ASM1688980v1_cds_from_genomic.fna.gz	GCA_016889805.1_ASM1688980v1_cds_from_genomic.fna	Bacteria	Rhodanobacter sp. FDAARGOS 1247	2778082		Lysobacterales	Gammaproteobacteria	Pseudomonadota	Rhodanobacter
NZ_CP132911.1	FALSE	TRUE	TRUE	TRUE	TRUE	FALSE	TRUE	FALSE	TRUE	TRUE	FALSE	TRUE	FALSE	GCF_036320485.1_ASM3632048v1_genomic.fna	Dyella sp. A6	3069105	PRJNA1004419	1004419	Pseudomonadota	Gammaproteobacteria	3.71688	65.1	chromosome:NZ_CP132911.1/CP132911.1	-	1	3310	3223	2024-01-31	2024-02-01	Complete Genome	Environment and Plant Protection Institute,CATAS	SAMN36942345	GCA_036320485.1	-	ftp://ftp.ncbi.nlm.nih.gov/genomes/all/GCF/036/320/485/GCF_036320485.1_ASM3632048v1	-	A6	ftp://ftp.ncbi.nlm.nih.gov/genomes/all/GCF/036/320/485/GCF_036320485.1_ASM3632048v1/GCF_036320485.1_ASM3632048v1_genomic.fna.gz	ftp://ftp.ncbi.nlm.nih.gov/genomes/all/GCF/036/320/485/GCF_036320485.1_ASM3632048v1/GCF_036320485.1_ASM3632048v1_cds_from_genomic.fna.gz	GCF_036320485.1_ASM3632048v1_cds_from_genomic.fna	Bacteria	Dyella sp. A6	3069105		Lysobacterales	Gammaproteobacteria	Pseudomonadota	Dyella
CP000830.1	FALSE	TRUE	TRUE	TRUE	TRUE	FALSE	TRUE	FALSE	TRUE	TRUE	FALSE	TRUE	FALSE	GCA_000018145.1_ASM1814v1_genomic.fna	Dinoroseobacter shibae DFL 12 = DSM 16493	398580	PRJNA17417	17417	Pseudomonadota	Alphaproteobacteria	4.41787	65.5105	chromosome:NC_009952.1/CP000830.1; plasmid pDSHI01:NC_009955.1/CP000831.1; plasmid pDSHI02:NC_009956.1/CP000832.1; plasmid pDSHI03:NC_009957.1/CP000833.1; plasmid pDSHI04:NC_009958.1/CP000834.1; plasmid pDSHI05:NC_009959.1/CP000835.1	-	6	4322	4203	2007-10-05	2022-04-18	Complete Genome	US DOE Joint Genome Institute	SAMN02598387	GCA_000018145.1	REPR	ftp://ftp.ncbi.nlm.nih.gov/genomes/all/GCA/000/018/145/GCA_000018145.1_ASM1814v1	-	DFL 12	ftp://ftp.ncbi.nlm.nih.gov/genomes/all/GCA/000/018/145/GCA_000018145.1_ASM1814v1/GCA_000018145.1_ASM1814v1_genomic.fna.gz	ftp://ftp.ncbi.nlm.nih.gov/genomes/all/GCA/000/018/145/GCA_000018145.1_ASM1814v1/GCA_000018145.1_ASM1814v1_cds_from_genomic.fna.gz	GCA_000018145.1_ASM1814v1_cds_from_genomic.fna	Bacteria	Dinoroseobacter shibae	215813		Rhodobacterales	Alphaproteobacteria	Pseudomonadota	Dinoroseobacter
NZ_CP040871.1	FALSE	TRUE	TRUE	TRUE	TRUE	FALSE	TRUE	FALSE	TRUE	TRUE	FALSE	TRUE	FALSE	GCF_006337105.1_ASM633710v1_genomic.fna	Thermomonas aquatica	2202149	PRJNA471595	471595	Pseudomonadota	Gammaproteobacteria	3.006	67.9	chromosome:NZ_CP040871.1/CP040871.1	-	1	2867	2767	2019-06-13	2022-03-20	Complete Genome	Korean Research Institute of Bioscience and Biotechnology	SAMN09212899	GCA_006337105.1	REPR	ftp://ftp.ncbi.nlm.nih.gov/genomes/all/GCF/006/337/105/GCF_006337105.1_ASM633710v1	31380735	SY21	ftp://ftp.ncbi.nlm.nih.gov/genomes/all/GCF/006/337/105/GCF_006337105.1_ASM633710v1/GCF_006337105.1_ASM633710v1_genomic.fna.gz	ftp://ftp.ncbi.nlm.nih.gov/genomes/all/GCF/006/337/105/GCF_006337105.1_ASM633710v1/GCF_006337105.1_ASM633710v1_cds_from_genomic.fna.gz	GCF_006337105.1_ASM633710v1_cds_from_genomic.fna	Bacteria	Thermomonas aquatica	2202149		Lysobacterales	Gammaproteobacteria	Pseudomonadota	Thermomonas
NZ_CP127247.1	FALSE	TRUE	TRUE	TRUE	TRUE	FALSE	TRUE	FALSE	TRUE	TRUE	FALSE	TRUE	FALSE	GCF_030285785.1_ASM3028578v1_genomic.fna	Parasedimentitalea psychrophila	2997337	PRJNA977086	977086	Pseudomonadota	Alphaproteobacteria	5.0059	57.7293	chromosome:NZ_CP127247.1/CP127247.1; plasmid pQS-1:NZ_CP127248.1/CP127248.1; plasmid pQS-2:NZ_CP127249.1/CP127249.1; plasmid pQS-3:NZ_CP127250.1/CP127250.1	-	4	4811	4494	2023-06-18	2023-06-21	Complete Genome	Institute of Deep-sea Science and Engine	SAMN35449585	GCA_030285785.1	REPR	ftp://ftp.ncbi.nlm.nih.gov/genomes/all/GCF/030/285/785/GCF_030285785.1_ASM3028578v1	-	QS115	ftp://ftp.ncbi.nlm.nih.gov/genomes/all/GCF/030/285/785/GCF_030285785.1_ASM3028578v1/GCF_030285785.1_ASM3028578v1_genomic.fna.gz	ftp://ftp.ncbi.nlm.nih.gov/genomes/all/GCF/030/285/785/GCF_030285785.1_ASM3028578v1/GCF_030285785.1_ASM3028578v1_cds_from_genomic.fna.gz	GCF_030285785.1_ASM3028578v1_cds_from_genomic.fna	Bacteria	Parasedimentitalea psychrophila	2997337		Rhodobacterales	Alphaproteobacteria	Pseudomonadota	Parasedimentitalea
NZ_CP038439.1	FALSE	TRUE	TRUE	TRUE	TRUE	FALSE	TRUE	FALSE	TRUE	TRUE	FALSE	TRUE	FALSE	GCF_004683865.2_ASM468386v2_genomic.fna	Paracoccus liaowanqingii	2560053	PRJNA529051	529051	Pseudomonadota	Alphaproteobacteria	4.92523	66.508	chromosome:NZ_CP038439.1/CP038439.1; plasmid unnamed1:NZ_CP040765.1/CP040765.1; plasmid unnamed2:NZ_CP040762.1/CP040762.1; plasmid unnamed3:NZ_CP040764.1/CP040764.1; plasmid unnamed4:NZ_CP040763.1/CP040763.1; plasmid unnamed5:NZ_CP040761.1/CP040761.1; plasmid unnamed6:NZ_CP040760.1/CP040760.1; plasmid unnamed7:NZ_CP040758.1/CP040758.1; plasmid unnamed8:NZ_CP040759.1/CP040759.1; plasmid unnamed9:N…	-	11	4747	4463	2019-04-06	2021-12-12	Complete Genome	Chinese center for disease control and prevention	SAMN08932433	GCA_004683865.2	REPR	ftp://ftp.ncbi.nlm.nih.gov/genomes/all/GCF/004/683/865/GCF_004683865.2_ASM468386v2	31674893	2251	ftp://ftp.ncbi.nlm.nih.gov/genomes/all/GCF/004/683/865/GCF_004683865.2_ASM468386v2/GCF_004683865.2_ASM468386v2_genomic.fna.gz	ftp://ftp.ncbi.nlm.nih.gov/genomes/all/GCF/004/683/865/GCF_004683865.2_ASM468386v2/GCF_004683865.2_ASM468386v2_cds_from_genomic.fna.gz	GCF_004683865.2_ASM468386v2_cds_from_genomic.fna	Bacteria	Paracoccus liaowanqingii	2560053		Rhodobacterales	Alphaproteobacteria	Pseudomonadota	Paracoccus
NZ_CP024899.1	FALSE	TRUE	TRUE	TRUE	TRUE	FALSE	TRUE	FALSE	TRUE	TRUE	FALSE	TRUE	FALSE	GCF_001870665.2_ASM187066v2_genomic.fna	Rhodobaca barguzinensis	441209	PRJNA341262	341262	Pseudomonadota	Alphaproteobacteria	3.89942	59	chromosome:NZ_CP024899.1/CP024899.1	-	1	3707	3608	2017-11-16	2021-12-23	Complete Genome	Institute of Microbiology CAS	SAMN05717329	GCA_001870665.2	-	ftp://ftp.ncbi.nlm.nih.gov/genomes/all/GCF/001/870/665/GCF_001870665.2_ASM187066v2	-	alga05	ftp://ftp.ncbi.nlm.nih.gov/genomes/all/GCF/001/870/665/GCF_001870665.2_ASM187066v2/GCF_001870665.2_ASM187066v2_genomic.fna.gz	ftp://ftp.ncbi.nlm.nih.gov/genomes/all/GCF/001/870/665/GCF_001870665.2_ASM187066v2/GCF_001870665.2_ASM187066v2_cds_from_genomic.fna.gz	GCF_001870665.2_ASM187066v2_cds_from_genomic.fna	Bacteria	Roseinatronobacter bogoriensis	119542		Rhodobacterales	Alphaproteobacteria	Pseudomonadota	Roseinatronobacter
FQ311868.1	FALSE	TRUE	TRUE	TRUE	TRUE	FALSE	TRUE	FALSE	TRUE	TRUE	FALSE	TRUE	FALSE	GCA_000283655.1_ASM28365v1_genomic.fna	Azospirillum lipoferum 4B	862719	PRJEA50367	50367	Pseudomonadota	Alphaproteobacteria	6.8464	67.6703	chromosome:NC_016622.1/FQ311868.1; plasmid AZO_p1:NC_016585.1/FQ311869.1; plasmid AZO_p2:NC_016586.1/FQ311870.1; plasmid AZO_p3:NC_016623.1/FQ311871.1; plasmid AZO_p4:NC_016587.1/FQ311872.1; plasmid AZO_p5:NC_016624.1/FQ311873.1; plasmid AZO_p6:NC_016588.1/FQ311874.1	-	7	6152	5917	2011-11-16	2022-04-11	Complete Genome	Laboratoire d'Ecologie Microbienne UMR-CNRS 5557	SAMEA2272642	GCA_000283655.1	-	ftp://ftp.ncbi.nlm.nih.gov/genomes/all/GCA/000/283/655/GCA_000283655.1_ASM28365v1	22216014	4B	ftp://ftp.ncbi.nlm.nih.gov/genomes/all/GCA/000/283/655/GCA_000283655.1_ASM28365v1/GCA_000283655.1_ASM28365v1_genomic.fna.gz	ftp://ftp.ncbi.nlm.nih.gov/genomes/all/GCA/000/283/655/GCA_000283655.1_ASM28365v1/GCA_000283655.1_ASM28365v1_cds_from_genomic.fna.gz	GCA_000283655.1_ASM28365v1_cds_from_genomic.fna	Bacteria	Azospirillum lipoferum	193		Rhodospirillales	Alphaproteobacteria	Pseudomonadota	Azospirillum
NZ_CP029556.1	FALSE	TRUE	TRUE	TRUE	TRUE	FALSE	TRUE	FALSE	TRUE	TRUE	FALSE	TRUE	FALSE	GCF_003293695.1_ASM329369v1_genomic.fna	Lysobacter oculi	2698682	PRJNA450319	450319	Pseudomonadota	Gammaproteobacteria	2.59282	67.1	chromosome:NZ_CP029556.1/CP029556.1	-	1	2543	2401	2018-07-09	2022-10-10	Complete Genome	Institute of Microbiology Chinese Academy of Sciences	SAMN08935026	GCA_003293695.1	REPR	ftp://ftp.ncbi.nlm.nih.gov/genomes/all/GCF/003/293/695/GCF_003293695.1_ASM329369v1	31587117	83-4	ftp://ftp.ncbi.nlm.nih.gov/genomes/all/GCF/003/293/695/GCF_003293695.1_ASM329369v1/GCF_003293695.1_ASM329369v1_genomic.fna.gz	ftp://ftp.ncbi.nlm.nih.gov/genomes/all/GCF/003/293/695/GCF_003293695.1_ASM329369v1/GCF_003293695.1_ASM329369v1_cds_from_genomic.fna.gz	GCF_003293695.1_ASM329369v1_cds_from_genomic.fna	Bacteria	Lysobacter oculi	2698682		Lysobacterales	Gammaproteobacteria	Pseudomonadota	Lysobacter
NZ_CP124535.1	FALSE	TRUE	TRUE	TRUE	TRUE	FALSE	TRUE	FALSE	TRUE	TRUE	FALSE	TRUE	FALSE	GCF_029953595.1_ASM2995359v1_genomic.fna	Fuscovulum sp. YMD61	3042299	PRJNA958438	958438	Other	Other	4.18501	63.2562	chromosome:NZ_CP124535.1/CP124535.1; plasmid unnamed1:NZ_CP124536.1/CP124536.1; plasmid unnamed2:NZ_CP124537.1/CP124537.1	-	3	3993	3921	2023-05-08	2023-05-09	Complete Genome	Yantai University	SAMN34300142	GCA_029953595.1	-	ftp://ftp.ncbi.nlm.nih.gov/genomes/all/GCF/029/953/595/GCF_029953595.1_ASM2995359v1	-	YMD61	ftp://ftp.ncbi.nlm.nih.gov/genomes/all/GCF/029/953/595/GCF_029953595.1_ASM2995359v1/GCF_029953595.1_ASM2995359v1_genomic.fna.gz	ftp://ftp.ncbi.nlm.nih.gov/genomes/all/GCF/029/953/595/GCF_029953595.1_ASM2995359v1/GCF_029953595.1_ASM2995359v1_cds_from_genomic.fna.gz	GCF_029953595.1_ASM2995359v1_cds_from_genomic.fna	Bacteria	Fuscovulum ytuae	3042299		Rhodobacterales	Alphaproteobacteria	Pseudomonadota	Fuscovulum
CP061368.1	FALSE	TRUE	TRUE	TRUE	TRUE	FALSE	TRUE	FALSE	TRUE	TRUE	FALSE	TRUE	FALSE	GCA_014725735.1_ASM1472573v1_genomic.fna	Wenzhouxiangella sp. AB-CW3	2771012	PRJNA657903	657903	Pseudomonadota	Gammaproteobacteria	3.8447	61.8	chromosome:NZ_CP061368.1/CP061368.1	-	1	3338	3229	2020-09-24	2022-10-15	Complete Genome	University of Calgary	SAMN15851626	GCA_014725735.1	-	ftp://ftp.ncbi.nlm.nih.gov/genomes/all/GCA/014/725/735/GCA_014725735.1_ASM1472573v1	-	AB-CW3	ftp://ftp.ncbi.nlm.nih.gov/genomes/all/GCA/014/725/735/GCA_014725735.1_ASM1472573v1/GCA_014725735.1_ASM1472573v1_genomic.fna.gz	ftp://ftp.ncbi.nlm.nih.gov/genomes/all/GCA/014/725/735/GCA_014725735.1_ASM1472573v1/GCA_014725735.1_ASM1472573v1_cds_from_genomic.fna.gz	GCA_014725735.1_ASM1472573v1_cds_from_genomic.fna	Bacteria	Wenzhouxiangella sp. AB-CW3	2771012		Chromatiales	Gammaproteobacteria	Pseudomonadota	Wenzhouxiangella
CP132507.1	FALSE	TRUE	TRUE	TRUE	TRUE	FALSE	TRUE	FALSE	TRUE	TRUE	FALSE	TRUE	FALSE	GCA_032191775.1_ASM3219177v1_genomic.fna	Rhodoferax sp. TBRC 17307	3068341	PRJNA1003237	1003237	Pseudomonadota	Betaproteobacteria	3.88934	59.5	chromosome:CP132507.1	-	1	3716	3606	2023-09-29	2023-09-29	Complete Genome	BIOTEC	SAMN36884691	GCA_032191775.1	-	ftp://ftp.ncbi.nlm.nih.gov/genomes/all/GCA/032/191/775/GCA_032191775.1_ASM3219177v1	-	TBRC 17307	ftp://ftp.ncbi.nlm.nih.gov/genomes/all/GCA/032/191/775/GCA_032191775.1_ASM3219177v1/GCA_032191775.1_ASM3219177v1_genomic.fna.gz	ftp://ftp.ncbi.nlm.nih.gov/genomes/all/GCA/032/191/775/GCA_032191775.1_ASM3219177v1/GCA_032191775.1_ASM3219177v1_cds_from_genomic.fna.gz	GCA_032191775.1_ASM3219177v1_cds_from_genomic.fna	Bacteria	Rhodoferax mekongensis	3068341		Burkholderiales	Betaproteobacteria	Pseudomonadota	Rhodoferax
NZ_CP045393.1	FALSE	TRUE	TRUE	TRUE	TRUE	FALSE	TRUE	FALSE	TRUE	TRUE	FALSE	TRUE	FALSE	GCF_009363655.1_ASM936365v1_genomic.fna	Roseovarius sp. THAF27	2587850	PRJNA547984	547984	Pseudomonadota	Alphaproteobacteria	4.46153	64.1321	chromosome:NZ_CP045393.1/CP045393.1; plasmid pTHAF27_a:NZ_CP045394.1/CP045394.1; plasmid pTHAF27_b:NZ_CP045395.1/CP045395.1; plasmid pTHAF27_c:NZ_CP045396.1/CP045396.1; plasmid pTHAF27_d:NZ_CP045397.1/CP045397.1; plasmid pTHAF27_e:NZ_CP045398.1/CP045398.1	-	6	4460	4349	2019-10-28	2022-07-17	Complete Genome	Uni Bielefeld	SAMN11996115	GCA_009363655.1	-	ftp://ftp.ncbi.nlm.nih.gov/genomes/all/GCF/009/363/655/GCF_009363655.1_ASM936365v1	-	THAF27	ftp://ftp.ncbi.nlm.nih.gov/genomes/all/GCF/009/363/655/GCF_009363655.1_ASM936365v1/GCF_009363655.1_ASM936365v1_genomic.fna.gz	ftp://ftp.ncbi.nlm.nih.gov/genomes/all/GCF/009/363/655/GCF_009363655.1_ASM936365v1/GCF_009363655.1_ASM936365v1_cds_from_genomic.fna.gz	GCF_009363655.1_ASM936365v1_cds_from_genomic.fna	Bacteria	Roseovarius sp. THAF27	2587850		Rhodobacterales	Alphaproteobacteria	Pseudomonadota	Roseovarius
NZ_CP039650.1	FALSE	TRUE	TRUE	TRUE	TRUE	FALSE	TRUE	FALSE	TRUE	TRUE	FALSE	TRUE	FALSE	GCF_004923315.1_ASM492331v1_genomic.fna	Azospirillum sp. TSA2s	709810	PRJNA531801	531801	Pseudomonadota	Alphaproteobacteria	8.10248	67.1898	chromosome 1:NZ_CP039650.1/CP039650.1; chromosome 2:NZ_CP039647.1/CP039647.1; chromosome 3:NZ_CP039649.1/CP039649.1; chromosome 4:NZ_CP039648.1/CP039648.1; chromosome 5:NZ_CP039645.1/CP039645.1; chromosome 6:NZ_CP039642.1/CP039642.1; chromosome 7:NZ_CP039646.1/CP039646.1; plasmid p1:NZ_CP039651.1/CP039651.1; plasmid p2:NZ_CP039644.1/CP039644.1; plasmid p3:NZ_CP039643.1/CP039643.1	-	10	7474	7201	2019-04-30	2022-08-02	Complete Genome	Nanjing Tech University	SAMN11382457	GCA_004923315.1	-	ftp://ftp.ncbi.nlm.nih.gov/genomes/all/GCF/004/923/315/GCF_004923315.1_ASM492331v1	-	TSA2S	ftp://ftp.ncbi.nlm.nih.gov/genomes/all/GCF/004/923/315/GCF_004923315.1_ASM492331v1/GCF_004923315.1_ASM492331v1_genomic.fna.gz	ftp://ftp.ncbi.nlm.nih.gov/genomes/all/GCF/004/923/315/GCF_004923315.1_ASM492331v1/GCF_004923315.1_ASM492331v1_cds_from_genomic.fna.gz	GCF_004923315.1_ASM492331v1_cds_from_genomic.fna	Bacteria	Azospirillum sp. TSA2s	709810		Rhodospirillales	Alphaproteobacteria	Pseudomonadota	Azospirillum
NZ_CP126966.1	FALSE	TRUE	TRUE	TRUE	TRUE	FALSE	TRUE	FALSE	FALSE	TRUE	FALSE	TRUE	FALSE	GCF_002871995.2_ASM287199v2_genomic.fna	Gleimia europaea	66228	PRJNA316969	316969	Terrabacteria group	Actinomycetota	2.08006	56.2	chromosome:CP126966.1	-	1	1903	1827	2023-06-06	2023-06-06	Complete Genome	Loyola University Chicago	SAMN07511381	GCA_002871995.2	-	ftp://ftp.ncbi.nlm.nih.gov/genomes/all/GCF/002/871/995/GCF_002871995.2_ASM287199v2	-	UMB0652	ftp://ftp.ncbi.nlm.nih.gov/genomes/all/GCF/002/871/995/GCF_002871995.2_ASM287199v2/GCF_002871995.2_ASM287199v2_genomic.fna.gz	ftp://ftp.ncbi.nlm.nih.gov/genomes/all/GCF/002/871/995/GCF_002871995.2_ASM287199v2/GCF_002871995.2_ASM287199v2_cds_from_genomic.fna.gz	GCF_002871995.2_ASM287199v2_cds_from_genomic.fna	Bacteria	Gleimia europaea	66228	Terrabacteria group	Actinomycetales	Actinomycetes	Actinomycetota	Gleimia
NZ_CP035300.1	FALSE	TRUE	TRUE	TRUE	TRUE	FALSE	TRUE	FALSE	TRUE	TRUE	FALSE	TRUE	FALSE	GCF_004114615.1_ASM411461v1_genomic.fna	Dyella sp. M7H15-1	2501295	PRJNA513121	513121	Pseudomonadota	Gammaproteobacteria	3.52399	59.1	chromosome:NZ_CP035300.1/CP035300.1	-	1	3206	3048	2019-01-27	2022-07-30	Complete Genome	Sun Yat-sen University	SAMN10696463	GCA_004114615.1	-	ftp://ftp.ncbi.nlm.nih.gov/genomes/all/GCF/004/114/615/GCF_004114615.1_ASM411461v1	-	M7H15-1	ftp://ftp.ncbi.nlm.nih.gov/genomes/all/GCF/004/114/615/GCF_004114615.1_ASM411461v1/GCF_004114615.1_ASM411461v1_genomic.fna.gz	ftp://ftp.ncbi.nlm.nih.gov/genomes/all/GCF/004/114/615/GCF_004114615.1_ASM411461v1/GCF_004114615.1_ASM411461v1_cds_from_genomic.fna.gz	GCF_004114615.1_ASM411461v1_cds_from_genomic.fna	Bacteria	Dyella sp. M7H15-1	2501295		Lysobacterales	Gammaproteobacteria	Pseudomonadota	Dyella
NZ_CP081120.1	FALSE	TRUE	TRUE	TRUE	TRUE	FALSE	TRUE	FALSE	TRUE	TRUE	FALSE	TRUE	FALSE	GCF_025141935.1_ASM2514193v1_genomic.fna	Sulfitobacter sp. S190	2867022	PRJNA753157	753157	Pseudomonadota	Alphaproteobacteria	3.96677	61.4401	chromosome:NZ_CP081120.1/CP081120.1; plasmid unnamed1:NZ_CP081121.1/CP081121.1; plasmid unnamed2:NZ_CP081122.1/CP081122.1; plasmid unnamed3:NZ_CP081123.1/CP081123.1; plasmid unnamed4:NZ_CP081124.1/CP081124.1; plasmid unnamed5:NZ_CP081125.1/CP081125.1	-	6	3915	3833	2022-09-12	2022-09-15	Complete Genome	Ocean University of China	SAMN20693673	GCA_025141935.1	-	ftp://ftp.ncbi.nlm.nih.gov/genomes/all/GCF/025/141/935/GCF_025141935.1_ASM2514193v1	-	S190	ftp://ftp.ncbi.nlm.nih.gov/genomes/all/GCF/025/141/935/GCF_025141935.1_ASM2514193v1/GCF_025141935.1_ASM2514193v1_genomic.fna.gz	ftp://ftp.ncbi.nlm.nih.gov/genomes/all/GCF/025/141/935/GCF_025141935.1_ASM2514193v1/GCF_025141935.1_ASM2514193v1_cds_from_genomic.fna.gz	GCF_025141935.1_ASM2514193v1_cds_from_genomic.fna	Bacteria	Sulfitobacter sp. S190	2867022		Rhodobacterales	Alphaproteobacteria	Pseudomonadota	Sulfitobacter
NZ_CP029829.1	FALSE	TRUE	TRUE	TRUE	TRUE	FALSE	TRUE	FALSE	TRUE	TRUE	FALSE	TRUE	FALSE	GCF_003233655.1_ASM323365v1_genomic.fna	Azospirillum ramasamyi	682998	PRJNA474386	474386	Pseudomonadota	Alphaproteobacteria	6.31626	67.998	chromosome:NZ_CP029829.1/CP029829.1; plasmid unnamed1:NZ_CP029830.1/CP029830.1; plasmid unnamed2:NZ_CP029832.1/CP029832.1; plasmid unnamed3:NZ_CP029833.1/CP029833.1; plasmid unnamed4:NZ_CP029834.1/CP029834.1; plasmid unnamed5:NZ_CP029835.1/CP029835.1; plasmid unnamed6:NZ_CP029836.1/CP029836.1; plasmid unnamed7:NZ_CP029831.1/CP029831.1	-	8	5640	5443	2018-06-16	2022-04-19	Complete Genome	National Institute of Agricultural Sciences	SAMN09302594	GCA_003233655.1	REPR	ftp://ftp.ncbi.nlm.nih.gov/genomes/all/GCF/003/233/655/GCF_003233655.1_ASM323365v1	30810523	M2T2B2	ftp://ftp.ncbi.nlm.nih.gov/genomes/all/GCF/003/233/655/GCF_003233655.1_ASM323365v1/GCF_003233655.1_ASM323365v1_genomic.fna.gz	ftp://ftp.ncbi.nlm.nih.gov/genomes/all/GCF/003/233/655/GCF_003233655.1_ASM323365v1/GCF_003233655.1_ASM323365v1_cds_from_genomic.fna.gz	GCF_003233655.1_ASM323365v1_cds_from_genomic.fna	Bacteria	Azospirillum ramasamyi	682998		Rhodospirillales	Alphaproteobacteria	Pseudomonadota	Azospirillum
CP098762.1	FALSE	TRUE	TRUE	TRUE	TRUE	FALSE	TRUE	FALSE	TRUE	TRUE	FALSE	TRUE	FALSE	GCA_023935825.1_ASM2393582v1_genomic.fna	Sphingomonas aerolata	185951	PRJNA847404	847404	Pseudomonadota	Alphaproteobacteria	4.20994	66.0684	chromosome:NZ_CP098762.1/CP098762.1; plasmid unnamed1:NZ_CP098763.1/CP098763.1; plasmid unnamed2:NZ_CP098764.1/CP098764.1; plasmid unnamed3:NZ_CP098765.1/CP098765.1	-	4	3844	3730	2022-06-27	2022-06-29	Complete Genome	Universite de Strasbourg	SAMN28933882	GCA_023935825.1	-	ftp://ftp.ncbi.nlm.nih.gov/genomes/all/GCA/023/935/825/GCA_023935825.1_ASM2393582v1	-	PDD-32b-11	ftp://ftp.ncbi.nlm.nih.gov/genomes/all/GCA/023/935/825/GCA_023935825.1_ASM2393582v1/GCA_023935825.1_ASM2393582v1_genomic.fna.gz	ftp://ftp.ncbi.nlm.nih.gov/genomes/all/GCA/023/935/825/GCA_023935825.1_ASM2393582v1/GCA_023935825.1_ASM2393582v1_cds_from_genomic.fna.gz	GCA_023935825.1_ASM2393582v1_cds_from_genomic.fna	Bacteria	Sphingomonas aerolata	185951		Sphingomonadales	Alphaproteobacteria	Pseudomonadota	Sphingomonas
NZ_CP029553.1	FALSE	TRUE	TRUE	TRUE	TRUE	FALSE	TRUE	FALSE	TRUE	TRUE	FALSE	TRUE	FALSE	GCF_003173755.1_ASM317375v1_genomic.fna	Methylobacterium terrae	2202827	PRJNA472425	472425	Pseudomonadota	Alphaproteobacteria	6.1627	71.6	chromosome:NZ_CP029553.1/CP029553.1	-	1	5757	5542	2018-05-29	2022-04-18	Complete Genome	Seoul Women's University	SAMN09235361	GCA_003173755.1	REPR	ftp://ftp.ncbi.nlm.nih.gov/genomes/all/GCF/003/173/755/GCF_003173755.1_ASM317375v1	-	17Sr1-28	ftp://ftp.ncbi.nlm.nih.gov/genomes/all/GCF/003/173/755/GCF_003173755.1_ASM317375v1/GCF_003173755.1_ASM317375v1_genomic.fna.gz	ftp://ftp.ncbi.nlm.nih.gov/genomes/all/GCF/003/173/755/GCF_003173755.1_ASM317375v1/GCF_003173755.1_ASM317375v1_cds_from_genomic.fna.gz	GCF_003173755.1_ASM317375v1_cds_from_genomic.fna	Bacteria	Methylobacterium terrae	2202827		Hyphomicrobiales	Alphaproteobacteria	Pseudomonadota	Methylobacterium
NZ_CP039634.1	FALSE	TRUE	TRUE	TRUE	TRUE	FALSE	TRUE	FALSE	TRUE	TRUE	FALSE	TRUE	FALSE	GCF_004923295.1_ASM492329v1_genomic.fna	Azospirillum sp. TSH100	652764	PRJNA531808	531808	Pseudomonadota	Alphaproteobacteria	7.16638	67.3743	chromosome 1:NZ_CP039634.1/CP039634.1; chromosome 2:NZ_CP039635.1/CP039635.1; chromosome 3:NZ_CP039636.1/CP039636.1; chromosome 4:NZ_CP039637.1/CP039637.1; chromosome 5:NZ_CP039638.1/CP039638.1; chromosome 6:NZ_CP039639.1/CP039639.1; plasmid p1:NZ_CP039640.1/CP039640.1; plasmid p2:NZ_CP039641.1/CP039641.1	-	8	6396	6216	2019-04-30	2022-08-02	Complete Genome	Nanjing Tech University	SAMN11382551	GCA_004923295.1	-	ftp://ftp.ncbi.nlm.nih.gov/genomes/all/GCF/004/923/295/GCF_004923295.1_ASM492329v1	-	TSH100	ftp://ftp.ncbi.nlm.nih.gov/genomes/all/GCF/004/923/295/GCF_004923295.1_ASM492329v1/GCF_004923295.1_ASM492329v1_genomic.fna.gz	ftp://ftp.ncbi.nlm.nih.gov/genomes/all/GCF/004/923/295/GCF_004923295.1_ASM492329v1/GCF_004923295.1_ASM492329v1_cds_from_genomic.fna.gz	GCF_004923295.1_ASM492329v1_cds_from_genomic.fna	Bacteria	Azospirillum sp. TSH100	652764		Rhodospirillales	Alphaproteobacteria	Pseudomonadota	Azospirillum
NZ_CP012401.1	FALSE	TRUE	TRUE	TRUE	TRUE	FALSE	TRUE	FALSE	TRUE	TRUE	FALSE	TRUE	FALSE	GCF_001305595.1_ASM130559v1_genomic.fna	Azospirillum thiophilum	528244	PRJNA292868	292868	Pseudomonadota	Alphaproteobacteria	7.60946	68.1638	chromosome 1:NZ_CP012401.1/CP012401.1; chromosome 2:NZ_CP012402.1/CP012402.1; chromosome 3:NZ_CP012403.1/CP012403.1; chromosome 4:NZ_CP012404.1/CP012404.1; chromosome 5:NZ_CP012405.1/CP012405.1; chromosome 6:NZ_CP012406.1/CP012406.1; chromosome 7:NZ_CP012407.1/CP012407.1; chromosome 8:NZ_CP012408.1/CP012408.1	-	8	6777	6545	2015-10-02	2022-04-18	Complete Genome	New England Biolabs	SAMN03993951	GCA_001305595.1	REPR	ftp://ftp.ncbi.nlm.nih.gov/genomes/all/GCF/001/305/595/GCF_001305595.1_ASM130559v1	26744373	BV-S	ftp://ftp.ncbi.nlm.nih.gov/genomes/all/GCF/001/305/595/GCF_001305595.1_ASM130559v1/GCF_001305595.1_ASM130559v1_genomic.fna.gz	ftp://ftp.ncbi.nlm.nih.gov/genomes/all/GCF/001/305/595/GCF_001305595.1_ASM130559v1/GCF_001305595.1_ASM130559v1_cds_from_genomic.fna.gz	GCF_001305595.1_ASM130559v1_cds_from_genomic.fna	Bacteria	Azospirillum thiophilum	528244		Rhodospirillales	Alphaproteobacteria	Pseudomonadota	Azospirillum
CP065428.1	FALSE	TRUE	TRUE	TRUE	TRUE	FALSE	TRUE	FALSE	TRUE	TRUE	FALSE	TRUE	FALSE	GCA_015871485.1_ASM1587148v1_genomic.fna	Thalassospira sp. A40-3	2785908	PRJNA675455	675455	Pseudomonadota	Alphaproteobacteria	4.34022	54.9	chromosome:NZ_CP065428.1/CP065428.1	-	1	3989	3890	2020-12-09	2022-08-02	Complete Genome	shandong university	SAMN16708466	GCA_015871485.1	-	ftp://ftp.ncbi.nlm.nih.gov/genomes/all/GCA/015/871/485/GCA_015871485.1_ASM1587148v1	-	A40-3	ftp://ftp.ncbi.nlm.nih.gov/genomes/all/GCA/015/871/485/GCA_015871485.1_ASM1587148v1/GCA_015871485.1_ASM1587148v1_genomic.fna.gz	ftp://ftp.ncbi.nlm.nih.gov/genomes/all/GCA/015/871/485/GCA_015871485.1_ASM1587148v1/GCA_015871485.1_ASM1587148v1_cds_from_genomic.fna.gz	GCA_015871485.1_ASM1587148v1_cds_from_genomic.fna	Bacteria	Thalassospira sp. A40-3	2785908		Rhodospirillales	Alphaproteobacteria	Pseudomonadota	Thalassospira
NZ_CP016437.1	FALSE	TRUE	TRUE	TRUE	TRUE	FALSE	TRUE	FALSE	TRUE	TRUE	FALSE	TRUE	FALSE	GCF_003325995.1_ASM332599v1_genomic.fna	Hyphomonas sp. CACIAM 19H1	1873716	PRJNA327831	327831	Pseudomonadota	Alphaproteobacteria	4.08075	62.4	chromosome:NZ_CP016437.1/CP016437.1	-	1	3882	3806	2018-07-18	2022-07-30	Chromosome	Universidade Federal do Para	SAMN05359831	GCA_003325995.1	-	ftp://ftp.ncbi.nlm.nih.gov/genomes/all/GCF/003/325/995/GCF_003325995.1_ASM332599v1	-	CACIAM 19H1	ftp://ftp.ncbi.nlm.nih.gov/genomes/all/GCF/003/325/995/GCF_003325995.1_ASM332599v1/GCF_003325995.1_ASM332599v1_genomic.fna.gz	ftp://ftp.ncbi.nlm.nih.gov/genomes/all/GCF/003/325/995/GCF_003325995.1_ASM332599v1/GCF_003325995.1_ASM332599v1_cds_from_genomic.fna.gz	GCF_003325995.1_ASM332599v1_cds_from_genomic.fna	Bacteria	Hyphomonas sp. CACIAM 19H1	1873716		Hyphomonadales	Alphaproteobacteria	Pseudomonadota	Hyphomonas
NZ_CP038234.1	FALSE	TRUE	TRUE	TRUE	TRUE	FALSE	TRUE	FALSE	TRUE	TRUE	FALSE	TRUE	FALSE	GCF_004535885.1_ASM453588v1_genomic.fna	Leisingera sp. NJS201	2508306	PRJNA515513	515513	Pseudomonadota	Alphaproteobacteria	5.13776	61.549	chromosome:NZ_CP038234.1/CP038234.1; plasmid unnamed1:NZ_CP038235.1/CP038235.1; plasmid unnamed2:NZ_CP038236.1/CP038236.1; plasmid unnamed3:NZ_CP038237.1/CP038237.1; plasmid unnamed4:NZ_CP038238.1/CP038238.1; plasmid unnamed5:NZ_CP038239.1/CP038239.1; plasmid unnamed6:NZ_CP038240.1/CP038240.1	-	7	5083	4514	2019-04-01	2022-07-17	Complete Genome	2015 and 2016 Cold Spring Harbor Laboratory Course "Advanced Sequencing Technologies and Applications"	SAMN10756573	GCA_004535885.1	-	ftp://ftp.ncbi.nlm.nih.gov/genomes/all/GCF/004/535/885/GCF_004535885.1_ASM453588v1	-	NJS201	ftp://ftp.ncbi.nlm.nih.gov/genomes/all/GCF/004/535/885/GCF_004535885.1_ASM453588v1/GCF_004535885.1_ASM453588v1_genomic.fna.gz	ftp://ftp.ncbi.nlm.nih.gov/genomes/all/GCF/004/535/885/GCF_004535885.1_ASM453588v1/GCF_004535885.1_ASM453588v1_cds_from_genomic.fna.gz	GCF_004535885.1_ASM453588v1_cds_from_genomic.fna	Bacteria	Leisingera sp. NJS201	2508306		Rhodobacterales	Alphaproteobacteria	Pseudomonadota	Leisingera
CP088923.1	FALSE	TRUE	TRUE	TRUE	TRUE	FALSE	TRUE	FALSE	TRUE	TRUE	FALSE	TRUE	FALSE	GCA_021545845.1_ASM2154584v1_genomic.fna	Rhodanobacter thiooxydans	416169	PRJNA784707	784707	Pseudomonadota	Gammaproteobacteria	4.20395	67.1066	chromosome:NZ_CP088923.1/CP088923.1; plasmid unnamed:NZ_CP088924.1/CP088924.1	-	2	3836	3706	2022-01-21	2022-02-20	Complete Genome	University of Oklahoma	SAMN23498640	GCA_021545845.1	-	ftp://ftp.ncbi.nlm.nih.gov/genomes/all/GCA/021/545/845/GCA_021545845.1_ASM2154584v1	-	FW510-R12	ftp://ftp.ncbi.nlm.nih.gov/genomes/all/GCA/021/545/845/GCA_021545845.1_ASM2154584v1/GCA_021545845.1_ASM2154584v1_genomic.fna.gz	ftp://ftp.ncbi.nlm.nih.gov/genomes/all/GCA/021/545/845/GCA_021545845.1_ASM2154584v1/GCA_021545845.1_ASM2154584v1_cds_from_genomic.fna.gz	GCA_021545845.1_ASM2154584v1_cds_from_genomic.fna	Bacteria	Rhodanobacter thiooxydans	416169		Lysobacterales	Gammaproteobacteria	Pseudomonadota	Rhodanobacter
NZ_CP033219.1	FALSE	TRUE	TRUE	TRUE	TRUE	FALSE	TRUE	FALSE	TRUE	TRUE	FALSE	TRUE	FALSE	GCF_004006175.1_ASM400617v1_genomic.fna	Parasedimentitalea marina	2483033	PRJNA497983	497983	Pseudomonadota	Alphaproteobacteria	5.08092	55.8703	chromosome:NZ_CP033219.1/CP033219.1; plasmid pW43A:NZ_CP033220.1/CP033220.1; plasmid pW43B:NZ_CP033221.1/CP033221.1; plasmid pW43C:NZ_CP033222.1/CP033222.1; plasmid pW43D:NZ_CP033223.1/CP033223.1	-	5	4909	4665	2019-01-09	2022-02-17	Complete Genome	Shanghai Ocean University	SAMN10274220	GCA_004006175.1	REPR	ftp://ftp.ncbi.nlm.nih.gov/genomes/all/GCF/004/006/175/GCF_004006175.1_ASM400617v1	31913437	W43	ftp://ftp.ncbi.nlm.nih.gov/genomes/all/GCF/004/006/175/GCF_004006175.1_ASM400617v1/GCF_004006175.1_ASM400617v1_genomic.fna.gz	ftp://ftp.ncbi.nlm.nih.gov/genomes/all/GCF/004/006/175/GCF_004006175.1_ASM400617v1/GCF_004006175.1_ASM400617v1_cds_from_genomic.fna.gz	GCF_004006175.1_ASM400617v1_cds_from_genomic.fna	Bacteria	Parasedimentitalea marina	2483033		Rhodobacterales	Alphaproteobacteria	Pseudomonadota	Parasedimentitalea
CP061847.1	FALSE	TRUE	TRUE	TRUE	TRUE	FALSE	TRUE	FALSE	TRUE	TRUE	FALSE	TRUE	FALSE	GCA_014789585.1_ASM1478958v1_genomic.fna	Lysobacter sp. CW239	2762611	PRJNA648683	648683	Pseudomonadota	Gammaproteobacteria	3.04317	67.2	chromosome:NZ_CP061847.1/CP061847.1	-	1	2687	2588	2020-09-29	2022-07-30	Complete Genome	Anhui Agricultural University	SAMN15773530	GCA_014789585.1	-	ftp://ftp.ncbi.nlm.nih.gov/genomes/all/GCA/014/789/585/GCA_014789585.1_ASM1478958v1	-	CW239	ftp://ftp.ncbi.nlm.nih.gov/genomes/all/GCA/014/789/585/GCA_014789585.1_ASM1478958v1/GCA_014789585.1_ASM1478958v1_genomic.fna.gz	ftp://ftp.ncbi.nlm.nih.gov/genomes/all/GCA/014/789/585/GCA_014789585.1_ASM1478958v1/GCA_014789585.1_ASM1478958v1_cds_from_genomic.fna.gz	GCA_014789585.1_ASM1478958v1_cds_from_genomic.fna	Bacteria	Lysobacter sp. CW239	2762611		Lysobacterales	Gammaproteobacteria	Pseudomonadota	Lysobacter
NZ_CP025803.1	FALSE	TRUE	TRUE	TRUE	TRUE	FALSE	TRUE	FALSE	TRUE	TRUE	FALSE	TRUE	FALSE	GCF_003352065.1_ASM335206v1_genomic.fna	Sulfitobacter sp. SK011	1389004	PRJNA429096	429096	Pseudomonadota	Alphaproteobacteria	4.19079	56.6	chromosome:NZ_CP025803.1/CP025803.1	-	1	4104	4005	2018-08-01	2022-07-17	Complete Genome	University of Oldenburg, Insitute for Chemistry and Biology of the Marine Environment (ICBM)	SAMN08329202	GCA_003352065.1	-	ftp://ftp.ncbi.nlm.nih.gov/genomes/all/GCF/003/352/065/GCF_003352065.1_ASM335206v1	-	SK011	ftp://ftp.ncbi.nlm.nih.gov/genomes/all/GCF/003/352/065/GCF_003352065.1_ASM335206v1/GCF_003352065.1_ASM335206v1_genomic.fna.gz	ftp://ftp.ncbi.nlm.nih.gov/genomes/all/GCF/003/352/065/GCF_003352065.1_ASM335206v1/GCF_003352065.1_ASM335206v1_cds_from_genomic.fna.gz	GCF_003352065.1_ASM335206v1_cds_from_genomic.fna	Bacteria	Sulfitobacter sp. SK011	1389004		Rhodobacterales	Alphaproteobacteria	Pseudomonadota	Sulfitobacter
CP051181.1	FALSE	TRUE	TRUE	TRUE	TRUE	FALSE	TRUE	FALSE	TRUE	TRUE	FALSE	TRUE	FALSE	GCA_012295595.1_ASM1229559v1_genomic.fna	Thalassovita gelatinovora	53501	PRJNA622823	622823	Pseudomonadota	Alphaproteobacteria	3.98569	58.5818	chromosome:NZ_CP051181.1/CP051181.1; plasmid pAge77:NZ_CP051182.1/CP051182.1	-	2	3852	3759	2020-04-15	2022-04-14	Complete Genome	NEB	SAMN14544152	GCA_012295595.1	REPR	ftp://ftp.ncbi.nlm.nih.gov/genomes/all/GCA/012/295/595/GCA_012295595.1_ASM1229559v1	-	NEB572	ftp://ftp.ncbi.nlm.nih.gov/genomes/all/GCA/012/295/595/GCA_012295595.1_ASM1229559v1/GCA_012295595.1_ASM1229559v1_genomic.fna.gz	ftp://ftp.ncbi.nlm.nih.gov/genomes/all/GCA/012/295/595/GCA_012295595.1_ASM1229559v1/GCA_012295595.1_ASM1229559v1_cds_from_genomic.fna.gz	GCA_012295595.1_ASM1229559v1_cds_from_genomic.fna	Bacteria	Thalassovita gelatinovora	53501		Rhodobacterales	Alphaproteobacteria	Pseudomonadota	Thalassovita
CP000613.2	FALSE	TRUE	TRUE	TRUE	TRUE	FALSE	TRUE	FALSE	TRUE	TRUE	FALSE	TRUE	FALSE	GCA_000016185.1_ASM1618v1_genomic.fna	Rhodospirillum centenum SW	414684	PRJNA18307	18307	Pseudomonadota	Alphaproteobacteria	4.35554	70.5	chromosome:NC_011420.2/CP000613.2	-	1	4019	3883	2008-10-24	2022-02-06	Complete Genome	TGen	SAMN02603908	GCA_000016185.1	REPR	ftp://ftp.ncbi.nlm.nih.gov/genomes/all/GCA/000/016/185/GCA_000016185.1_ASM1618v1	20500872	SW; ATCC 51521	ftp://ftp.ncbi.nlm.nih.gov/genomes/all/GCA/000/016/185/GCA_000016185.1_ASM1618v1/GCA_000016185.1_ASM1618v1_genomic.fna.gz	ftp://ftp.ncbi.nlm.nih.gov/genomes/all/GCA/000/016/185/GCA_000016185.1_ASM1618v1/GCA_000016185.1_ASM1618v1_cds_from_genomic.fna.gz	GCA_000016185.1_ASM1618v1_cds_from_genomic.fna	Bacteria	Rhodospirillum centenum	34018		Rhodospirillales	Alphaproteobacteria	Pseudomonadota	Rhodospirillum
NZ_CP035417.1	FALSE	TRUE	TRUE	TRUE	TRUE	FALSE	TRUE	FALSE	TRUE	TRUE	FALSE	TRUE	FALSE	GCF_004123675.1_ASM412367v1_genomic.fna	Leisingera sp. NJS204	2508307	PRJNA515513	515513	Pseudomonadota	Alphaproteobacteria	5.03693	61.5836	chromosome:NZ_CP035417.1/CP035417.1; plasmid unnamed1:NZ_CP035418.1/CP035418.1; plasmid unnamed2:NZ_CP035419.1/CP035419.1; plasmid unnamed3:NZ_CP035420.1/CP035420.1; plasmid unnamed4:NZ_CP035421.1/CP035421.1; plasmid unnamed5:NZ_CP035422.1/CP035422.1; plasmid unnamed6:NZ_CP035423.1/CP035423.1; plasmid unnamed7:NZ_CP035424.1/CP035424.1	-	8	4849	4602	2019-01-31	2022-07-17	Complete Genome	2015 and 2016 Cold Spring Harbor Laboratory Course "Advanced Sequencing Technologies and Applications"	SAMN10756574	GCA_004123675.1	-	ftp://ftp.ncbi.nlm.nih.gov/genomes/all/GCF/004/123/675/GCF_004123675.1_ASM412367v1	-	NJS204	ftp://ftp.ncbi.nlm.nih.gov/genomes/all/GCF/004/123/675/GCF_004123675.1_ASM412367v1/GCF_004123675.1_ASM412367v1_genomic.fna.gz	ftp://ftp.ncbi.nlm.nih.gov/genomes/all/GCF/004/123/675/GCF_004123675.1_ASM412367v1/GCF_004123675.1_ASM412367v1_cds_from_genomic.fna.gz	GCF_004123675.1_ASM412367v1_cds_from_genomic.fna	Bacteria	Leisingera sp. NJS204	2508307		Rhodobacterales	Alphaproteobacteria	Pseudomonadota	Leisingera
CP085154.1	FALSE	TRUE	TRUE	TRUE	TRUE	FALSE	TRUE	FALSE	TRUE	TRUE	FALSE	TRUE	FALSE	GCA_022788695.1_ASM2278869v1_genomic.fna	Pseudosulfitobacter sp. DSM 107133	2883100	PRJNA769641	769641	Other	Other	5.21189	60.8745	chromosome:NZ_CP085154.1/CP085154.1; plasmid pDSM107133_a:NZ_CP085155.1/CP085155.1; plasmid pDSM107133_b:NZ_CP085156.1/CP085156.1; plasmid pDSM107133_c:NZ_CP085157.1/CP085157.1; plasmid pDSM107133_d:NZ_CP085158.1/CP085158.1; plasmid pDSM107133_e:NZ_CP085159.1/CP085159.1; plasmid pDSM107133_f:NZ_CP085160.1/CP085160.1; plasmid pDSM107133_g:NZ_CP085161.1/CP085161.1; plasmid pDSM107133_h:NZ_CP085162.…	-	13	4993	4839	2022-04-01	2022-04-03	Complete Genome	Leibniz Institute DSMZ	SAMN22155681	GCA_022788695.1	-	ftp://ftp.ncbi.nlm.nih.gov/genomes/all/GCA/022/788/695/GCA_022788695.1_ASM2278869v1	-	DSM 107133	ftp://ftp.ncbi.nlm.nih.gov/genomes/all/GCA/022/788/695/GCA_022788695.1_ASM2278869v1/GCA_022788695.1_ASM2278869v1_genomic.fna.gz	ftp://ftp.ncbi.nlm.nih.gov/genomes/all/GCA/022/788/695/GCA_022788695.1_ASM2278869v1/GCA_022788695.1_ASM2278869v1_cds_from_genomic.fna.gz	GCA_022788695.1_ASM2278869v1_cds_from_genomic.fna	Bacteria	Pseudosulfitobacter sp. DSM 107133	2883100		Rhodobacterales	Alphaproteobacteria	Pseudomonadota	Pseudosulfitobacter
CP098020.1	FALSE	TRUE	TRUE	TRUE	TRUE	FALSE	TRUE	FALSE	TRUE	TRUE	FALSE	TRUE	FALSE	GCA_023650615.1_ASM2365061v1_genomic.fna	Candidatus Ochrobactrum gambitense	2994574	PRJNA842362	842362	Pseudomonadota	Alphaproteobacteria	2.52695	57.2	chromosome:CP098020.1	-	1	2403	2335	2022-06-06	2022-06-06	Complete Genome	Leibniz-Institut DSMZ - German Collection of Microorganisms and Cell Cultures GmbH	SAMN28659272	GCA_023650615.1	-	ftp://ftp.ncbi.nlm.nih.gov/genomes/all/GCA/023/650/615/GCA_023650615.1_ASM2365061v1	-	MAG4	ftp://ftp.ncbi.nlm.nih.gov/genomes/all/GCA/023/650/615/GCA_023650615.1_ASM2365061v1/GCA_023650615.1_ASM2365061v1_genomic.fna.gz	ftp://ftp.ncbi.nlm.nih.gov/genomes/all/GCA/023/650/615/GCA_023650615.1_ASM2365061v1/GCA_023650615.1_ASM2365061v1_cds_from_genomic.fna.gz	GCA_023650615.1_ASM2365061v1_cds_from_genomic.fna	Bacteria	Candidatus Ochrobactrum gambitense	2994574		Hyphomicrobiales	Alphaproteobacteria	Pseudomonadota	Ochrobactrum
CP006773.1	FALSE	TRUE	TRUE	TRUE	TRUE	FALSE	TRUE	FALSE	TRUE	TRUE	FALSE	TRUE	FALSE	GCA_000511355.1_ASM51135v1_genomic.fna	Leisingera methylohalidivorans DSM 14336	999552	PRJNA74371	74371	Pseudomonadota	Alphaproteobacteria	4.651	62.3557	chromosome:NC_023135.1/CP006773.1; plasmid unnamed:NC_023146.1/CP006774.1; plasmid unnamed2:NC_023136.1/CP006775.1	-	3	4550	4270	2013-12-20	2022-04-18	Complete Genome	DOE Joint Genome Institute	SAMN02769646	GCA_000511355.1	REPR	ftp://ftp.ncbi.nlm.nih.gov/genomes/all/GCA/000/511/355/GCA_000511355.1_ASM51135v1	-	DSM 14336; MB2	ftp://ftp.ncbi.nlm.nih.gov/genomes/all/GCA/000/511/355/GCA_000511355.1_ASM51135v1/GCA_000511355.1_ASM51135v1_genomic.fna.gz	ftp://ftp.ncbi.nlm.nih.gov/genomes/all/GCA/000/511/355/GCA_000511355.1_ASM51135v1/GCA_000511355.1_ASM51135v1_cds_from_genomic.fna.gz	GCA_000511355.1_ASM51135v1_cds_from_genomic.fna	Bacteria	Leisingera methylohalidivorans	133924		Rhodobacterales	Alphaproteobacteria	Pseudomonadota	Leisingera
CP084951.1	FALSE	TRUE	TRUE	TRUE	TRUE	FALSE	TRUE	FALSE	TRUE	TRUE	FALSE	TRUE	FALSE	GCA_022788655.1_ASM2278865v1_genomic.fna	Sulfitobacter indolifex	225422	PRJNA769573	769573	Pseudomonadota	Alphaproteobacteria	4.49857	59.1975	chromosome cDSM14862:NZ_CP084951.1/CP084951.1; plasmid pDSM14862_a:NZ_CP084952.1/CP084952.1; plasmid pDSM14862_b:NZ_CP084953.1/CP084953.1; plasmid pDSM14862_c:NZ_CP084954.1/CP084954.1; plasmid pDSM14862_d:NZ_CP084955.1/CP084955.1; plasmid pDSM14862_e:NZ_CP084956.1/CP084956.1; plasmid pDSM14862_f:NZ_CP084957.1/CP084957.1; plasmid pDSM14862_g:NZ_CP084958.1/CP084958.1	-	8	4355	4211	2022-04-01	2022-04-03	Complete Genome	Leibniz Institute DSMZ	SAMN22145276	GCA_022788655.1	REPR	ftp://ftp.ncbi.nlm.nih.gov/genomes/all/GCA/022/788/655/GCA_022788655.1_ASM2278865v1	-	DSM 14862	ftp://ftp.ncbi.nlm.nih.gov/genomes/all/GCA/022/788/655/GCA_022788655.1_ASM2278865v1/GCA_022788655.1_ASM2278865v1_genomic.fna.gz	ftp://ftp.ncbi.nlm.nih.gov/genomes/all/GCA/022/788/655/GCA_022788655.1_ASM2278865v1/GCA_022788655.1_ASM2278865v1_cds_from_genomic.fna.gz	GCA_022788655.1_ASM2278865v1_cds_from_genomic.fna	Bacteria	Sulfitobacter indolifex	225422		Rhodobacterales	Alphaproteobacteria	Pseudomonadota	Sulfitobacter
NZ_CP030918.1	FALSE	TRUE	TRUE	TRUE	TRUE	FALSE	TRUE	FALSE	TRUE	TRUE	FALSE	TRUE	FALSE	GCF_003324675.1_ASM332467v1_genomic.fna	Paracoccus suum	2259340	PRJNA478802	478802	Pseudomonadota	Alphaproteobacteria	3.251	66.9	chromosome:NZ_CP030918.1/CP030918.1	-	1	3206	3093	2018-07-17	2022-03-22	Complete Genome	National Institute of Agricultural Sciences	SAMN09531788	GCA_003324675.1	REPR	ftp://ftp.ncbi.nlm.nih.gov/genomes/all/GCF/003/324/675/GCF_003324675.1_ASM332467v1	30663955	SC2-6	ftp://ftp.ncbi.nlm.nih.gov/genomes/all/GCF/003/324/675/GCF_003324675.1_ASM332467v1/GCF_003324675.1_ASM332467v1_genomic.fna.gz	ftp://ftp.ncbi.nlm.nih.gov/genomes/all/GCF/003/324/675/GCF_003324675.1_ASM332467v1/GCF_003324675.1_ASM332467v1_cds_from_genomic.fna.gz	GCF_003324675.1_ASM332467v1_cds_from_genomic.fna	Bacteria	Paracoccus suum	2259340		Rhodobacterales	Alphaproteobacteria	Pseudomonadota	Paracoccus
CP065429.1	FALSE	TRUE	TRUE	TRUE	TRUE	FALSE	TRUE	FALSE	TRUE	TRUE	FALSE	TRUE	FALSE	GCA_015871245.1_ASM1587124v1_genomic.fna	Sulfitobacter sp. B30-2	2785912	PRJNA675460	675460	Pseudomonadota	Alphaproteobacteria	2.92833	60.7	chromosome:NZ_CP065429.1/CP065429.1	-	1	2870	2793	2020-12-09	2022-07-18	Complete Genome	shandong university	SAMN16708496	GCA_015871245.1	-	ftp://ftp.ncbi.nlm.nih.gov/genomes/all/GCA/015/871/245/GCA_015871245.1_ASM1587124v1	-	B30-2	ftp://ftp.ncbi.nlm.nih.gov/genomes/all/GCA/015/871/245/GCA_015871245.1_ASM1587124v1/GCA_015871245.1_ASM1587124v1_genomic.fna.gz	ftp://ftp.ncbi.nlm.nih.gov/genomes/all/GCA/015/871/245/GCA_015871245.1_ASM1587124v1/GCA_015871245.1_ASM1587124v1_cds_from_genomic.fna.gz	GCA_015871245.1_ASM1587124v1_cds_from_genomic.fna	Bacteria	Sulfitobacter sp. B30-2	2785912		Rhodobacterales	Alphaproteobacteria	Pseudomonadota	Sulfitobacter
CP061205.1	FALSE	TRUE	TRUE	TRUE	TRUE	FALSE	TRUE	FALSE	TRUE	TRUE	FALSE	TRUE	FALSE	GCA_015240255.1_ASM1524025v1_genomic.fna	Kordiimonas pumila	2161677	PRJNA481858	481858	Pseudomonadota	Alphaproteobacteria	4.04166	47.4	chromosome:NZ_CP061205.1/CP061205.1	-	1	3608	3517	2020-11-05	2021-11-06	Complete Genome	Zhejiang Sci-Tech University	SAMN16069864	GCA_015240255.1	REPR	ftp://ftp.ncbi.nlm.nih.gov/genomes/all/GCA/015/240/255/GCA_015240255.1_ASM1524025v1	29620500	N18	ftp://ftp.ncbi.nlm.nih.gov/genomes/all/GCA/015/240/255/GCA_015240255.1_ASM1524025v1/GCA_015240255.1_ASM1524025v1_genomic.fna.gz	ftp://ftp.ncbi.nlm.nih.gov/genomes/all/GCA/015/240/255/GCA_015240255.1_ASM1524025v1/GCA_015240255.1_ASM1524025v1_cds_from_genomic.fna.gz	GCA_015240255.1_ASM1524025v1_cds_from_genomic.fna	Bacteria	Kordiimonas pumila	2161677		Kordiimonadales	Alphaproteobacteria	Pseudomonadota	Kordiimonas
NZ_CP132336.1	FALSE	TRUE	TRUE	TRUE	TRUE	FALSE	TRUE	FALSE	TRUE	TRUE	FALSE	TRUE	FALSE	GCF_030758315.1_ASM3075831v1_genomic.fna	Pararhizobium sp. IMCC3301	3067904	PRJNA352099	352099	Pseudomonadota	Alphaproteobacteria	4.58354	56.1	chromosome:CP132336.1	-	1	-	-	2023-08-16	2023-08-16	Complete Genome	Inha University	SAMN36813634	GCA_030758315.1	-	ftp://ftp.ncbi.nlm.nih.gov/genomes/all/GCF/030/758/315/GCF_030758315.1_ASM3075831v1	-	IMCC3301	ftp://ftp.ncbi.nlm.nih.gov/genomes/all/GCF/030/758/315/GCF_030758315.1_ASM3075831v1/GCF_030758315.1_ASM3075831v1_genomic.fna.gz	ftp://ftp.ncbi.nlm.nih.gov/genomes/all/GCF/030/758/315/GCF_030758315.1_ASM3075831v1/GCF_030758315.1_ASM3075831v1_cds_from_genomic.fna.gz	GCF_030758315.1_ASM3075831v1_cds_from_genomic.fna	Bacteria	Pararhizobium sp. IMCC3301	3067904		Hyphomicrobiales	Alphaproteobacteria	Pseudomonadota	Pararhizobium
NZ_CP040753.1	FALSE	TRUE	TRUE	TRUE	TRUE	FALSE	TRUE	FALSE	TRUE	TRUE	FALSE	TRUE	FALSE	GCF_006064855.1_ASM606485v1_genomic.fna	Sulfitobacter sp. BSw21498	664426	PRJNA531344	531344	Pseudomonadota	Alphaproteobacteria	3.24492	58.5045	chromosome:NZ_CP040753.1/CP040753.1; plasmid unnamed:NZ_CP040754.1/CP040754.1	-	2	3140	3047	2019-06-06	2022-07-17	Complete Genome	Polar Research Institute of China	SAMN11356842	GCA_006064855.1	-	ftp://ftp.ncbi.nlm.nih.gov/genomes/all/GCF/006/064/855/GCF_006064855.1_ASM606485v1	-	BSw21498	ftp://ftp.ncbi.nlm.nih.gov/genomes/all/GCF/006/064/855/GCF_006064855.1_ASM606485v1/GCF_006064855.1_ASM606485v1_genomic.fna.gz	ftp://ftp.ncbi.nlm.nih.gov/genomes/all/GCF/006/064/855/GCF_006064855.1_ASM606485v1/GCF_006064855.1_ASM606485v1_cds_from_genomic.fna.gz	GCF_006064855.1_ASM606485v1_cds_from_genomic.fna	Bacteria	Sulfitobacter sp. BSw21498	664426		Rhodobacterales	Alphaproteobacteria	Pseudomonadota	Sulfitobacter
CP000158.1	FALSE	TRUE	TRUE	TRUE	TRUE	FALSE	TRUE	FALSE	TRUE	TRUE	FALSE	TRUE	FALSE	GCA_000013025.1_ASM1302v1_genomic.fna	Hyphomonas neptunium ATCC 15444	228405	PRJNA15721	15721	Pseudomonadota	Alphaproteobacteria	3.70502	61.9	chromosome:NC_008358.1/CP000158.1	-	1	3550	3476	2006-09-18	2022-01-04	Complete Genome	TIGR	SAMN02604041	GCA_000013025.1	REPR	ftp://ftp.ncbi.nlm.nih.gov/genomes/all/GCA/000/013/025/GCA_000013025.1_ASM1302v1	16980487	ATCC 15444	ftp://ftp.ncbi.nlm.nih.gov/genomes/all/GCA/000/013/025/GCA_000013025.1_ASM1302v1/GCA_000013025.1_ASM1302v1_genomic.fna.gz	ftp://ftp.ncbi.nlm.nih.gov/genomes/all/GCA/000/013/025/GCA_000013025.1_ASM1302v1/GCA_000013025.1_ASM1302v1_cds_from_genomic.fna.gz	GCA_000013025.1_ASM1302v1_cds_from_genomic.fna	Bacteria	Hyphomonas neptunium	81032		Hyphomonadales	Alphaproteobacteria	Pseudomonadota	Hyphomonas
OY776174.1	FALSE	TRUE	TRUE	TRUE	TRUE	FALSE	TRUE	FALSE	FALSE	TRUE	FALSE	TRUE	FALSE	GCA_963675325.1_piTriSpea1.Roseovarius_pacificus_1.1_genomic.fna	Roseovarius pacificus	337701	PRJEB69581	1041258	Pseudomonadota	Alphaproteobacteria	4.43525	61.9623	chromosome 1:OY776159.1; chromosome 2:OY776160.1; chromosome 3:OY776161.1; chromosome 4:OY776162.1; chromosome 5:OY776163.1; chromosome 6:OY776164.1; chromosome 7:OY776165.1; chromosome 8:OY776166.1; chromosome 9:OY776167.1; chromosome 10:OY776168.1; chromosome 11:OY776169.1; chromosome 12:OY776170.1; chromosome 13:OY776171.1; chromosome 14:OY776172.1; chromosome 15:OY776173.1; chromosome 16:OY77…	-	21	-	-	2023-11-16	2023-11-17	Complete Genome	WELLCOME SANGER INSTITUTE	SAMEA114409214	GCA_963675325.1	-	ftp://ftp.ncbi.nlm.nih.gov/genomes/all/GCA/963/675/325/GCA_963675325.1_piTriSpea1.Roseovarius_pacificus_1.1	-	5635b1ae-5c31-4f22-bfe8-3709c198893c	ftp://ftp.ncbi.nlm.nih.gov/genomes/all/GCA/963/675/325/GCA_963675325.1_piTriSpea1.Roseovarius_pacificus_1.1/GCA_963675325.1_piTriSpea1.Roseovarius_pacificus_1.1_genomic.fna.gz	ftp://ftp.ncbi.nlm.nih.gov/genomes/all/GCA/963/675/325/GCA_963675325.1_piTriSpea1.Roseovarius_pacificus_1.1/GCA_963675325.1_piTriSpea1.Roseovarius_pacificus_1.1_cds_from_genomic.fna.gz	GCA_963675325.1_piTriSpea1.Roseovarius_pacificus_1.1_cds_from_genomic.fna	Bacteria	Roseovarius pacificus	337701		Rhodobacterales	Alphaproteobacteria	Pseudomonadota	Roseovarius
NZ_CP031598.1	FALSE	TRUE	TRUE	TRUE	TRUE	FALSE	TRUE	FALSE	TRUE	TRUE	FALSE	TRUE	FALSE	GCF_008728195.1_ASM872819v1_genomic.fna	Roseovarius indicus	540747	PRJNA484900	484900	Pseudomonadota	Alphaproteobacteria	6.17307	64.3363	chromosome:NZ_CP031598.1/CP031598.1; plasmid pRIdsm_01:NZ_CP031599.1/CP031599.1; plasmid pRIdsm_02:NZ_CP031600.1/CP031600.1; plasmid pRIdsm_03:NZ_CP031601.1/CP031601.1; plasmid pRIdsm_04:NZ_CP031602.1/CP031602.1	-	5	6040	5890	2019-09-30	2022-04-14	Complete Genome	Leibniz Institute DSMZ	SAMN09772271	GCA_008728195.1	REPR	ftp://ftp.ncbi.nlm.nih.gov/genomes/all/GCF/008/728/195/GCF_008728195.1_ASM872819v1	-	DSM 26383	ftp://ftp.ncbi.nlm.nih.gov/genomes/all/GCF/008/728/195/GCF_008728195.1_ASM872819v1/GCF_008728195.1_ASM872819v1_genomic.fna.gz	ftp://ftp.ncbi.nlm.nih.gov/genomes/all/GCF/008/728/195/GCF_008728195.1_ASM872819v1/GCF_008728195.1_ASM872819v1_cds_from_genomic.fna.gz	GCF_008728195.1_ASM872819v1_cds_from_genomic.fna	Bacteria	Roseovarius indicus	540747		Rhodobacterales	Alphaproteobacteria	Pseudomonadota	Roseovarius
NZ_CP025804.1	FALSE	TRUE	TRUE	TRUE	TRUE	FALSE	TRUE	FALSE	TRUE	TRUE	FALSE	TRUE	FALSE	GCF_003352085.1_ASM335208v1_genomic.fna	Sulfitobacter sp. SK012	1389005	PRJNA429098	429098	Pseudomonadota	Alphaproteobacteria	5.1768	54.8766	chromosome:NZ_CP025804.1/CP025804.1; plasmid unnamed1:NZ_CP025805.1/CP025805.1; plasmid unnamed3:NZ_CP025806.1/CP025806.1; plasmid unnamed4:NZ_CP025807.1/CP025807.1	-	4	4943	4790	2018-08-01	2022-07-17	Complete Genome	University of Oldenburg, Insitute for Chemistry and Biology of the Marine Environment (ICBM)	SAMN08329231	GCA_003352085.1	-	ftp://ftp.ncbi.nlm.nih.gov/genomes/all/GCF/003/352/085/GCF_003352085.1_ASM335208v1	-	SK012	ftp://ftp.ncbi.nlm.nih.gov/genomes/all/GCF/003/352/085/GCF_003352085.1_ASM335208v1/GCF_003352085.1_ASM335208v1_genomic.fna.gz	ftp://ftp.ncbi.nlm.nih.gov/genomes/all/GCF/003/352/085/GCF_003352085.1_ASM335208v1/GCF_003352085.1_ASM335208v1_cds_from_genomic.fna.gz	GCF_003352085.1_ASM335208v1_cds_from_genomic.fna	Bacteria	Sulfitobacter sp. SK012	1389005		Rhodobacterales	Alphaproteobacteria	Pseudomonadota	Sulfitobacter
CP002623.1	FALSE	TRUE	TRUE	TRUE	TRUE	FALSE	TRUE	FALSE	TRUE	TRUE	FALSE	TRUE	FALSE	GCA_000154785.2_ASM15478v2_genomic.fna	Roseobacter litoralis Och 149	391595	PRJNA19357	19357	Pseudomonadota	Alphaproteobacteria	4.74545	57.2249	chromosome:NC_015730.1/CP002623.1; plasmid pRLO149_63:NC_015729.1/CP002626.1; plasmid pRLO149_83:NC_015728.1/CP002625.1; plasmid pRLO149_94:NC_015741.1/CP002624.1	-	4	4543	4391	2011-06-28	2022-04-18	Complete Genome	Moore Foundation	SAMN02603624	GCA_000154785.2	REPR	ftp://ftp.ncbi.nlm.nih.gov/genomes/all/GCA/000/154/785/GCA_000154785.2_ASM15478v2	21693016	Och 149	ftp://ftp.ncbi.nlm.nih.gov/genomes/all/GCA/000/154/785/GCA_000154785.2_ASM15478v2/GCA_000154785.2_ASM15478v2_genomic.fna.gz	ftp://ftp.ncbi.nlm.nih.gov/genomes/all/GCA/000/154/785/GCA_000154785.2_ASM15478v2/GCA_000154785.2_ASM15478v2_cds_from_genomic.fna.gz	GCA_000154785.2_ASM15478v2_cds_from_genomic.fna	Bacteria	Roseobacter litoralis	42443		Rhodobacterales	Alphaproteobacteria	Pseudomonadota	Roseobacter
NZ_CP045404.1	FALSE	TRUE	TRUE	TRUE	TRUE	FALSE	TRUE	FALSE	TRUE	TRUE	FALSE	TRUE	FALSE	GCF_009363715.1_ASM936371v1_genomic.fna	Roseovarius sp. THAF9	2587847	PRJNA547984	547984	Pseudomonadota	Alphaproteobacteria	4.56025	62.856	chromosome:NZ_CP045404.1/CP045404.1; plasmid pTHAF9_a:NZ_CP045405.1/CP045405.1; plasmid pTHAF9_b:NZ_CP045406.1/CP045406.1; plasmid pTHAF9_c:NZ_CP045407.1/CP045407.1; plasmid pTHAF9_d:NZ_CP045408.1/CP045408.1; plasmid pTHAF9_e:NZ_CP045409.1/CP045409.1	-	6	4511	4380	2019-10-28	2022-07-17	Complete Genome	Uni Bielefeld	SAMN11996112	GCA_009363715.1	-	ftp://ftp.ncbi.nlm.nih.gov/genomes/all/GCF/009/363/715/GCF_009363715.1_ASM936371v1	-	THAF9	ftp://ftp.ncbi.nlm.nih.gov/genomes/all/GCF/009/363/715/GCF_009363715.1_ASM936371v1/GCF_009363715.1_ASM936371v1_genomic.fna.gz	ftp://ftp.ncbi.nlm.nih.gov/genomes/all/GCF/009/363/715/GCF_009363715.1_ASM936371v1/GCF_009363715.1_ASM936371v1_cds_from_genomic.fna.gz	GCF_009363715.1_ASM936371v1_cds_from_genomic.fna	Bacteria	Roseovarius sp. THAF9	2587847		Rhodobacterales	Alphaproteobacteria	Pseudomonadota	Roseovarius
NZ_CP025808.1	FALSE	TRUE	TRUE	TRUE	TRUE	FALSE	TRUE	FALSE	TRUE	TRUE	FALSE	TRUE	FALSE	GCF_003352105.1_ASM335210v1_genomic.fna	Sulfitobacter sp. SK025	1389011	PRJNA429099	429099	Pseudomonadota	Alphaproteobacteria	3.94685	60.268	chromosome:NZ_CP025808.1/CP025808.1; plasmid unnamed1:NZ_CP025809.1/CP025809.1; plasmid unnamed2:NZ_CP025810.1/CP025810.1; plasmid unnamed3:NZ_CP025811.1/CP025811.1; plasmid unnamed4:NZ_CP025812.1/CP025812.1; plasmid unnamed5:NZ_CP025813.1/CP025813.1; plasmid unnamed6:NZ_CP025814.1/CP025814.1	-	7	3860	3731	2018-08-01	2022-07-17	Complete Genome	University of Oldenburg, Insitute for Chemistry and Biology of the Marine Environment (ICBM)	SAMN08329232	GCA_003352105.1	-	ftp://ftp.ncbi.nlm.nih.gov/genomes/all/GCF/003/352/105/GCF_003352105.1_ASM335210v1	-	SK025	ftp://ftp.ncbi.nlm.nih.gov/genomes/all/GCF/003/352/105/GCF_003352105.1_ASM335210v1/GCF_003352105.1_ASM335210v1_genomic.fna.gz	ftp://ftp.ncbi.nlm.nih.gov/genomes/all/GCF/003/352/105/GCF_003352105.1_ASM335210v1/GCF_003352105.1_ASM335210v1_cds_from_genomic.fna.gz	GCF_003352105.1_ASM335210v1_cds_from_genomic.fna	Bacteria	Sulfitobacter sp. SK025	1389011		Rhodobacterales	Alphaproteobacteria	Pseudomonadota	Sulfitobacter
NZ_CP139699.1	FALSE	TRUE	TRUE	TRUE	TRUE	FALSE	TRUE	FALSE	TRUE	TRUE	FALSE	TRUE	FALSE	GCF_034377005.1_ASM3437700v1_genomic.fna	Sulfitobacter pontiacus	60137	PRJNA1046213	1046213	Pseudomonadota	Alphaproteobacteria	4.03516	60.1793	chromosome:CP139699.1; plasmid unnamed01:CP139700.1; plasmid unnamed02:CP139701.1; plasmid unnamed03:CP139702.1; plasmid unnamed04:CP139703.1; plasmid unnamed05:CP139704.1; plasmid unnamed06:CP139705.1	-	7	3934	3828	2023-12-14	2023-12-14	Complete Genome	Gloucester Marine Genomics Institute	SAMN38477427	GCA_034377005.1	-	ftp://ftp.ncbi.nlm.nih.gov/genomes/all/GCF/034/377/005/GCF_034377005.1_ASM3437700v1	-	OXR-199	ftp://ftp.ncbi.nlm.nih.gov/genomes/all/GCF/034/377/005/GCF_034377005.1_ASM3437700v1/GCF_034377005.1_ASM3437700v1_genomic.fna.gz	ftp://ftp.ncbi.nlm.nih.gov/genomes/all/GCF/034/377/005/GCF_034377005.1_ASM3437700v1/GCF_034377005.1_ASM3437700v1_cds_from_genomic.fna.gz	GCF_034377005.1_ASM3437700v1_cds_from_genomic.fna	Bacteria	Sulfitobacter pontiacus	60137		Rhodobacterales	Alphaproteobacteria	Pseudomonadota	Sulfitobacter
NZ_CP014841.1	FALSE	TRUE	TRUE	TRUE	TRUE	FALSE	TRUE	FALSE	TRUE	TRUE	FALSE	TRUE	FALSE	GCF_001641285.1_ASM164128v1_genomic.fna	Dyella thiooxydans	445710	PRJNA309454	309454	Pseudomonadota	Gammaproteobacteria	4.22717	68	chromosome:NZ_CP014841.1/CP014841.1	-	1	3852	3768	2016-05-10	2022-10-09	Complete Genome	Chungbuk National University	SAMN04433089	GCA_001641285.1	REPR	ftp://ftp.ncbi.nlm.nih.gov/genomes/all/GCF/001/641/285/GCF_001641285.1_ASM164128v1	-	ATSB10	ftp://ftp.ncbi.nlm.nih.gov/genomes/all/GCF/001/641/285/GCF_001641285.1_ASM164128v1/GCF_001641285.1_ASM164128v1_genomic.fna.gz	ftp://ftp.ncbi.nlm.nih.gov/genomes/all/GCF/001/641/285/GCF_001641285.1_ASM164128v1/GCF_001641285.1_ASM164128v1_cds_from_genomic.fna.gz	GCF_001641285.1_ASM164128v1_cds_from_genomic.fna	Bacteria	Dyella thiooxydans	445710		Lysobacterales	Gammaproteobacteria	Pseudomonadota	Dyella
CP067225.1	FALSE	TRUE	TRUE	TRUE	TRUE	FALSE	TRUE	FALSE	TRUE	TRUE	FALSE	TRUE	FALSE	GCA_016617715.1_ASM1661771v1_genomic.fna	Paracoccus sp. MC1862	2760307	PRJNA687422	687422	Pseudomonadota	Alphaproteobacteria	3.63376	67.4771	chromosome:NZ_CP067225.1/CP067225.1; plasmid unnamed1:NZ_CP067226.1/CP067226.1; plasmid unnamed2:NZ_CP067227.1/CP067227.1; plasmid unnamed3:NZ_CP067228.1/CP067228.1; plasmid unnamed4:NZ_CP067229.1/CP067229.1; plasmid unnamed5:NZ_CP067230.1/CP067230.1; plasmid unnamed6:NZ_CP067231.1/CP067231.1	-	7	3608	3379	2021-01-12	2022-08-02	Complete Genome	National Institute for Communicable Disease Control and Prevention	SAMN17143266	GCA_016617715.1	-	ftp://ftp.ncbi.nlm.nih.gov/genomes/all/GCA/016/617/715/GCA_016617715.1_ASM1661771v1	-	MC1862	ftp://ftp.ncbi.nlm.nih.gov/genomes/all/GCA/016/617/715/GCA_016617715.1_ASM1661771v1/GCA_016617715.1_ASM1661771v1_genomic.fna.gz	ftp://ftp.ncbi.nlm.nih.gov/genomes/all/GCA/016/617/715/GCA_016617715.1_ASM1661771v1/GCA_016617715.1_ASM1661771v1_cds_from_genomic.fna.gz	GCA_016617715.1_ASM1661771v1_cds_from_genomic.fna	Bacteria	Paracoccus sp. MC1862	2760307		Rhodobacterales	Alphaproteobacteria	Pseudomonadota	Paracoccus
NZ_CP053562.1	FALSE	TRUE	TRUE	TRUE	TRUE	FALSE	TRUE	FALSE	TRUE	TRUE	FALSE	TRUE	FALSE	GCF_002085925.2_ASM208592v2_genomic.fna	Thioclava electrotropha	1549850	PRJNA291933	291933	Pseudomonadota	Alphaproteobacteria	4.39547	63.7867	chromosome:NZ_CP053562.1/CP053562.1; plasmid pTElox9:NZ_CP053563.1/CP053563.1	-	2	4215	4067	2020-05-18	2021-12-22	Complete Genome	Caltech	SAMN03956615	GCA_002085925.2	REPR	ftp://ftp.ncbi.nlm.nih.gov/genomes/all/GCF/002/085/925/GCF_002085925.2_ASM208592v2	-	Elox9	ftp://ftp.ncbi.nlm.nih.gov/genomes/all/GCF/002/085/925/GCF_002085925.2_ASM208592v2/GCF_002085925.2_ASM208592v2_genomic.fna.gz	ftp://ftp.ncbi.nlm.nih.gov/genomes/all/GCF/002/085/925/GCF_002085925.2_ASM208592v2/GCF_002085925.2_ASM208592v2_cds_from_genomic.fna.gz	GCF_002085925.2_ASM208592v2_cds_from_genomic.fna	Bacteria	Thioclava electrotropha	1549850		Rhodobacterales	Alphaproteobacteria	Pseudomonadota	Thioclava
CP073581.1	FALSE	TRUE	TRUE	TRUE	TRUE	FALSE	TRUE	FALSE	TRUE	TRUE	FALSE	TRUE	FALSE	GCA_018200035.1_ASM1820003v1_genomic.fna	Sulfitobacter albidus	2829501	PRJNA723136	723136	Pseudomonadota	Alphaproteobacteria	3.86016	63.7206	chromosome 1:NZ_CP073581.1/CP073581.1; chromosome pJK7-1-1:NZ_CP073582.1/CP073582.1; chromosome pJK7-1-2:NZ_CP073583.1/CP073583.1; chromosome pJK7-1-3:NZ_CP073584.1/CP073584.1; chromosome pJK7-1-4:NZ_CP073585.1/CP073585.1	-	5	3754	3436	2021-04-29	2022-07-18	Complete Genome	Jeju National University	SAMN18805703	GCA_018200035.1	REPR	ftp://ftp.ncbi.nlm.nih.gov/genomes/all/GCA/018/200/035/GCA_018200035.1_ASM1820003v1	-	JK7-1	ftp://ftp.ncbi.nlm.nih.gov/genomes/all/GCA/018/200/035/GCA_018200035.1_ASM1820003v1/GCA_018200035.1_ASM1820003v1_genomic.fna.gz	ftp://ftp.ncbi.nlm.nih.gov/genomes/all/GCA/018/200/035/GCA_018200035.1_ASM1820003v1/GCA_018200035.1_ASM1820003v1_cds_from_genomic.fna.gz	GCA_018200035.1_ASM1820003v1_cds_from_genomic.fna	Bacteria	Sulfitobacter albidus	2829501		Rhodobacterales	Alphaproteobacteria	Pseudomonadota	Sulfitobacter
NZ_CP115775.1	FALSE	TRUE	TRUE	TRUE	TRUE	FALSE	TRUE	FALSE	TRUE	TRUE	FALSE	TRUE	FALSE	GCF_027913035.1_ASM2791303v1_genomic.fna	Paracoccus albus	3017784	PRJNA916834	916834	Pseudomonadota	Alphaproteobacteria	3.76136	60.0881	chromosome:NZ_CP115775.1/CP115775.1; plasmid p1:NZ_CP115776.1/CP115776.1; plasmid p2:NZ_CP115777.1/CP115777.1; plasmid p3:NZ_CP115778.1/CP115778.1; plasmid p4:NZ_CP115779.1/CP115779.1	-	5	3758	3588	2023-01-18	2023-01-19	Complete Genome	South China Sea Institute of Oceanology	SAMN32508257	GCA_027913035.1	REPR	ftp://ftp.ncbi.nlm.nih.gov/genomes/all/GCF/027/913/035/GCF_027913035.1_ASM2791303v1	-	SCSIO 80058	ftp://ftp.ncbi.nlm.nih.gov/genomes/all/GCF/027/913/035/GCF_027913035.1_ASM2791303v1/GCF_027913035.1_ASM2791303v1_genomic.fna.gz	ftp://ftp.ncbi.nlm.nih.gov/genomes/all/GCF/027/913/035/GCF_027913035.1_ASM2791303v1/GCF_027913035.1_ASM2791303v1_cds_from_genomic.fna.gz	GCF_027913035.1_ASM2791303v1_cds_from_genomic.fna	Bacteria	Paracoccus albus	3017784		Rhodobacterales	Alphaproteobacteria	Pseudomonadota	Paracoccus
NZ_AP022332.1	FALSE	TRUE	TRUE	TRUE	TRUE	FALSE	TRUE	FALSE	TRUE	TRUE	FALSE	TRUE	FALSE	GCF_009936375.1_ASM993637v1_genomic.fna	Methylosinus sp. C49	2699395	PRJDB9231	602625	Pseudomonadota	Alphaproteobacteria	4.70693	64.8482	chromosome:NZ_AP022332.1/AP022332.1; plasmid pMSC49a:NZ_AP022333.1/AP022333.1; plasmid pMSC49b:NZ_AP022334.1/AP022334.1; plasmid pMSC49c:NZ_AP022335.1/AP022335.1; plasmid pMSC49d:NZ_AP022336.1/AP022336.1	-	5	4358	4205	2020-01-22	2022-08-01	Complete Genome	Terada and Riya Laboratory, Chemical engineering, Department of Technology, Tokyo university of Agriculture and Technology	SAMD00201571	GCA_009936375.1	-	ftp://ftp.ncbi.nlm.nih.gov/genomes/all/GCF/009/936/375/GCF_009936375.1_ASM993637v1	32616630	C49	ftp://ftp.ncbi.nlm.nih.gov/genomes/all/GCF/009/936/375/GCF_009936375.1_ASM993637v1/GCF_009936375.1_ASM993637v1_genomic.fna.gz	ftp://ftp.ncbi.nlm.nih.gov/genomes/all/GCF/009/936/375/GCF_009936375.1_ASM993637v1/GCF_009936375.1_ASM993637v1_cds_from_genomic.fna.gz	GCF_009936375.1_ASM993637v1_cds_from_genomic.fna	Bacteria	Methylosinus sp. C49	2699395		Hyphomicrobiales	Alphaproteobacteria	Pseudomonadota	Methylosinus
NZ_CP120863.1	FALSE	TRUE	TRUE	TRUE	TRUE	FALSE	TRUE	FALSE	TRUE	TRUE	FALSE	TRUE	FALSE	GCF_026191725.2_ASM2619172v2_genomic.fna	Roseibium sp. KMA01	2866279	PRJNA752208	752208	Pseudomonadota	Alphaproteobacteria	5.94277	54.9756	chromosome:CP120863.1; plasmid unnamed1:CP120864.1; plasmid unnamed2:CP120865.1	-	3	5495	5411	2023-06-14	2023-06-14	Complete Genome	Chung-Ang university	SAMN20571407	GCA_026191725.2	-	ftp://ftp.ncbi.nlm.nih.gov/genomes/all/GCF/026/191/725/GCF_026191725.2_ASM2619172v2	-	KMA01	ftp://ftp.ncbi.nlm.nih.gov/genomes/all/GCF/026/191/725/GCF_026191725.2_ASM2619172v2/GCF_026191725.2_ASM2619172v2_genomic.fna.gz	ftp://ftp.ncbi.nlm.nih.gov/genomes/all/GCF/026/191/725/GCF_026191725.2_ASM2619172v2/GCF_026191725.2_ASM2619172v2_cds_from_genomic.fna.gz	GCF_026191725.2_ASM2619172v2_cds_from_genomic.fna	Bacteria	Roseibium porphyridii	2866279		Hyphomicrobiales	Alphaproteobacteria	Pseudomonadota	Roseibium
NZ_CP115757.1	FALSE	TRUE	TRUE	TRUE	TRUE	FALSE	TRUE	FALSE	TRUE	TRUE	FALSE	TRUE	FALSE	GCF_027912675.1_ASM2791267v1_genomic.fna	Paracoccus sp. SCSIO 75233	3017782	PRJNA916804	916804	Pseudomonadota	Alphaproteobacteria	3.89255	61.995	chromosome:NZ_CP115757.1/CP115757.1; plasmid p1:NZ_CP115758.1/CP115758.1; plasmid p2:NZ_CP115760.1/CP115760.1; plasmid p3:NZ_CP115761.1/CP115761.1; plasmid p4:NZ_CP115762.1/CP115762.1; plasmid p5:NZ_CP115763.1/CP115763.1; plasmid p6:NZ_CP115764.1/CP115764.1; plasmid p7:NZ_CP115765.1/CP115765.1; plasmid p8:NZ_CP115766.1/CP115766.1; plasmid p9:NZ_CP115767.1/CP115767.1; plasmid p10:NZ_CP115759.1/CP1…	-	11	3789	3671	2023-01-18	2023-01-19	Complete Genome	South China Sea Institute of Oceanology	SAMN32496106	GCA_027912675.1	-	ftp://ftp.ncbi.nlm.nih.gov/genomes/all/GCF/027/912/675/GCF_027912675.1_ASM2791267v1	-	SCSIO 75233	ftp://ftp.ncbi.nlm.nih.gov/genomes/all/GCF/027/912/675/GCF_027912675.1_ASM2791267v1/GCF_027912675.1_ASM2791267v1_genomic.fna.gz	ftp://ftp.ncbi.nlm.nih.gov/genomes/all/GCF/027/912/675/GCF_027912675.1_ASM2791267v1/GCF_027912675.1_ASM2791267v1_cds_from_genomic.fna.gz	GCF_027912675.1_ASM2791267v1_cds_from_genomic.fna	Bacteria	Paracoccus sp. SCSIO 75233	3017782		Rhodobacterales	Alphaproteobacteria	Pseudomonadota	Paracoccus
NZ_CP045354.1	FALSE	TRUE	TRUE	TRUE	TRUE	FALSE	TRUE	FALSE	TRUE	TRUE	FALSE	TRUE	FALSE	GCF_009363435.1_ASM936343v1_genomic.fna	Labrenzia sp. THAF82	2587861	PRJNA547984	547984	Pseudomonadota	Alphaproteobacteria	6.39501	55	chromosome:NZ_CP045354.1/CP045354.1	-	1	5934	5732	2019-10-28	2022-08-01	Complete Genome	Uni Bielefeld	SAMN11996126	GCA_009363435.1	-	ftp://ftp.ncbi.nlm.nih.gov/genomes/all/GCF/009/363/435/GCF_009363435.1_ASM936343v1	-	THAF82	ftp://ftp.ncbi.nlm.nih.gov/genomes/all/GCF/009/363/435/GCF_009363435.1_ASM936343v1/GCF_009363435.1_ASM936343v1_genomic.fna.gz	ftp://ftp.ncbi.nlm.nih.gov/genomes/all/GCF/009/363/435/GCF_009363435.1_ASM936343v1/GCF_009363435.1_ASM936343v1_cds_from_genomic.fna.gz	GCF_009363435.1_ASM936343v1_cds_from_genomic.fna	Bacteria	Labrenzia sp. THAF82	2587861		Hyphomicrobiales	Alphaproteobacteria	Pseudomonadota	Labrenzia
CP048427.1	FALSE	TRUE	TRUE	TRUE	TRUE	FALSE	TRUE	FALSE	TRUE	TRUE	FALSE	TRUE	FALSE	GCA_010450895.1_ASM1045089v1_genomic.fna	Rhizobium daejeonense	240521	PRJNA600145	600145	Pseudomonadota	Alphaproteobacteria	5.14415	60.4316	chromosome:NZ_CP048427.1/CP048427.1; plasmid unnamed1:NZ_CP048424.1/CP048424.1; plasmid unnamed2:NZ_CP048425.1/CP048425.1; plasmid unnamed3:NZ_CP048426.1/CP048426.1; plasmid unnamed4:NZ_CP048428.1/CP048428.1	-	5	4876	4731	2020-02-12	2022-04-19	Complete Genome	Kyungpook National University	SAMN13783579	GCA_010450895.1	REPR	ftp://ftp.ncbi.nlm.nih.gov/genomes/all/GCA/010/450/895/GCA_010450895.1_ASM1045089v1	-	KACC 13094	ftp://ftp.ncbi.nlm.nih.gov/genomes/all/GCA/010/450/895/GCA_010450895.1_ASM1045089v1/GCA_010450895.1_ASM1045089v1_genomic.fna.gz	ftp://ftp.ncbi.nlm.nih.gov/genomes/all/GCA/010/450/895/GCA_010450895.1_ASM1045089v1/GCA_010450895.1_ASM1045089v1_cds_from_genomic.fna.gz	GCA_010450895.1_ASM1045089v1_cds_from_genomic.fna	Bacteria	Rhizobium daejeonense	240521		Hyphomicrobiales	Alphaproteobacteria	Pseudomonadota	Rhizobium
NZ_CP017781.1	FALSE	TRUE	TRUE	TRUE	TRUE	FALSE	TRUE	FALSE	TRUE	TRUE	FALSE	TRUE	FALSE	GCF_001856665.1_ASM185666v1_genomic.fna	Rhodobacter xanthinilyticus	1850250	PRJNA341558	341558	Pseudomonadota	Alphaproteobacteria	3.78083	66.9488	chromosome:NZ_CP017781.1/CP017781.1; plasmid pEJ01:NZ_CP017782.1/CP017782.1; plasmid pEJ02:NZ_CP017783.1/CP017783.1; plasmid pEJ03:NZ_CP017784.1/CP017784.1	-	4	3764	3600	2016-10-31	2022-12-28	Complete Genome	Korea University	SAMN05726021	GCA_001856665.1	-	ftp://ftp.ncbi.nlm.nih.gov/genomes/all/GCF/001/856/665/GCF_001856665.1_ASM185666v1	-	LPB0142	ftp://ftp.ncbi.nlm.nih.gov/genomes/all/GCF/001/856/665/GCF_001856665.1_ASM185666v1/GCF_001856665.1_ASM185666v1_genomic.fna.gz	ftp://ftp.ncbi.nlm.nih.gov/genomes/all/GCF/001/856/665/GCF_001856665.1_ASM185666v1/GCF_001856665.1_ASM185666v1_cds_from_genomic.fna.gz	GCF_001856665.1_ASM185666v1_cds_from_genomic.fna	Bacteria	Rhodobacter xanthinilyticus	1850250		Rhodobacterales	Alphaproteobacteria	Pseudomonadota	Rhodobacter
NZ_CP039435.1	FALSE	TRUE	TRUE	TRUE	TRUE	FALSE	TRUE	FALSE	TRUE	TRUE	FALSE	TRUE	FALSE	GCF_005484585.1_ASM548458v1_genomic.fna	Brevundimonas sp. SGAir0440	2579977	PRJNA388547	388547	Pseudomonadota	Alphaproteobacteria	3.15353	66.2	chromosome:NZ_CP039435.1/CP039435.1	-	1	3168	3078	2019-05-17	2022-08-01	Complete Genome	Nanyang Technological University	SAMN11388417	GCA_005484585.1	-	ftp://ftp.ncbi.nlm.nih.gov/genomes/all/GCF/005/484/585/GCF_005484585.1_ASM548458v1	-	SGAir0440	ftp://ftp.ncbi.nlm.nih.gov/genomes/all/GCF/005/484/585/GCF_005484585.1_ASM548458v1/GCF_005484585.1_ASM548458v1_genomic.fna.gz	ftp://ftp.ncbi.nlm.nih.gov/genomes/all/GCF/005/484/585/GCF_005484585.1_ASM548458v1/GCF_005484585.1_ASM548458v1_cds_from_genomic.fna.gz	GCF_005484585.1_ASM548458v1_cds_from_genomic.fna	Bacteria	Brevundimonas sp. SGAir0440	2579977		Caulobacterales	Alphaproteobacteria	Pseudomonadota	Brevundimonas
NZ_CP044331.1	FALSE	TRUE	TRUE	TRUE	TRUE	FALSE	TRUE	FALSE	TRUE	TRUE	FALSE	TRUE	FALSE	GCF_009685195.1_ASM968519v1_genomic.fna	Methylocystis parvus	134	PRJNA565504	565504	Pseudomonadota	Alphaproteobacteria	4.52904	63.3872	chromosome:NZ_CP044331.1/CP044331.1; plasmid unnamed1:NZ_CP044332.1/CP044332.1; plasmid unnamed2:NZ_CP044333.1/CP044333.1	-	3	4376	4226	2019-11-21	2022-05-01	Complete Genome	SBRC Nottingham	SAMN12748973	GCA_009685195.1	REPR	ftp://ftp.ncbi.nlm.nih.gov/genomes/all/GCF/009/685/195/GCF_009685195.1_ASM968519v1	33409745	BRCS2	ftp://ftp.ncbi.nlm.nih.gov/genomes/all/GCF/009/685/195/GCF_009685195.1_ASM968519v1/GCF_009685195.1_ASM968519v1_genomic.fna.gz	ftp://ftp.ncbi.nlm.nih.gov/genomes/all/GCF/009/685/195/GCF_009685195.1_ASM968519v1/GCF_009685195.1_ASM968519v1_cds_from_genomic.fna.gz	GCF_009685195.1_ASM968519v1_cds_from_genomic.fna	Bacteria	Methylocystis parvus	134		Hyphomicrobiales	Alphaproteobacteria	Pseudomonadota	Methylocystis
NZ_CP013002.1	FALSE	TRUE	TRUE	TRUE	TRUE	FALSE	TRUE	FALSE	TRUE	TRUE	FALSE	TRUE	FALSE	GCF_001414055.1_ASM141405v1_genomic.fna	Caulobacter henricii	69395	PRJNA257504	257504	Pseudomonadota	Alphaproteobacteria	3.95729	65.7906	chromosome:NZ_CP013002.1/CP013002.1; plasmid pCB4:NZ_CP013003.1/CP013003.1	-	2	3791	3672	2015-10-26	2022-10-09	Complete Genome	university of south carolina	SAMN04208552	GCA_001414055.1	REPR	ftp://ftp.ncbi.nlm.nih.gov/genomes/all/GCF/001/414/055/GCF_001414055.1_ASM141405v1	-	CB4	ftp://ftp.ncbi.nlm.nih.gov/genomes/all/GCF/001/414/055/GCF_001414055.1_ASM141405v1/GCF_001414055.1_ASM141405v1_genomic.fna.gz	ftp://ftp.ncbi.nlm.nih.gov/genomes/all/GCF/001/414/055/GCF_001414055.1_ASM141405v1/GCF_001414055.1_ASM141405v1_cds_from_genomic.fna.gz	GCF_001414055.1_ASM141405v1_cds_from_genomic.fna	Bacteria	Caulobacter henricii	69395		Caulobacterales	Alphaproteobacteria	Pseudomonadota	Caulobacter
NZ_AP027142.1	FALSE	TRUE	TRUE	TRUE	TRUE	FALSE	TRUE	FALSE	TRUE	TRUE	FALSE	TRUE	FALSE	GCF_027925385.1_ASM2792538v1_genomic.fna	Methylocystis iwaonis	2885079	PRJDB12481	914108	Pseudomonadota	Alphaproteobacteria	4.48315	63.1169	chromosome:NZ_AP027142.1/AP027142.1; plasmid pSS37A-Re-1:NZ_AP027143.1/AP027143.1; plasmid pSS37A-Re-2:NZ_AP027144.1/AP027144.1; plasmid pSS37A-Re-3:NZ_AP027145.1/AP027145.1; plasmid pSS37A-Re-4:NZ_AP027146.1/AP027146.1; plasmid pSS37A-Re-5:NZ_AP027147.1/AP027147.1; plasmid pSS37A-Re-6:NZ_AP027148.1/AP027148.1	-	7	4270	4112	2023-01-11	2023-05-11	Complete Genome	Soil Biology and Chemistry, Department of Applied Biosciences, Graduate School of Bioagricultural Sciences, Nagoya University	SAMD00412743	GCA_027925385.1	REPR	ftp://ftp.ncbi.nlm.nih.gov/genomes/all/GCF/027/925/385/GCF_027925385.1_ASM2792538v1	-	SS37A-Re	ftp://ftp.ncbi.nlm.nih.gov/genomes/all/GCF/027/925/385/GCF_027925385.1_ASM2792538v1/GCF_027925385.1_ASM2792538v1_genomic.fna.gz	ftp://ftp.ncbi.nlm.nih.gov/genomes/all/GCF/027/925/385/GCF_027925385.1_ASM2792538v1/GCF_027925385.1_ASM2792538v1_cds_from_genomic.fna.gz	GCF_027925385.1_ASM2792538v1_cds_from_genomic.fna	Bacteria	Methylocystis iwaonis	2885079		Hyphomicrobiales	Alphaproteobacteria	Pseudomonadota	Methylocystis
CP048817.1	FALSE	TRUE	TRUE	TRUE	TRUE	FALSE	TRUE	FALSE	TRUE	TRUE	FALSE	TRUE	FALSE	GCA_014171475.1_ASM1417147v1_genomic.fna	Sphingomonas sp. So64.6b	2997354	PRJNA605861	605861	Pseudomonadota	Alphaproteobacteria	5.05717	63.5	chromosome:NZ_CP048817.1/CP048817.1	-	1	4823	4724	2020-08-12	2022-04-14	Complete Genome	Network for Extreme Environment Research	SAMN14081048	GCA_014171475.1	-	ftp://ftp.ncbi.nlm.nih.gov/genomes/all/GCA/014/171/475/GCA_014171475.1_ASM1417147v1	32349314	So64.6b	ftp://ftp.ncbi.nlm.nih.gov/genomes/all/GCA/014/171/475/GCA_014171475.1_ASM1417147v1/GCA_014171475.1_ASM1417147v1_genomic.fna.gz	ftp://ftp.ncbi.nlm.nih.gov/genomes/all/GCA/014/171/475/GCA_014171475.1_ASM1417147v1/GCA_014171475.1_ASM1417147v1_cds_from_genomic.fna.gz	GCA_014171475.1_ASM1417147v1_cds_from_genomic.fna	Bacteria	Sphingomonas sp. So64.6b	2997354		Sphingomonadales	Alphaproteobacteria	Pseudomonadota	Sphingomonas
CP044011.1	FALSE	TRUE	TRUE	TRUE	TRUE	FALSE	TRUE	FALSE	TRUE	TRUE	FALSE	TRUE	FALSE	GCA_016864555.1_ASM1686455v1_genomic.fna	Sinorhizobium sp. BG8	2613773	PRJNA563034	563034	Pseudomonadota	Alphaproteobacteria	5.66756	61.8393	chromosome:NZ_CP044011.1/CP044011.1; plasmid pEMPC1:NZ_CP044012.1/CP044012.1	-	2	5253	4909	2021-02-11	2022-04-20	Complete Genome	University of Georgia	SAMN12766947	GCA_016864555.1	-	ftp://ftp.ncbi.nlm.nih.gov/genomes/all/GCA/016/864/555/GCA_016864555.1_ASM1686455v1	-	BG8	ftp://ftp.ncbi.nlm.nih.gov/genomes/all/GCA/016/864/555/GCA_016864555.1_ASM1686455v1/GCA_016864555.1_ASM1686455v1_genomic.fna.gz	ftp://ftp.ncbi.nlm.nih.gov/genomes/all/GCA/016/864/555/GCA_016864555.1_ASM1686455v1/GCA_016864555.1_ASM1686455v1_cds_from_genomic.fna.gz	GCA_016864555.1_ASM1686455v1_cds_from_genomic.fna	Bacteria	Sinorhizobium sp. BG8	2613773		Hyphomicrobiales	Alphaproteobacteria	Pseudomonadota	Sinorhizobium
CP070968.1	FALSE	TRUE	TRUE	TRUE	TRUE	FALSE	TRUE	FALSE	TRUE	TRUE	FALSE	TRUE	FALSE	GCA_017086445.1_ASM1708644v1_genomic.fna	Brevundimonas fontaquae	2813778	PRJNA703419	703419	Pseudomonadota	Alphaproteobacteria	3.3006	66.1	chromosome:NZ_CP070968.1/CP070968.1	-	1	3252	3164	2021-03-01	2022-08-02	Complete Genome	Changwon National University	SAMN17981633	GCA_017086445.1	REPR	ftp://ftp.ncbi.nlm.nih.gov/genomes/all/GCA/017/086/445/GCA_017086445.1_ASM1708644v1	-	CS1	ftp://ftp.ncbi.nlm.nih.gov/genomes/all/GCA/017/086/445/GCA_017086445.1_ASM1708644v1/GCA_017086445.1_ASM1708644v1_genomic.fna.gz	ftp://ftp.ncbi.nlm.nih.gov/genomes/all/GCA/017/086/445/GCA_017086445.1_ASM1708644v1/GCA_017086445.1_ASM1708644v1_cds_from_genomic.fna.gz	GCA_017086445.1_ASM1708644v1_cds_from_genomic.fna	Bacteria	Brevundimonas fontaquae	2813778		Caulobacterales	Alphaproteobacteria	Pseudomonadota	Brevundimonas
NZ_CP015511.1	FALSE	TRUE	TRUE	TRUE	TRUE	FALSE	TRUE	FALSE	TRUE	TRUE	FALSE	TRUE	FALSE	GCF_001636925.1_ASM163692v1_genomic.fna	Brevundimonas sp. GW460-12-10-14-LB2	1827469	PRJNA317678	317678	Pseudomonadota	Alphaproteobacteria	3.26377	66.2	chromosome:NZ_CP015511.1/CP015511.1	-	1	3282	3191	2016-05-04	2022-10-09	Complete Genome	Lawrence Berkeley National Laboratory	SAMN04623151	GCA_001636925.1	-	ftp://ftp.ncbi.nlm.nih.gov/genomes/all/GCF/001/636/925/GCF_001636925.1_ASM163692v1	-	GW460-12-10-14-LB2	ftp://ftp.ncbi.nlm.nih.gov/genomes/all/GCF/001/636/925/GCF_001636925.1_ASM163692v1/GCF_001636925.1_ASM163692v1_genomic.fna.gz	ftp://ftp.ncbi.nlm.nih.gov/genomes/all/GCF/001/636/925/GCF_001636925.1_ASM163692v1/GCF_001636925.1_ASM163692v1_cds_from_genomic.fna.gz	GCF_001636925.1_ASM163692v1_cds_from_genomic.fna	Bacteria	Brevundimonas sp. GW460-12-10-14-LB2	1827469		Caulobacterales	Alphaproteobacteria	Pseudomonadota	Brevundimonas
CP048788.1	FALSE	TRUE	TRUE	TRUE	TRUE	FALSE	TRUE	FALSE	TRUE	TRUE	FALSE	TRUE	FALSE	GCA_012932215.1_ASM1293221v1_genomic.fna	Roseobacter ponti	1891787	PRJNA605959	605959	Pseudomonadota	Alphaproteobacteria	3.96263	60.5255	chromosome:NZ_CP048788.1/CP048788.1; plasmid p1:NZ_CP048789.1/CP048789.1	-	2	3828	3763	2020-04-29	2022-04-19	Complete Genome	Georg-August-University Goettingen	SAMN14082710	GCA_012932215.1	REPR	ftp://ftp.ncbi.nlm.nih.gov/genomes/all/GCA/012/932/215/GCA_012932215.1_ASM1293221v1	-	DSM 106830	ftp://ftp.ncbi.nlm.nih.gov/genomes/all/GCA/012/932/215/GCA_012932215.1_ASM1293221v1/GCA_012932215.1_ASM1293221v1_genomic.fna.gz	ftp://ftp.ncbi.nlm.nih.gov/genomes/all/GCA/012/932/215/GCA_012932215.1_ASM1293221v1/GCA_012932215.1_ASM1293221v1_cds_from_genomic.fna.gz	GCA_012932215.1_ASM1293221v1_cds_from_genomic.fna	Bacteria	Roseobacter ponti	1891787		Rhodobacterales	Alphaproteobacteria	Pseudomonadota	Roseobacter
NZ_CP113061.1	FALSE	TRUE	TRUE	TRUE	TRUE	FALSE	TRUE	FALSE	TRUE	TRUE	FALSE	TRUE	FALSE	GCF_026625745.1_ASM2662574v1_genomic.fna	Asticcacaulis sp. SL142	2995155	PRJNA896766	896766	Pseudomonadota	Alphaproteobacteria	3.70632	56.6	chromosome:CP113061.1	-	1	3388	3275	2022-12-04	2022-12-04	Chromosome	Joint Microbiome Facility	SAMN31669907	GCA_026625745.1	-	ftp://ftp.ncbi.nlm.nih.gov/genomes/all/GCF/026/625/745/GCF_026625745.1_ASM2662574v1	-	SL142	ftp://ftp.ncbi.nlm.nih.gov/genomes/all/GCF/026/625/745/GCF_026625745.1_ASM2662574v1/GCF_026625745.1_ASM2662574v1_genomic.fna.gz	ftp://ftp.ncbi.nlm.nih.gov/genomes/all/GCF/026/625/745/GCF_026625745.1_ASM2662574v1/GCF_026625745.1_ASM2662574v1_cds_from_genomic.fna.gz	GCF_026625745.1_ASM2662574v1_cds_from_genomic.fna	Bacteria	Asticcacaulis sp. SL142	2995155		Caulobacterales	Alphaproteobacteria	Pseudomonadota	Asticcacaulis
NZ_CP022529.1	FALSE	TRUE	TRUE	TRUE	TRUE	FALSE	TRUE	FALSE	TRUE	TRUE	FALSE	TRUE	FALSE	GCF_002237595.1_ASM223759v1_genomic.fna	Labrenzia sp. VG12	2021862	PRJNA394988	394988	Pseudomonadota	Alphaproteobacteria	5.97755	59.9	chromosome:NZ_CP022529.1/CP022529.1	-	1	5517	5384	2017-07-31	2022-08-02	Complete Genome	King Abdullah University of Science and Technology	SAMN07372103	GCA_002237595.1	-	ftp://ftp.ncbi.nlm.nih.gov/genomes/all/GCF/002/237/595/GCF_002237595.1_ASM223759v1	-	VG12	ftp://ftp.ncbi.nlm.nih.gov/genomes/all/GCF/002/237/595/GCF_002237595.1_ASM223759v1/GCF_002237595.1_ASM223759v1_genomic.fna.gz	ftp://ftp.ncbi.nlm.nih.gov/genomes/all/GCF/002/237/595/GCF_002237595.1_ASM223759v1/GCF_002237595.1_ASM223759v1_cds_from_genomic.fna.gz	GCF_002237595.1_ASM223759v1_cds_from_genomic.fna	Bacteria	Labrenzia sp. VG12	2021862		Hyphomicrobiales	Alphaproteobacteria	Pseudomonadota	Labrenzia
CP000115.1	FALSE	TRUE	TRUE	TRUE	TRUE	FALSE	TRUE	FALSE	TRUE	TRUE	FALSE	TRUE	FALSE	GCA_000012725.1_ASM1272v1_genomic.fna	Nitrobacter winogradskyi Nb-255	323098	PRJNA13474	13474	Pseudomonadota	Alphaproteobacteria	3.40209	62	chromosome:NC_007406.1/CP000115.1	-	1	3194	3047	2005-09-12	2022-05-22	Complete Genome	DOE Joint Genome Institute	SAMN02598308	GCA_000012725.1	REPR	ftp://ftp.ncbi.nlm.nih.gov/genomes/all/GCA/000/012/725/GCA_000012725.1_ASM1272v1	16517654	Nb-255	ftp://ftp.ncbi.nlm.nih.gov/genomes/all/GCA/000/012/725/GCA_000012725.1_ASM1272v1/GCA_000012725.1_ASM1272v1_genomic.fna.gz	ftp://ftp.ncbi.nlm.nih.gov/genomes/all/GCA/000/012/725/GCA_000012725.1_ASM1272v1/GCA_000012725.1_ASM1272v1_cds_from_genomic.fna.gz	GCA_000012725.1_ASM1272v1_cds_from_genomic.fna	Bacteria	Nitrobacter winogradskyi	913		Hyphomicrobiales	Alphaproteobacteria	Pseudomonadota	Nitrobacter
NZ_CP115465.1	FALSE	TRUE	TRUE	TRUE	TRUE	FALSE	TRUE	FALSE	TRUE	TRUE	FALSE	TRUE	FALSE	GCF_027912535.1_ASM2791253v1_genomic.fna	Brevundimonas sp. NIBR11	3015999	PRJNA914052	914052	Pseudomonadota	Alphaproteobacteria	3.16626	67.6	chromosome:NZ_CP115465.1/CP115465.1	-	1	3191	3127	2023-01-18	2023-01-19	Complete Genome	eGnome	SAMN32317048	GCA_027912535.1	-	ftp://ftp.ncbi.nlm.nih.gov/genomes/all/GCF/027/912/535/GCF_027912535.1_ASM2791253v1	-	NIBR11	ftp://ftp.ncbi.nlm.nih.gov/genomes/all/GCF/027/912/535/GCF_027912535.1_ASM2791253v1/GCF_027912535.1_ASM2791253v1_genomic.fna.gz	ftp://ftp.ncbi.nlm.nih.gov/genomes/all/GCF/027/912/535/GCF_027912535.1_ASM2791253v1/GCF_027912535.1_ASM2791253v1_cds_from_genomic.fna.gz	GCF_027912535.1_ASM2791253v1_cds_from_genomic.fna	Bacteria	Brevundimonas sp. NIBR11	3015999		Caulobacterales	Alphaproteobacteria	Pseudomonadota	Brevundimonas
NZ_CP130044.1	FALSE	TRUE	TRUE	TRUE	TRUE	FALSE	TRUE	FALSE	TRUE	TRUE	FALSE	TRUE	FALSE	GCF_030505395.1_ASM3050539v1_genomic.fna	Asticcacaulis sp. ZE23SCel15	3059027	PRJNA991734	991734	Pseudomonadota	Alphaproteobacteria	3.77422	56.8	chromosome:CP130044.1	-	1	3468	3369	2023-07-19	2023-07-19	Complete Genome	University of Zurich	SAMN36315994	GCA_030505395.1	-	ftp://ftp.ncbi.nlm.nih.gov/genomes/all/GCF/030/505/395/GCF_030505395.1_ASM3050539v1	-	ZE23SCel15	ftp://ftp.ncbi.nlm.nih.gov/genomes/all/GCF/030/505/395/GCF_030505395.1_ASM3050539v1/GCF_030505395.1_ASM3050539v1_genomic.fna.gz	ftp://ftp.ncbi.nlm.nih.gov/genomes/all/GCF/030/505/395/GCF_030505395.1_ASM3050539v1/GCF_030505395.1_ASM3050539v1_cds_from_genomic.fna.gz	GCF_030505395.1_ASM3050539v1_cds_from_genomic.fna	Bacteria	Asticcacaulis sp. ZE23SCel15	3059027		Caulobacterales	Alphaproteobacteria	Pseudomonadota	Asticcacaulis
NZ_CP114871.1	FALSE	TRUE	TRUE	TRUE	TRUE	FALSE	TRUE	FALSE	TRUE	TRUE	FALSE	TRUE	FALSE	GCF_027474405.1_ASM2747440v1_genomic.fna	Caulobacter sp. NIBR2454	3015996	PRJNA913977	913977	Pseudomonadota	Alphaproteobacteria	3.83202	66.4368	chromosome:NZ_CP114871.1/CP114871.1; plasmid pNIBR24541:NZ_CP114872.1/CP114872.1; plasmid pNIBR24542:NZ_CP114873.1/CP114873.1	-	3	3672	3592	2022-12-28	2022-12-29	Complete Genome	eGnome Inc.	SAMN32316709	GCA_027474405.1	-	ftp://ftp.ncbi.nlm.nih.gov/genomes/all/GCF/027/474/405/GCF_027474405.1_ASM2747440v1	-	NIBR2454	ftp://ftp.ncbi.nlm.nih.gov/genomes/all/GCF/027/474/405/GCF_027474405.1_ASM2747440v1/GCF_027474405.1_ASM2747440v1_genomic.fna.gz	ftp://ftp.ncbi.nlm.nih.gov/genomes/all/GCF/027/474/405/GCF_027474405.1_ASM2747440v1/GCF_027474405.1_ASM2747440v1_cds_from_genomic.fna.gz	GCF_027474405.1_ASM2747440v1_cds_from_genomic.fna	Bacteria	Caulobacter sp. NIBR2454	3015996		Caulobacterales	Alphaproteobacteria	Pseudomonadota	Caulobacter
NZ_CP119409.1	FALSE	TRUE	TRUE	TRUE	TRUE	FALSE	TRUE	FALSE	TRUE	TRUE	FALSE	TRUE	FALSE	GCF_029223885.1_ASM2922388v1_genomic.fna	Rhizobium gei	1395951	PRJNA939944	939944	Pseudomonadota	Alphaproteobacteria	4.75129	59.5578	chromosome:CP119409.1; plasmid p2:CP119410.1; plasmid p3:CP119411.1	-	3	-	-	2023-03-16	2023-03-16	Complete Genome	Hunan Agricultural University	SAMN33549505	GCA_029223885.1	REPR	ftp://ftp.ncbi.nlm.nih.gov/genomes/all/GCF/029/223/885/GCF_029223885.1_ASM2922388v1	-	ZFJT.2T	ftp://ftp.ncbi.nlm.nih.gov/genomes/all/GCF/029/223/885/GCF_029223885.1_ASM2922388v1/GCF_029223885.1_ASM2922388v1_genomic.fna.gz	ftp://ftp.ncbi.nlm.nih.gov/genomes/all/GCF/029/223/885/GCF_029223885.1_ASM2922388v1/GCF_029223885.1_ASM2922388v1_cds_from_genomic.fna.gz	GCF_029223885.1_ASM2922388v1_cds_from_genomic.fna	Bacteria	Rhizobium gei	1395951		Hyphomicrobiales	Alphaproteobacteria	Pseudomonadota	Rhizobium
NZ_CP019511.1	FALSE	TRUE	TRUE	TRUE	TRUE	FALSE	TRUE	FALSE	TRUE	TRUE	FALSE	TRUE	FALSE	GCF_002002925.1_ASM200292v1_genomic.fna	Sphingomonas sp. LM7	1938607	PRJNA363095	363095	Pseudomonadota	Alphaproteobacteria	4.15551	66.2	chromosome:NZ_CP019511.1/CP019511.1	-	1	3897	3807	2017-02-17	2022-07-05	Complete Genome	The University of Chicago	SAMN06263770	GCA_002002925.1	-	ftp://ftp.ncbi.nlm.nih.gov/genomes/all/GCF/002/002/925/GCF_002002925.1_ASM200292v1	-	LM7	ftp://ftp.ncbi.nlm.nih.gov/genomes/all/GCF/002/002/925/GCF_002002925.1_ASM200292v1/GCF_002002925.1_ASM200292v1_genomic.fna.gz	ftp://ftp.ncbi.nlm.nih.gov/genomes/all/GCF/002/002/925/GCF_002002925.1_ASM200292v1/GCF_002002925.1_ASM200292v1_cds_from_genomic.fna.gz	GCF_002002925.1_ASM200292v1_cds_from_genomic.fna	Bacteria	Sphingomonas sp. LM7	1938607		Sphingomonadales	Alphaproteobacteria	Pseudomonadota	Sphingomonas
CP001340.1	FALSE	TRUE	TRUE	TRUE	TRUE	FALSE	TRUE	FALSE	TRUE	TRUE	FALSE	TRUE	FALSE	GCA_000022005.1_ASM2200v1_genomic.fna	Caulobacter vibrioides NA1000	565050	PRJNA32027	32027	Pseudomonadota	Alphaproteobacteria	4.04293	67.2	chromosome:NC_011916.1/CP001340.1	-	1	4097	3886	2009-01-16	2020-12-10	Complete Genome	University of Chicago	SAMN02604151	GCA_000022005.1	REFR	ftp://ftp.ncbi.nlm.nih.gov/genomes/all/GCA/000/022/005/GCA_000022005.1_ASM2200v1	20472802	NA1000	ftp://ftp.ncbi.nlm.nih.gov/genomes/all/GCA/000/022/005/GCA_000022005.1_ASM2200v1/GCA_000022005.1_ASM2200v1_genomic.fna.gz	ftp://ftp.ncbi.nlm.nih.gov/genomes/all/GCA/000/022/005/GCA_000022005.1_ASM2200v1/GCA_000022005.1_ASM2200v1_cds_from_genomic.fna.gz	GCA_000022005.1_ASM2200v1_cds_from_genomic.fna	Bacteria	Caulobacter vibrioides	155892		Caulobacterales	Alphaproteobacteria	Pseudomonadota	Caulobacter
CP002102.1	FALSE	TRUE	TRUE	TRUE	TRUE	FALSE	TRUE	FALSE	TRUE	TRUE	FALSE	TRUE	FALSE	GCA_000144605.1_ASM14460v1_genomic.fna	Brevundimonas subvibrioides ATCC 15264	633149	PRJNA36643	36643	Pseudomonadota	Alphaproteobacteria	3.44526	68.4	chromosome:NC_014375.1/CP002102.1	-	1	3376	3316	2010-08-05	2022-04-18	Complete Genome	US DOE Joint Genome Institute	SAMN00007485	GCA_000144605.1	REPR	ftp://ftp.ncbi.nlm.nih.gov/genomes/all/GCA/000/144/605/GCA_000144605.1_ASM14460v1	-	ATCC 15264	ftp://ftp.ncbi.nlm.nih.gov/genomes/all/GCA/000/144/605/GCA_000144605.1_ASM14460v1/GCA_000144605.1_ASM14460v1_genomic.fna.gz	ftp://ftp.ncbi.nlm.nih.gov/genomes/all/GCA/000/144/605/GCA_000144605.1_ASM14460v1/GCA_000144605.1_ASM14460v1_cds_from_genomic.fna.gz	GCA_000144605.1_ASM14460v1_cds_from_genomic.fna	Bacteria	Brevundimonas subvibrioides	74313		Caulobacterales	Alphaproteobacteria	Pseudomonadota	Brevundimonas
NZ_CP037913.1	FALSE	TRUE	TRUE	TRUE	TRUE	FALSE	TRUE	FALSE	TRUE	TRUE	FALSE	TRUE	FALSE	GCF_004354345.1_ASM435434v1_genomic.fna	Sphingomonas sp. AAP5	1523415	PRJNA526624	526624	Pseudomonadota	Alphaproteobacteria	4.38227	65.9095	chromosome:NZ_CP037913.1/CP037913.1; plasmid p32:NZ_CP037916.1/CP037916.1; plasmid p150:NZ_CP037915.1/CP037915.1; plasmid p213:NZ_CP037914.1/CP037914.1	-	4	4145	4026	2019-03-18	2022-03-08	Complete Genome	Institute of Microbiology, CAS	SAMN11104988	GCA_004354345.1	-	ftp://ftp.ncbi.nlm.nih.gov/genomes/all/GCF/004/354/345/GCF_004354345.1_ASM435434v1	-	AAP5	ftp://ftp.ncbi.nlm.nih.gov/genomes/all/GCF/004/354/345/GCF_004354345.1_ASM435434v1/GCF_004354345.1_ASM435434v1_genomic.fna.gz	ftp://ftp.ncbi.nlm.nih.gov/genomes/all/GCF/004/354/345/GCF_004354345.1_ASM435434v1/GCF_004354345.1_ASM435434v1_cds_from_genomic.fna.gz	GCF_004354345.1_ASM435434v1_cds_from_genomic.fna	Bacteria	Sphingomonas sp. AAP5	1523415		Sphingomonadales	Alphaproteobacteria	Pseudomonadota	Sphingomonas
NZ_CP095845.1	FALSE	TRUE	TRUE	TRUE	TRUE	FALSE	TRUE	FALSE	TRUE	TRUE	FALSE	TRUE	FALSE	GCF_025727575.1_ASM2572757v1_genomic.fna	Sphingopyxis sp. GC21	2933562	PRJNA824680	824680	Pseudomonadota	Alphaproteobacteria	3.87899	64.9	chromosome:NZ_CP095845.1/CP095845.1	-	1	3743	3652	2022-10-17	2022-10-19	Complete Genome	Harbin Institute of Technology Shenzhen	SAMN27410684	GCA_025727575.1	-	ftp://ftp.ncbi.nlm.nih.gov/genomes/all/GCF/025/727/575/GCF_025727575.1_ASM2572757v1	-	GC21	ftp://ftp.ncbi.nlm.nih.gov/genomes/all/GCF/025/727/575/GCF_025727575.1_ASM2572757v1/GCF_025727575.1_ASM2572757v1_genomic.fna.gz	ftp://ftp.ncbi.nlm.nih.gov/genomes/all/GCF/025/727/575/GCF_025727575.1_ASM2572757v1/GCF_025727575.1_ASM2572757v1_cds_from_genomic.fna.gz	GCF_025727575.1_ASM2572757v1_cds_from_genomic.fna	Bacteria	Sphingopyxis sp. GC21	2933562		Sphingomonadales	Alphaproteobacteria	Pseudomonadota	Sphingopyxis
CP006650.1	FALSE	TRUE	TRUE	TRUE	TRUE	FALSE	TRUE	FALSE	TRUE	TRUE	FALSE	TRUE	FALSE	GCA_000444995.1_ASM44499v1_genomic.fna	Paracoccus aminophilus JCM 7686	1367847	PRJNA212980	212980	Pseudomonadota	Alphaproteobacteria	4.87312	63.4088	chromosome:NC_022041.1/CP006650.1; plasmid pAMI1:NC_022042.1/CP006651.1; plasmid pAMI4:NC_022049.1/CP006652.1; plasmid pAMI5:NC_022043.1/CP006653.1; plasmid pAMI6:NC_022044.1/CP006654.1; plasmid pAMI8:NC_022050.1/CP006655.1	-	6	4695	4552	2013-08-08	2022-01-29	Complete Genome	University of Warsaw, Faculty of Biology, Institute of Microbiology, Department of Bacterial Genetics	SAMN02604253	GCA_000444995.1	REPR	ftp://ftp.ncbi.nlm.nih.gov/genomes/all/GCA/000/444/995/GCA_000444995.1_ASM44499v1	24517536	JCM 7686	ftp://ftp.ncbi.nlm.nih.gov/genomes/all/GCA/000/444/995/GCA_000444995.1_ASM44499v1/GCA_000444995.1_ASM44499v1_genomic.fna.gz	ftp://ftp.ncbi.nlm.nih.gov/genomes/all/GCA/000/444/995/GCA_000444995.1_ASM44499v1/GCA_000444995.1_ASM44499v1_cds_from_genomic.fna.gz	GCA_000444995.1_ASM44499v1_cds_from_genomic.fna	Bacteria	Paracoccus aminophilus	34003		Rhodobacterales	Alphaproteobacteria	Pseudomonadota	Paracoccus
NZ_CP013342.1	FALSE	TRUE	TRUE	TRUE	TRUE	FALSE	TRUE	FALSE	TRUE	TRUE	FALSE	TRUE	FALSE	GCF_001610975.1_ASM161097v1_genomic.fna	Sphingopyxis terrae subsp. terrae NBRC 15098	1219058	PRJNA295353	295353	Pseudomonadota	Alphaproteobacteria	3.98341	64.5923	chromosome:NZ_CP013342.1/CP013342.1; plasmid unnamed:NZ_CP013343.1/CP013343.1	-	2	3864	3747	2016-04-05	2022-02-19	Complete Genome	Kyoto Institute of Technology	SAMN04046241	GCA_001610975.1	-	ftp://ftp.ncbi.nlm.nih.gov/genomes/all/GCF/001/610/975/GCF_001610975.1_ASM161097v1	27284143	203-1	ftp://ftp.ncbi.nlm.nih.gov/genomes/all/GCF/001/610/975/GCF_001610975.1_ASM161097v1/GCF_001610975.1_ASM161097v1_genomic.fna.gz	ftp://ftp.ncbi.nlm.nih.gov/genomes/all/GCF/001/610/975/GCF_001610975.1_ASM161097v1/GCF_001610975.1_ASM161097v1_cds_from_genomic.fna.gz	GCF_001610975.1_ASM161097v1_cds_from_genomic.fna	Bacteria	Sphingopyxis terrae	33052		Sphingomonadales	Alphaproteobacteria	Pseudomonadota	Sphingopyxis
CP003740.1	FALSE	TRUE	TRUE	TRUE	TRUE	FALSE	TRUE	FALSE	TRUE	TRUE	FALSE	TRUE	FALSE	GCA_000155675.2_ASM15567v2_genomic.fna	Octadecabacter antarcticus 307	391626	PRJNA19333	19333	Pseudomonadota	Alphaproteobacteria	4.87548	54.5768	chromosome:NC_020911.1/CP003740.1; plasmid pOA307_63:NC_020907.1/CP003741.1	-	2	5039	4429	2013-04-08	2022-04-18	Complete Genome	Moore Foundation	SAMN02603621	GCA_000155675.2	REPR	ftp://ftp.ncbi.nlm.nih.gov/genomes/all/GCA/000/155/675/GCA_000155675.2_ASM15567v2	23671678	307	ftp://ftp.ncbi.nlm.nih.gov/genomes/all/GCA/000/155/675/GCA_000155675.2_ASM15567v2/GCA_000155675.2_ASM15567v2_genomic.fna.gz	ftp://ftp.ncbi.nlm.nih.gov/genomes/all/GCA/000/155/675/GCA_000155675.2_ASM15567v2/GCA_000155675.2_ASM15567v2_cds_from_genomic.fna.gz	GCA_000155675.2_ASM15567v2_cds_from_genomic.fna	Bacteria	Octadecabacter antarcticus	1217908		Rhodobacterales	Alphaproteobacteria	Pseudomonadota	Octadecabacter
[truncated: 9,017 more rows]
