# Supplementary material for: Naphthoquinone preferentially pairs with non-proton-pumping NADH dehydrogenase for respiratory electron transport
Source: PLoS Genet. 2025 Sep 24;21(9):e1011877. doi: 10.1371/journal.pgen.1011877 (PMC12510636; doi:10.1371/journal.pgen.1011877)
Supplement: S2 Sheet — (XLSX) [file pgen.1011877.s005.xlsx]

## Sheet: README
Overview
This dataset contains experimental data supporting a study on " Naphthoquinone preferentially pairs with non-proton-pumping NADH dehydrogenase for respiratory electron transport"
Contents
Fig_1C: Growth rates of strains under aerobic conditions.
Fig_1D: Evolutionary trajectory value of CCD and respective growth rate of ΔmenFΔubiC strain across multiple independent lineages.
Fig_2C: Estimated enthalpy changes (dH) from protein-DNA docking.
Fig_3A: Oxygen uptake rates for the unevolved and evolved NQ-dependent ΔmenFΔubiC strains.
Fig_3B:NAD⁺/NADH ratios measured in wild-type and NQ-dependent strains.
Fig_4A: Distribution analysis of NADH dehydrogenases (NDH-1 and NDH-2) and respiratory quinones (Ubiquinone and Naphthoquinone) across bacterial species.
Fig_4B: Aerobic growth profiles of NQ-dependent E. coli strains lacking NDH-1 or NDH-2.

## Sheet: Fig_1C
Fig_1C : Growth rates of strains with presence or absence of the isochorismate synthase and/or chorismate lyase under aerobic conditions.
Biological Replicates (With 3 technical replicates)	Growth Rate(per hour)
	WT	WTΔubiC	WTΔmenF	uΔmenFΔubiC		WT = E.coli MG1655
Biological Replicate-1	0.6573	0.531543	0.712245	0.56654		WTΔubiC = NQ-dependant(chorismate lyase deletion)
	0.58623	0.493301	0.665913	0.499896		WTΔmenF =Isochorismate synthase deletion
	0.578682	0.575945	0.635919	0.496624		uΔmenFΔubiC = NQ-dependant(Chorismate lyase and isochorismate synthase deletion)
Biological Replicate-2	0.681441	0.637966	0.614181	0.523773
	0.692806	0.675551	0.667398	0.535784
	0.745169	0.681572	0.699516	0.54637
Biological Replicate-3	0.862202	0.706453	0.840338	0.71099
	0.79577	0.608246	0.690191	0.570694
	0.676003	0.552615	0.631284	0.504775
Biological Replicate-4	0.788234	0.625117	0.801957	0.648815
	0.761586	0.61321	0.769161	0.633122
	0.765278	0.632756	0.760568	0.639367

## Sheet: Fig_1D
Fig_1D: Evolutionary trajectories for the growth improvement of the ΔmenFΔubiC strain. The evolution was performed with four independent lineages.
The evolution was performed in two sets: the end strains from each lineage in the first set (SET-1) were used as the starting strains for the second set (SET-2) of evolution. For generating the overall evolutionary trajectory, these two sets were combined (stitched) together.
CCD : cumulative cell division , ΔmenFΔubiC : NQ-dependant E.coli
SET -1												SET -2
ΔmenFΔubiC-A			ΔmenFΔubiC-B			ΔmenFΔubiC-C			ΔmenFΔubiC-D			ΔmenFΔubiC-A (F1 is F52)			ΔmenFΔubiC-B(F1 is F56)			ΔmenFΔubiC-C (F1 is F54)			ΔmenFΔubiC-D (F1 is F52)
CCD	Growth Rate (per hour)		CCD	Growth Rate (per hour)		CCD	Growth Rate (per hour)		CCD	Growth Rate (per hour)		CCD	Growth Rate (per hour)		CCD	Growth Rate (per hour)		CCD	Growth Rate (per hour)		CCD	Growth Rate (per hour)
5.54803e+10	0.0823393		5.89135e+10	0.0843811		5.88449e+10	0.0891713		5.85016e+10	0.0835354		2.71909e+10	11.0299		2.4925e+10	5.57988		3.08987e+10	4.94104		2.78088e+10	3.5946
7.79632e+10	0.638277		7.97877e+10	0.678933		7.94504e+10	0.648623		8.06153e+10	0.610266		4.84142e+10	0.687854		4.68529e+10	0.726586		5.29858e+10	0.711475		4.83395e+10	0.619793
1.02687e+11	0.408565		1.04251e+11	0.508453		1.03984e+11	0.419327		1.05411e+11	0.400028		7.24645e+10	0.703286		6.92493e+10	0.735696		7.55178e+10	0.72137		7.05419e+10	0.710578
1.28699e+11	0.446997		1.2793e+11	0.420306		1.2938e+11	0.458277		1.3101e+11	0.453235		9.44996e+10	0.765133		8.99942e+10	0.670723		9.74287e+10	0.630096		9.24559e+10	0.638686
1.54218e+11	0.422103		1.53401e+11	0.449058		1.55042e+11	0.421952		1.54816e+11	0.43939		1.18475e+11	0.712882		1.11989e+11	0.756573		1.19139e+11	0.72461		1.14922e+11	0.716984
1.79879e+11	0.409978		1.79132e+11	0.422573		1.8029e+11	0.451847		1.79256e+11	0.45995		1.40922e+11	0.700235		1.3521e+11	0.779436		1.42087e+11	0.760289		1.36627e+11	0.697701
2.05882e+11	0.420174		2.04379e+11	0.489029		2.05335e+11	0.460172		2.04034e+11	0.464156		1.62628e+11	0.708196		1.5787e+11	0.748213		1.64132e+11	0.757107		1.58271e+11	0.6919
2.31264e+11	0.475826		2.2963e+11	0.462571		2.30177e+11	0.426187		2.29015e+11	0.455811		1.85507e+11	0.713304		1.80054e+11	0.776148		1.86047e+11	0.744835		1.79159e+11	0.669015
2.55073e+11	0.525171		2.54744e+11	0.49721		2.54196e+11	0.464898		2.5269e+11	0.493464		2.08651e+11	0.633385		2.01694e+11	0.77421		2.09131e+11	0.739388		2.02527e+11	0.726857
2.79582e+11	0.544419		2.79105e+11	0.485417		2.78497e+11	0.495215		2.7514e+11	0.527015		2.51774e+11	0.596647		2.24574e+11	0.771712		2.57541e+11	0.41606		2.50179e+11	0.419093
3.0223e+11	0.558128		3.02647e+11	0.476816		3.03688e+11	0.543564		2.99729e+11	0.445963		2.72543e+11	0.74449		2.45864e+11	0.694885		2.77578e+11	0.785303		2.72077e+11	0.754068
3.25033e+11	0.566528		3.25442e+11	0.531721		3.25987e+11	0.578795		3.21004e+11	0.544708		2.96185e+11	0.720314		2.69365e+11	0.775804		2.99302e+11	0.769923		2.93579e+11	0.756743
3.47422e+11	0.56133		3.47694e+11	0.57031		3.49068e+11	0.559003		3.43132e+11	0.559681		3.18498e+11	0.739436		2.92091e+11	0.775371		3.22045e+11	0.784487		3.16254e+11	0.728607
3.70089e+11	0.560817		3.70225e+11	0.594655		3.71386e+11	0.559497		3.65115e+11	0.542965		3.41098e+11	0.737374		3.14824e+11	0.801813		3.44572e+11	0.805787		3.37684e+11	0.702145
3.91999e+11	0.575118		3.9296e+11	0.582856		3.94397e+11	0.586758		3.871e+11	0.547603		3.64518e+11	0.741607		3.36871e+11	0.839667		3.66689e+11	0.808928		3.6084e+11	0.762981
4.13847e+11	0.598217		4.16723e+11	0.604492		4.17746e+11	0.568934		4.10252e+11	0.554833		3.88894e+11	0.611909		3.61052e+11	0.815299		4.12842e+11	0.560006		4.07053e+11	0.557341
4.36862e+11	0.550866		4.39584e+11	0.665386		4.39306e+11	0.563583		4.325e+11	0.557515		4.10788e+11	0.734749		4.03479e+11	0.585264		4.33173e+11	0.806412		4.28344e+11	0.721907
4.58495e+11	0.554872		4.63415e+11	0.639576		4.61912e+11	0.556492		4.51667e+11	0.623851		4.33597e+11	0.71927		4.24255e+11	0.756057		4.56886e+11	0.757633		4.50882e+11	0.730687
4.80963e+11	0.563236		4.86482e+11	0.68766		4.84578e+11	0.57495		4.73882e+11	0.555114		4.76311e+11	0.5835		4.45905e+11	0.80785		5.03643e+11	0.500842		4.97512e+11	0.735773
5.04316e+11	0.58783		5.09761e+11	0.679669		5.07449e+11	0.589486		4.95728e+11	0.552459		4.96123e+11	0.718419		4.69197e+11	0.816516		5.24106e+11	0.8023		5.21204e+11	0.813647
5.26975e+11	0.582825		5.32764e+11	0.7004		5.30043e+11	0.566639		5.17851e+11	0.554537		5.18056e+11	0.72571		4.92337e+11	0.788512		5.4672e+11	0.794616		5.4324e+11	0.759425
5.48748e+11	0.592041		5.54671e+11	0.754115		5.52984e+11	0.596303		5.41756e+11	0.551008		5.34754e+11	0.529127		5.15753e+11	0.798362		5.63069e+11	0.590487		5.60555e+11	0.759333
5.70116e+11	0.587278		5.77686e+11	0.692329		5.74273e+11	0.588806		5.65166e+11	0.580156		5.55104e+11	0.679301		5.38892e+11	0.817782		5.83213e+11	0.711913		5.81661e+11	0.669565
5.93822e+11	0.557283		6.06253e+11	0.597085		5.96401e+11	0.60758		5.87206e+11	0.620799		6.02921e+11	0.230649		5.63476e+11	0.535545		6.07617e+11	0.695562		6.21437e+11	0.634949
6.16066e+11	0.618816		6.2921e+11	0.704043		6.18109e+11	0.624073		6.09877e+11	0.636122		6.23443e+11	0.71247		5.83652e+11	0.803301		6.59999e+11	0.315917		6.72105e+11	0.286271
6.38598e+11	0.625522		6.52146e+11	0.718232		6.41538e+11	0.577567		6.31237e+11	0.628667		6.46057e+11	0.747427		6.42319e+11	0.277451		6.79657e+11	0.838091		6.92876e+11	0.750397
6.61607e+11	0.652681		6.75839e+11	0.740308		6.63579e+11	0.650991		6.48695e+11	0.655978		6.6783e+11	0.753977		6.65287e+11	0.818258		7.03719e+11	0.630197		7.17134e+11	0.786788
6.81729e+11	0.518878		6.98495e+11	0.728292		6.81786e+11	0.663761		6.69527e+11	0.622843		7.04922e+11	0.74527		6.8932e+11	0.872218		7.27334e+11	0.7817		7.38138e+11	0.710111
7.03249e+11	0.645537		7.1704e+11	0.630698		7.1532e+11	0.618945		6.92002e+11	0.679852		7.265e+11	0.72878		7.1211e+11	0.809452		7.51295e+11	0.769276		7.60474e+11	0.756145
7.2613e+11	0.655627		7.38986e+11	0.650713		7.37135e+11	0.73355		7.47009e+11	0.682425		7.49928e+11	0.737332		7.35255e+11	0.832999		7.7491e+11	0.772697		7.82936e+11	0.732492
7.46939e+11	0.690924		7.61658e+11	0.708192		7.59326e+11	0.707843		7.6843e+11	0.796557		7.71763e+11	0.723384		7.56336e+11	0.821077		7.99214e+11	0.66961		8.04367e+11	0.736251
7.69895e+11	0.554333		7.84392e+11	0.73343		7.81995e+11	0.645912		7.90829e+11	0.666602		7.94092e+11	0.757226		7.78054e+11	0.763457		8.24131e+11	0.68607		8.25669e+11	0.66868
7.93451e+11	0.694466		8.09322e+11	0.645715		8.05209e+11	0.727491		8.11849e+11	0.729963		8.17584e+11	0.724422		8.11645e+11	0.67347		8.45884e+11	0.762129		8.47179e+11	0.775549
8.16451e+11	0.669218		8.31281e+11	0.742432		8.27801e+11	0.727962		8.34459e+11	0.724319		8.40104e+11	0.621001		8.33459e+11	0.820154		8.69586e+11	0.619502		8.68962e+11	0.76995
8.39388e+11	0.681136		8.54501e+11	0.648852		8.51428e+11	0.738315		8.57537e+11	0.70839		8.8337e+11	0.350208		8.5565e+11	0.850888		9.1703e+11	0.750663		8.90605e+11	0.743389
8.62462e+11	0.695053		8.7668e+11	0.740879		8.74291e+11	0.746071		8.79787e+11	0.709721		9.03383e+11	0.788262		8.76534e+11	0.843291		9.41058e+11	0.807453		9.1273e+11	0.722816
8.85055e+11	0.714731		9.01547e+11	0.780496		8.96611e+11	0.729579		9.03485e+11	0.716598		9.2346e+11	0.762386		8.9791e+11	0.580463		9.61992e+11	0.775917		9.34163e+11	0.839193
9.06897e+11	0.688913		9.26047e+11	0.767892		9.19553e+11	0.734606		9.24905e+11	0.705322		9.42234e+11	0.744179		9.1887e+11	0.80789		9.84604e+11	0.700826		9.55466e+11	0.770876
9.29638e+11	0.704427		9.49588e+11	0.772056		9.41529e+11	0.730394		9.47581e+11	0.718909		9.62256e+11	0.725197		9.39078e+11	0.818468		1.00569e+12	0.708805		9.76838e+11	0.809351
9.50586e+11	0.684895		9.71353e+11	0.766816		9.63857e+11	0.752276		9.70727e+11	0.697015		9.82953e+11	0.733286		9.58881e+11	0.823113		1.02754e+12	0.749587		9.97867e+11	0.789145
9.72579e+11	0.695273		9.94232e+11	0.788933		9.86662e+11	0.750943		9.93594e+11	0.716951		1.0296e+12	0.245368		9.78756e+11	0.797518		1.04891e+12	0.692466		1.01759e+12	0.762806
9.9525e+11	0.70777		1.01566e+12	0.747901		1.0085e+12	0.703753		1.01564e+12	0.72627		1.05123e+12	0.729612		9.99935e+11	0.752758		1.07276e+12	0.722899		1.03733e+12	0.745087
1.01737e+12	0.702335		1.03799e+12	0.791319		1.03076e+12	0.696979		1.03728e+12	0.720097		1.06937e+12	0.523645		1.02076e+12	0.79504		1.09424e+12	0.801467		1.05886e+12	0.723579
1.04024e+12	0.723548		1.06018e+12	0.787527		1.05329e+12	0.749084		1.06098e+12	0.701236		1.08759e+12	0.515592		1.04536e+12	0.823646		1.13985e+12	0.529992		1.11037e+12	0.882857
1.06188e+12	0.768639		1.08244e+12	0.800858		1.07637e+12	0.713666		1.08268e+12	0.712499		1.11254e+12	0.709236		1.0654e+12	0.851245		1.16266e+12	0.760344		1.13319e+12	0.80023
1.08441e+12	0.72126		1.10524e+12	0.811549		1.09718e+12	0.721625		1.10377e+12	0.697775		1.13224e+12	0.794687		1.10738e+12	0.482203		1.18079e+12	0.538877		1.15064e+12	0.583935
1.13187e+12	0.539581		1.1277e+12	0.82406		1.11814e+12	0.723656		1.14794e+12	0.582493		1.15273e+12	0.734835		1.13009e+12	0.815535		1.1986e+12	0.588977		1.16845e+12	0.562292
1.19503e+12	0.194422		1.16225e+12	0.79918		1.13979e+12	0.688735		1.2086e+12	0.19599		1.17363e+12	0.70636		1.14636e+12	0.556415		1.22726e+12	0.701968		1.18832e+12	0.619572
1.2159e+12	0.819003		1.18405e+12	0.818632		1.15855e+12	0.654998		1.2299e+12	0.62965		1.19349e+12	0.760523		1.16349e+12	0.544864		1.24802e+12	0.821021		1.20957e+12	0.80066
1.23803e+12	0.777863		1.20665e+12	0.816382		1.21785e+12	0		1.25168e+12	0.746228		1.242e+12	0.372702		1.18267e+12	0.613813		1.26912e+12	0.719945		1.23162e+12	0.795902
1.26008e+12	0.742167		1.25425e+12	0.45532		1.2391e+12	0.683045		1.27367e+12	0.757792		1.2641e+12	0.795019		1.20303e+12	0.832233		1.29084e+12	0.755269		1.25244e+12	0.816485
1.28323e+12	0.742965		1.31899e+12	0.186332		1.26129e+12	0.791627		1.29524e+12	0.719399					1.2229e+12	0.873249		1.31186e+12	0.783095		1.27334e+12	0.76754
	0		1.3406e+12	0.754334		1.28389e+12	0.74122			0					1.24298e+12	0.828923		1.36091e+12	0		1.29485e+12	0.833269
	0		1.36361e+12	0.840928		1.30683e+12	0.737584			0					1.26299e+12	0.906575		1.38307e+12	0.780642		1.33991e+12	0
	0		1.38552e+12	0.787471			0			0					1.28294e+12	0.822931			0		1.36252e+12	0.737039
	0		1.40723e+12	0.802474			0			0					1.32526e+12	0			0			0
	0			0			0			0					1.34659e+12	0.797303			0			0
	0			0			0			0
	0			0			0			0
	0			0			0			0
	0			0			0			0
	0			0			0			0
	0			0			0			0
	0			0			0			0
	0			0			0			0
	0			0			0			0
	0			0			0			0
	0			0			0			0
	0			0			0			0
	0			0			0			0
	0			0			0			0
	0			0			0			0
	0			0			0			0
	0			0			0			0
	0			0			0			0
	0			0			0			0
	0			0			0			0
	0			0			0			0
	0			0			0			0
	0			0			0			0
	0			0			0			0
	0			0			0			0
	0			0			0			0
	0			0			0			0
	0			0			0			0
	0			0			0			0
	0			0			0			0
	0			0			0			0
	0			0			0			0
	0			0			0			0
	0			0			0			0
	0			0			0			0
	0			0			0			0
	0			0			0			0
	0			0			0			0
	0			0			0			0
	0			0			0			0
	0			0			0			0
	0			0			0			0
	0			0			0			0
	0			0			0			0
	0			0			0			0
	0			0			0			0
	0			0			0			0
	0			0			0			0
	0			0			0			0
	0			0			0			0
	0			0			0			0
	0			0			0			0
	0			0			0			0
	0			0			0			0
	0			0			0			0
	0			0			0			0
	0			0			0			0
	0			0			0			0
	0			0			0			0
	0			0			0			0
	0			0			0			0
	0			0			0			0
	0			0			0			0
	0			0			0			0
	0			0			0			0
	0			0			0			0
	0			0			0			0
	0			0			0			0
	0			0			0			0
	0			0			0			0
	0			0			0			0
	0			0			0			0
	0			0			0			0
	0			0			0			0
	0			0			0			0
	0			0			0			0
	0			0			0			0
	0			0			0			0
	0			0			0			0
	0			0			0			0
	0			0			0			0
	0			0			0			0
	0			0			0			0
	0			0			0			0
	0			0			0			0
	0			0			0			0
	0			0			0			0
	0			0			0			0
	0			0			0			0
	0			0			0			0
	0			0			0			0
	0			0			0			0
	0			0			0			0
	0			0			0			0
	0			0			0			0
	0			0			0			0
	0			0			0			0
	0			0			0			0
	0			0			0			0
	0			0			0			0
	0			0			0			0
	0			0			0			0
	0			0			0			0
	0			0			0			0
	0			0			0			0
	0			0			0			0
	0			0			0			0
	0			0			0			0
	0			0			0			0
	0			0			0			0
	0			0			0			0
	0			0			0			0
	0			0			0			0
	0			0			0			0
	0			0			0			0
	0			0			0			0
	0			0			0			0
	0			0			0			0
	0			0			0			0
	0			0			0			0
	0			0			0			0
	0			0			0			0
	0			0			0			0
	0			0			0			0
	0			0			0			0
	0			0			0			0
	0			0			0			0
	0			0			0			0
	0			0			0			0
	0			0			0			0
	0			0			0			0
	0			0			0			0
	0			0			0			0
	0			0			0			0
	0			0			0			0
	0			0			0			0
	0			0			0			0
	0			0			0			0
	0			0			0			0
	0			0			0			0
	0			0			0			0
	0			0			0			0
	0			0			0			0

## Sheet: Fig_2C
Fig_2C: Estimated enthalpy changes from protein–DNA docking between mutant PdhR (mPdhR) or WT PdhR and the pdhR box regions of ndh and PDC. Dashed lines indicate enthalpy values for WT PdhR–DNA complexes.
dH : Change in enthalpy during binding. More negative values favor binding.
Protein	DNA	dH(kcal/mol)
WT PdhR	PdhR box of ndh	-426.883
mutant PdhR	PdhR box of ndh	-379.658
Protein	DNA	dH(kcal/mol)
WT PdhR	PdhR box of PDC	-497.397
mutant PdhR	PdhR box of PDC	-518.823

## Sheet: Fig_3A
Fig_3A: Oxygen uptake rates of uΔmenFΔubiC and eΔmenFΔubiC-A strains.
	Oxygen uptake rates (pmol/sec/ml/OD)
Biological replicates	uΔmenFΔubiC	eΔmenFΔubiC-A		uΔmenFΔubiC = unevolved NQ-dependant strain
Biological Replicate-1	863.835	1274.69		eΔmenFΔubiC-A = evolved NQ-dependant strain lineage A
Biological Replicate-2	668.559	755.658
Biological Replicate-3	954.605	1406.01
Biological Replicate-4	997.882	1445.79

## Sheet: Fig_3B
Fig_3B: NAD⁺/NADH ratio in wild-type and NQ-dependent strains.
WT = E.coli MG1655
WT-25mM H2O2 = positive control for assay
uΔmenFΔubiC = unevolved NQ-dependant strain
eΔmenFΔubiC-A = evolved NQ-dependant strain lineage A
	NAD⁺/NADH ratio
Biological replicates	WT	WT-25mM H2O2	uΔmenFΔubiC	eΔmenFΔubiC-A
Biological Replicate-1	1.44871	3.38153	1.48926	1.53788
Biological Replicate-2	1.51196	2.75646	1.29591	1.31169
Biological Replicate-3	1.49613	2.39124	1.48633	1.41153
Biological Replicate-4	1.3201	2.35499	1.55687	1.39714

## Sheet: Fig_4A
Fig_4A: Bar plot showing the distribution of NADH dehydrogenases(NDH-1 and NDH-2) and respiratory quinones(Ubiquinones and Napthoquinone) across 7783 bacterial species
NDH-1	NDH-2	Ubiquinone	Naphthoquinone	Number of species	Gram-negative	Gram-positive	Uncategorized	Percentage
Present	Present	Present	Present	1466	502		964	18.8359
Present	Absent	Present	Present	131	55		76	1.68316
Absent	Present	Present	Present	415	192		223	5.33213
Present	Present	Absent	Present	2951	505	338	2108	37.916
Present	Absent	Absent	Present	296	114	7	175	3.80316
Absent	Present	Absent	Present	2140	251	509	1380	27.4958
Present	Present	Present	Absent	200	82		118	2.5697
Present	Absent	Present	Absent	113	58		76	1.45188
Absent	Present	Present	Absent	71	37		13	0.912245

## Sheet: Fig_4B
Fig_4B: Aerobic growth profile of NQ-dependent E. coli strains lacking either NDH-2 (ΔmenFΔubiCΔndh) or NDH-1 (ΔmenFΔubiCΔnuoB).
In table , values representing OD₆₀₀ measurements at indicated time points and each biological replicate consists of three technical replicates
	Biological Replicate-1												Biological Replicate-2												Biological Replicate-3												Biological Replicate-4												Biological Replicate-5
Time (hour)	WT	WT	WT	uΔmenFΔubiC	uΔmenFΔubiC	uΔmenFΔubiC	uΔmenFΔubiCΔndh	uΔmenFΔubiCΔndh	uΔmenFΔubiCΔndh	uΔmenFΔubiCΔnuoB	uΔmenFΔubiCΔnuoB	uΔmenFΔubiCΔnuoB	WT	WT	WT	uΔmenFΔubiC	uΔmenFΔubiC	uΔmenFΔubiC	uΔmenFΔubiCΔndh	uΔmenFΔubiCΔndh	uΔmenFΔubiCΔndh	uΔmenFΔubiCΔnuoB	uΔmenFΔubiCΔnuoB	uΔmenFΔubiCΔnuoB	WT	WT	WT	uΔmenFΔubiC	uΔmenFΔubiC	uΔmenFΔubiC	uΔmenFΔubiCΔndh	uΔmenFΔubiCΔndh	uΔmenFΔubiCΔndh	uΔmenFΔubiCΔnuoB	uΔmenFΔubiCΔnuoB	uΔmenFΔubiCΔnuoB	WT	WT	WT	uΔmenFΔubiC	uΔmenFΔubiC	uΔmenFΔubiC	uΔmenFΔubiCΔndh	uΔmenFΔubiCΔndh	uΔmenFΔubiCΔndh	uΔmenFΔubiCΔnuoB	uΔmenFΔubiCΔnuoB	uΔmenFΔubiCΔnuoB	WT
0	0.0368	0.0375	0.038	0.0315	0.0329	0.0309	0.0229	0.0277	0.0257	0.0304	0.0343	0.0326	0.034	0.0383	0.0375	0.0315	0.0336	0.03	0.0241	0.0258	0.026	0.0291	0.0324	0.0328	0.0222	0.0263	0.0259	0.0273	0.0304	0.0268	0.0298	0.0322	0.0312	0.0305	0.0327	0.033	0.0303	0.0354	0.0372	0.0336	0.037	0.0372	0.0231	0.0291	0.0309	0.0401	0.0394	0.0405	0.031
0.5	0.0534	0.0545	0.0545	0.0436	0.0426	0.0422	0.0277	0.0303	0.0291	0.0443	0.0466	0.0452	0.0527	0.0537	0.0539	0.0434	0.0413	0.0403	0.0242	0.0249	0.0261	0.0407	0.0411	0.0424	0.0304	0.0333	0.0329	0.0353	0.0372	0.0336	0.0383	0.0399	0.0393	0.0397	0.0411	0.0404	0.0396	0.0414	0.0433	0.0419	0.0431	0.0427	0.0326	0.0338	0.0354	0.0492	0.0459	0.046	0.0415
1	0.0716	0.0748	0.0735	0.0573	0.0556	0.0545	0.0297	0.0348	0.0338	0.0593	0.0624	0.0604	0.0756	0.078	0.0779	0.0579	0.0545	0.0526	0.0254	0.0275	0.0307	0.0541	0.0549	0.0573	0.0435	0.0469	0.0465	0.0498	0.0527	0.0481	0.0481	0.0522	0.0519	0.0548	0.0553	0.0557	0.0562	0.0585	0.0601	0.0579	0.0595	0.0615	0.0407	0.0436	0.0465	0.0652	0.0622	0.0622	0.0586
1.5	0.0953	0.1002	0.098	0.0753	0.072	0.0703	0.0313	0.0399	0.0387	0.0785	0.0837	0.0815	0.1073	0.1116	0.113	0.0745	0.0698	0.0682	0.0262	0.0301	0.0359	0.0704	0.0717	0.072	0.0598	0.0638	0.0639	0.0678	0.0725	0.0661	0.0575	0.0664	0.0665	0.0739	0.0753	0.0746	0.0767	0.0807	0.0809	0.0773	0.0784	0.0771	0.0499	0.0553	0.0605	0.0849	0.0805	0.081	0.0814
2	0.1281	0.1335	0.1321	0.1012	0.0951	0.0917	0.0338	0.0455	0.0442	0.1083	0.117	0.1147	0.1511	0.1553	0.1563	0.098	0.0912	0.0887	0.0271	0.0344	0.0414	0.0935	0.0985	0.0939	0.0816	0.0865	0.0872	0.0901	0.0979	0.0887	0.0674	0.0824	0.0831	0.0977	0.0981	0.0984	0.105	0.1112	0.1078	0.1009	0.1018	0.1002	0.0593	0.0687	0.0762	0.1079	0.103	0.1035	0.1165
2.5	0.1711	0.1768	0.1768	0.1331	0.1259	0.1268	0.0373	0.0523	0.0515	0.1506	0.1623	0.1628	0.2084	0.2103	0.213	0.129	0.1195	0.1162	0.0292	0.0393	0.0483	0.127	0.1365	0.1264	0.1126	0.1178	0.12	0.1211	0.1328	0.1206	0.0771	0.1	0.1008	0.1294	0.1308	0.1294	0.1413	0.1508	0.1438	0.1329	0.1329	0.1317	0.0687	0.0842	0.0949	0.1375	0.1316	0.1326	0.1683
3	0.2253	0.2314	0.2323	0.1728	0.1674	0.1729	0.0407	0.0596	0.0587	0.2022	0.2173	0.2217	0.2773	0.2763	0.2831	0.169	0.1539	0.153	0.0318	0.0448	0.0551	0.1735	0.1878	0.1701	0.1519	0.157	0.1606	0.1621	0.1751	0.1613	0.088	0.1199	0.1202	0.1722	0.1734	0.1699	0.1864	0.2002	0.1879	0.1733	0.1726	0.1726	0.0787	0.1021	0.1168	0.173	0.1669	0.1679	0.2346
3.5	0.2928	0.2992	0.3031	0.2202	0.2167	0.2307	0.0476	0.0664	0.0655	0.262	0.2807	0.289	0.362	0.3535	0.3604	0.2169	0.1976	0.1984	0.0343	0.0499	0.0616	0.2318	0.2528	0.2272	0.1986	0.2042	0.2093	0.2102	0.2263	0.211	0.0993	0.1419	0.1434	0.2246	0.2264	0.2191	0.2419	0.2573	0.2431	0.2222	0.2216	0.2236	0.0891	0.123	0.1434	0.2145	0.2075	0.2092	0.3143
4	0.3728	0.3846	0.3879	0.2778	0.2758	0.2986	0.0485	0.0728	0.0705	0.33	0.3514	0.364	0.4599	0.4526	0.4626	0.2726	0.2489	0.2555	0.0367	0.0551	0.0681	0.3025	0.3326	0.3009	0.2524	0.2589	0.2653	0.2683	0.2844	0.2692	0.1107	0.166	0.1684	0.2869	0.2892	0.2784	0.311	0.3247	0.3143	0.2794	0.2787	0.2852	0.0993	0.1462	0.1738	0.2604	0.2534	0.2563	0.4064
4.5	0.4667	0.4788	0.48	0.3425	0.3471	0.3791	0.0502	0.0786	0.0775	0.4063	0.4307	0.4482	0.5772	0.5617	0.5628	0.3376	0.311	0.321	0.0389	0.0598	0.0726	0.3861	0.4246	0.3935	0.319	0.3265	0.3344	0.3371	0.3547	0.3387	0.1223	0.1899	0.1942	0.3582	0.362	0.3475	0.3968	0.4034	0.4026	0.3473	0.3437	0.3548	0.1107	0.173	0.2079	0.3127	0.3062	0.31	0.5072
5	0.5487	0.5644	0.5606	0.4158	0.424	0.4652	0.0525	0.0844	0.0828	0.4877	0.514	0.5354	0.6909	0.6599	0.6653	0.4099	0.3809	0.394	0.041	0.0631	0.0771	0.4746	0.5207	0.4962	0.3819	0.3924	0.4013	0.4183	0.4361	0.4235	0.134	0.2171	0.2249	0.4371	0.441	0.4226	0.4876	0.4948	0.4923	0.4222	0.4165	0.4301	0.1225	0.2027	0.247	0.373	0.3653	0.3688	0.6119
5.5	0.6336	0.6463	0.645	0.4961	0.5062	0.5552	0.0546	0.0894	0.0874	0.5709	0.6005	0.6243	0.7974	0.7475	0.7584	0.4871	0.4563	0.4725	0.0432	0.0674	0.0813	0.566	0.6248	0.6031	0.4383	0.4499	0.4602	0.509	0.5272	0.5129	0.1513	0.2492	0.2615	0.5207	0.5225	0.5022	0.5723	0.5804	0.577	0.5035	0.494	0.5146	0.1352	0.2354	0.2894	0.4395	0.4295	0.4338	0.7089
6	0.7047	0.7187	0.7176	0.5819	0.5915	0.647	0.0554	0.093	0.0909	0.6588	0.687	0.7134	0.8966	0.8385	0.8434	0.57	0.5379	0.5566	0.0437	0.0709	0.0853	0.6571	0.7193	0.699	0.5023	0.5195	0.5341	0.5974	0.615	0.6002	0.1691	0.284	0.2986	0.5992	0.5983	0.5791	0.6511	0.6587	0.654	0.5906	0.5785	0.606	0.1532	0.2699	0.3319	0.5118	0.5009	0.5065	0.8092
6.5	0.7685	0.7843	0.7808	0.6606	0.6701	0.7272	0.0561	0.0957	0.0936	0.7497	0.7806	0.8023	0.9783	0.9005	0.9269	0.6508	0.6157	0.6356	0.0448	0.0725	0.0861	0.7526	0.8108	0.7906	0.5738	0.5912	0.6075	0.6832	0.6966	0.6833	0.1883	0.3142	0.3355	0.6781	0.6743	0.6545	0.7237	0.7298	0.719	0.6725	0.6559	0.6881	0.1723	0.3042	0.3762	0.5882	0.5756	0.5782	0.8862
7	0.8186	0.8332	0.8293	0.7274	0.7387	0.7904	0.0565	0.0988	0.0959	0.8394	0.865	0.8921	1.0528	0.9558	0.9888	0.7178	0.6872	0.7044	0.0454	0.0745	0.0881	0.8454	0.9001	0.8786	0.6373	0.6602	0.6766	0.7568	0.7694	0.7576	0.2091	0.3428	0.3679	0.7577	0.7497	0.7317	0.7823	0.7943	0.7794	0.7406	0.7218	0.7565	0.1964	0.3382	0.4177	0.6612	0.647	0.6492	0.9573
7.5	0.8604	0.8853	0.8735	0.7797	0.7891	0.8442	0.0576	0.1015	0.0982	0.9195	0.9448	0.9699	1.0962	1.0035	1.0346	0.7736	0.744	0.7655	0.0461	0.0767	0.0898	0.9265	0.9759	0.9524	0.6971	0.7171	0.7384	0.8214	0.831	0.8222	0.2346	0.3688	0.3979	0.8301	0.8167	0.7978	0.8368	0.8504	0.8237	0.7929	0.7707	0.8044	0.2283	0.3734	0.4607	0.7249	0.7098	0.7123	1.0141
8	0.8887	0.9214	0.8997	0.8188	0.8281	0.8808	0.0595	0.1038	0.1006	0.9813	1.0071	1.0336	1.1278	1.0382	1.0642	0.8225	0.787	0.8061	0.0471	0.078	0.0918	0.9957	1.0364	1.0157	0.7472	0.7686	0.7867	0.8756	0.8847	0.8754	0.2652	0.4042	0.4325	0.8964	0.8781	0.8581	0.8769	0.8929	0.8599	0.8318	0.8092	0.8403	0.2687	0.4165	0.5079	0.776	0.7622	0.7622	1.0655
8.5	0.9007	0.9414	0.9126	0.8456	0.8498	0.9021	0.0611	0.1069	0.1026	1.0366	1.0624	1.0832	1.1524	1.0633	1.0908	0.8571	0.8174	0.8311	0.0485	0.0801	0.0927	1.049	1.0882	1.0619	0.7954	0.8138	0.8313	0.9233	0.9306	0.9215	0.3015	0.4472	0.4757	0.9546	0.9324	0.9114	0.9099	0.9294	0.8901	0.8614	0.8385	0.8693	0.3173	0.4678	0.5627	0.8212	0.8048	0.8048	1.1097
9	0.92	0.9646	0.9366	0.8586	0.8617	0.9124	0.0632	0.109	0.105	1.0771	1.103	1.1251	1.161	1.0822	1.1049	0.874	0.8334	0.8452	0.0494	0.0822	0.0948	1.0894	1.1293	1.1022	0.8455	0.8609	0.8753	0.9548	0.9654	0.9485	0.3424	0.4951	0.5248	1.0066	0.9904	0.9621	0.9292	0.9534	0.9059	0.8818	0.8564	0.8882	0.3714	0.5295	0.6245	0.8542	0.8373	0.8352	1.1331
9.5	0.9414	0.9851	0.9587	0.8624	0.8639	0.9152	0.0645	0.112	0.107	1.1056	1.1337	1.145	1.1699	1.0939	1.1084	0.8818	0.8389	0.8516	0.051	0.0848	0.0965	1.1278	1.1624	1.1341	0.8827	0.8968	0.9126	0.9762	0.9888	0.9662	0.3883	0.5489	0.5787	1.056	1.0407	1.0079	0.9427	0.9723	0.9139	0.8897	0.8645	0.8976	0.4303	0.5964	0.6916	0.8724	0.8535	0.8552	1.1498
10	0.9607	1.0011	0.9766	0.8615	0.8633	0.9147	0.067	0.1148	0.1102	1.1379	1.1502	1.156	1.1799	1.1031	1.1195	0.8831	0.8399	0.8533	0.0528	0.0874	0.0987	1.1513	1.1886	1.1572	0.9095	0.9245	0.9394	0.9875	1.0032	0.981	0.4341	0.6066	0.6358	1.0983	1.0814	1.055	0.9661	1.0012	0.9279	0.8915	0.8656	0.8977	0.4991	0.6677	0.7642	0.8777	0.8595	0.8613	1.152
10.5	0.9715	1.0107	0.9901	0.8557	0.8601	0.9092	0.0695	0.118	0.113	1.1376	1.1526	1.1586	1.1937	1.1132	1.131	0.8787	0.8376	0.849	0.0544	0.089	0.1	1.1632	1.1931	1.1698	0.9367	0.9488	0.9665	0.9975	1.012	0.9903	0.4855	0.6637	0.6924	1.1311	1.1122	1.0884	0.9872	1.0281	0.9524	0.8871	0.8619	0.8922	0.5556	0.7337	0.8341	0.8749	0.8574	0.8587	1.1481
11	0.9764	1.0168	0.9966	0.847	0.8533	0.9006	0.071	0.12	0.1146	1.1369	1.1481	1.1534	1.2064	1.1265	1.1454	0.874	0.8307	0.8422	0.0557	0.0894	0.103	1.1683	1.1891	1.1686	0.9836	0.9873	1.0075	1.003	1.0151	0.9974	0.5359	0.7195	0.7498	1.1568	1.1363	1.1122	1.0062	1.0571	0.9764	0.8802	0.8547	0.8796	0.6027	0.7881	0.893	0.8687	0.8502	0.8528	1.1481
11.5	0.9821	1.0239	1.0013	0.8379	0.8456	0.8908	0.0743	0.1235	0.1183	1.1358	1.1436	1.148	1.2161	1.1415	1.1569	0.8668	0.8247	0.8328	0.0581	0.092	0.1052	1.1687	1.1848	1.1639	1.0105	1.0192	1.0394	1.002	1.0139	0.9969	0.5761	0.7675	0.7954	1.1736	1.1527	1.1223	1.0258	1.0762	1.0005	0.8714	0.8446	0.8667	0.6439	0.8236	0.9316	0.8622	0.8441	0.8456	1.1504
12	0.987	1.0308	1.0061	0.8273	0.8372	0.8803	0.0768	0.1259	0.1208	1.1322	1.1385	1.1419	1.2245	1.1535	1.1657	0.859	0.818	0.8241	0.0594	0.0945	0.1075	1.1663	1.1779	1.1599	1.0233	1.0361	1.0572	0.9946	1.0079	0.9898	0.6197	0.7955	0.8301	1.1892	1.1646	1.1325	1.0397	1.0879	1.0157	0.8609	0.835	0.8543	0.6613	0.8362	0.9442	0.8547	0.8366	0.8393	1.1524
[truncated: 23 more columns]
